# Supplementary material for: Stem Cell Proliferation Is Kept in Check by the Chromatin Regulators Kismet/CHD7/CHD8 and Trr/MLL3/4
Source: Dev Cell. 2019 May 20;49(4):556–573.e6. doi: 10.1016/j.devcel.2019.04.033 (PMC6547167; doi:10.1016/j.devcel.2019.04.033)
Supplement: Table S1. List of Genes with Kismet Peaks in ISCs from Kis DamID-Seq, Related to Figure 4 — This table includes the list of genes with significant Kismet peaks with their Flybase ID, symbol, name, gene start and end and chromosome arm location. [file mmc2.xlsx]

## Sheet: Table S1 Dam-Kis genes
Table S1. List of genes with Kismet peaks in the ISCs (1 day expression)
Gene ID	SYMBOL	NAME	Gene Start	Gene End	Location arm
FBgn0000008	a	arc	22136968	22172834	2R
FBgn0000014	abd-A	abdominal A	16807214	16830049	3R
FBgn0000015	Abd-B	Abdominal B	16927212	16972236	3R
FBgn0000017	Abl	Abl tyrosine kinase	16615866	16647882	3L
FBgn0000042	Act5C	Actin 5C	5900861	5905399	X
FBgn0000043	Act42A	Actin 42A	6013910	6015689	2R
FBgn0000052	Pfas	Phosphoribosylformylglycinamidine synthase	6041181	6046050	2L
FBgn0000053	Gart	GART trifunctional enzyme	7014623	7023898	2L
FBgn0000054
FBgn0000064	Ald	Aldolase	26254069	26261591	3R
FBgn0000071	Ama	Amalgam	6762593	6765261	3R
FBgn0000097	aop	anterior open	2156484	2178754	2L
FBgn0000108	Appl	beta amyloid protein precursor-like	530501	579044	X
FBgn0000109	Aprt	Adenine phosphoribosyltransferase	1883795	1885019	3L
FBgn0000114	bru1	bruno 1	12175004	12313438	2L
FBgn0000116	Argk	Arginine kinase	9048781	9066027	3L
FBgn0000117	arm	armadillo	1891401	1900646	X
FBgn0000119	arr	arrow	13453640	13483229	2R
FBgn0000163	baz	bazooka	17160006	17200728	X
FBgn0000180	bib	big brain	9984645	9995538	2L
FBgn0000181	bic	bicaudal	12870249	12871794	2R
FBgn0000183	BicD	Bicaudal D	17459605	17473215	2L
FBgn0000212	brm	brahma	15970082	15982869	3L
FBgn0000229	bsk	basket	10247502	10250501	2L
FBgn0000241	bw	brown	23527805	23538499	2R
FBgn0000244	by	blistery	9528238	9533011	3R
FBgn0000250	cact	cactus	16313036	16326207	2L
FBgn0000251	cad	caudal	20770731	20783135	2L
FBgn0000253	Cam	Calmodulin	12259398	12278809	2R
FBgn0000256	capu	cappuccino	3872646	3902860	2L
FBgn0000257	car	carnation	19566019	19569401	X
FBgn0000259	CkIIbeta	Casein kinase II beta subunit	11792533	11801587	X
FBgn0000261	Cat	Catalase	18822604	18828188	3L
FBgn0000273	Pka-C1	Protein kinase, cAMP-dependent, catalytic subunit 1	9682315	9699297	2L
FBgn0000303	ChAT	Choline acetyltransferase	18705501	18732344	3R
FBgn0000308	chic	chickadee	5972115	5981018	2L
FBgn0000317	ck	crinkled	15044963	15057862	2L
FBgn0000319	Chc	Clathrin heavy chain	15827986	15835490	X
FBgn0000370	crc	cryptocephal	21310866	21319527	2L
FBgn0000382	csw	corkscrew	2094234	2115701	X
FBgn0000392	cup	cup	6663664	6674780	2L
FBgn0000395	cv-2	crossveinless 2	21355015	21379464	2R
FBgn0000404	CycA	Cyclin A	11826719	11833578	3L
FBgn0000409
FBgn0000414	Dab	Disabled	16712126	16724575	3L
FBgn0000416	Sap-r	Saposin-related	30883464	30889062	3R
FBgn0000442	Pkg21D	Protein kinase, cGMP-dependent at 21D	786153	790798	2L
FBgn0000448	Hr3	Hormone receptor 3	10203995	10237348	2R
FBgn0000451	ect	ectodermal	10190276	10201837	3L
FBgn0000454	Dip-B	Dipeptidase B	13782288	13785676	3R
FBgn0000463	Dl	Delta	19302731	19326217	3R
FBgn0000464	Lar	Leukocyte-antigen-related-like	19586623	19732069	2L
FBgn0000477	DNaseII	Deoxyribonuclease II	18019375	18021161	3R
FBgn0000479	dnc	dunce	3176440	3343767	X
FBgn0000490	dpp	decapentaplegic	2428372	2459823	2L
FBgn0000504	dsx	doublesex	7924323	7967408	3R
FBgn0000536	eas	easily shocked	16278328	16285618	X
FBgn0000541	E(bx)	Enhancer of bithorax	233926	246912	3L
FBgn0000542	ec	echinus	3811698	3857621	X
FBgn0000546	EcR	Ecdysone receptor	6087873	6169087	2R
FBgn0000547	ed	echinoid	4031377	4115749	2L
FBgn0000556
FBgn0000562	egl	egalitarian	23734904	23746829	2R
FBgn0000565	Eip71CD	Ecdysone-induced protein 28/29kD	15511052	15513202	3L
FBgn0000566	Eip55E	Ecdysone-induced protein 55E	18627918	18629395	2R
FBgn0000567	Eip74EF	Ecdysone-induced protein 74EF	17558672	17619325	3L
FBgn0000568	Eip75B	Ecdysone-induced protein 75B	17950953	18064696	3L
FBgn0000578	ena	enabled	19141632	19163705	2R
FBgn0000579	Eno	Enolase	1724768	1729636	2L
FBgn0000581	E(Pc)	Enhancer of Polycomb	11452043	11465270	2R
FBgn0000625	eyg	eyegone	12462537	12468021	3L
FBgn0000635	Fas2	Fasciclin 2	4132887	4206093	X
FBgn0000636	Fas3	Fasciclin 3	18320102	18393441	2L
FBgn0000659	fkh	fork head	28580976	28585264	3R
FBgn0000662	fl(2)d	female lethal d	13819624	13824553	2R
FBgn0000711	flw	flapwing	10385960	10409817	X
FBgn0000719	fog	folded gastrulation	22824317	22855194	X
FBgn0000721	for	foraging	3622074	3656953	2L
FBgn0000723	FER	FER tyrosine kinase	9367603	9394546	3R
FBgn0001078	ftz-f1	ftz transcription factor 1	18750607	18801309	3L
FBgn0001085	fz	frizzled	14274343	14368639	3L
FBgn0001087	g	garnet	13727204	13736278	X
FBgn0001091	Gapdh1	Glyceraldehyde 3 phosphate dehydrogenase 1	7791901	7793380	2R
FBgn0001098	Gdh	Glutamate dehydrogenase	23935958	23943101	3R
FBgn0001099	gdl	gonadal	15509445	15511047	3L
FBgn0001104	Galphai	G protein alpha i subunit	6972750	6980044	3L
FBgn0001122	Galphao	G protein alpha o subunit	10437985	10465701	2R
FBgn0001123	Galphas	G protein alpha s subunit	23942538	23946936	2R
FBgn0001125	Got2	Glutamate oxaloacetate transaminase 2	1984512	1987758	2L
FBgn0001128	Gpdh1	Glycerol-3-phosphate dehydrogenase 1	5943643	5948968	2L
FBgn0001137	grk	gurken	8431086	8433598	2L
FBgn0001145	Gs2	Glutamine synthetase 2	11422832	11430197	X
FBgn0001149	GstD1	Glutathione S transferase D1	12367817	12369268	3R
FBgn0001168	h	hairy	8675759	8679253	3L
FBgn0001186	Hex-A	Hexokinase A	9585675	9589813	X
FBgn0001215	Hrb98DE	Heterogeneous nuclear ribonucleoprotein at 98DE	28599834	28605777	3R
FBgn0001218	Hsc70-3	Heat shock 70-kDa protein cognate 3	11801696	11807117	X
FBgn0001224	Hsp23	Heat shock protein 23	9381882	9382765	3L
FBgn0001226	Hsp27	Heat shock protein 27	9384063	9385694	3L
FBgn0001227	Hsp67Ba	Heat shock gene 67Ba	9377802	9379534	3L
FBgn0001228	CG4456		9372722	9374964	3L
FBgn0001234	lncRNA:Hsromega	Heat shock RNA omega	21296127	21317836	3R
FBgn0001235	hth	homothorax	10507561	10639568	3R
FBgn0001248	Idh	Isocitrate dehydrogenase	8356404	8360906	3L
FBgn0001250	if	inflated	16752189	16783434	X
FBgn0001257	ImpL2	Ecdysone-inducible gene L2	4224006	4236147	3L
FBgn0001258	Ldh	Lactate dehydrogenase	6259105	6262694	3L
FBgn0001276	ix	intersex	11359437	11360163	2R
FBgn0001296	kar	karmoisin	12682186	12689367	3R
FBgn0001297	kay	kayak	29765995	29794113	3R
FBgn0001301	kel	kelch	18129884	18138083	2L
FBgn0001308	Khc	Kinesin heavy chain	16266960	16271971	2R
FBgn0001316	klar	klarsicht	434083	540614	3L
FBgn0001404	egh	egghead	2588503	2599111	X
FBgn0001491	l(1)10Bb	lethal (1) 10Bb	11324294	11325308	X
FBgn0001612	Grip91	Gamma-tubulin ring protein 91	13736570	13744683	X
FBgn0001624	dlg1	discs large 1	11369665	11409776	X
FBgn0001941	ifc	infertile crescent	5986348	5988854	2L
FBgn0001942	eIF4A	eukaryotic translation initiation factor 4A	5981764	5985909	2L
FBgn0001970	Pgant35A	Polypeptide N-acetylgalactosaminyltransferase 35A	14359252	14361411	2L
FBgn0001981	esg	escargot	15333866	15336138	2L
FBgn0001987	Gli	Gliotactin	15756002	15762758	2L
FBgn0001994	crp	cropped	16263556	16287730	2L
FBgn0002023	Lim3	Lim3	19079256	19108427	2L
FBgn0002069	AspRS	Aspartyl-tRNA synthetase	12877004	12883168	2R
FBgn0002121	l(2)gl	lethal (2) giant larvae	9839	21376	2L
FBgn0002413	dco	discs overgrown	31054085	31061210	3R
FBgn0002466	sti	sticky	12507998	12514815	3L
FBgn0002522	lab	labial	6661427	6678590	3R
FBgn0002524	lace	lace	15499127	15505018	2L
FBgn0002525	Lam	Lamin	5542480	5546642	2L
FBgn0002526	LanA	Laminin A	6203831	6218022	3L
FBgn0002543	robo2	roundabout 2	1380086	1420453	2L
FBgn0002564	Lsp1gamma	Larval serum protein 1 gamma	66430	68995	3L
FBgn0002567	Rab32	Rab32	9177864	9186342	2R
FBgn0002570	Mal-A1	Maltase A1	8449664	8451904	2R
FBgn0002571	Mal-A3	Maltase A3	8455909	8457892	2R
FBgn0002576	lz	lozenge	9284649	9303636	X
FBgn0002577	m	miniature	11754273	11769508	X
FBgn0002578	Kaz-m1	Kazal-type protease inhibitor m1	26014721	26016487	3R
FBgn0002592	E(spl)m2-BFM	Enhancer of split m2, Bearded family member	26016514	26017470	3R
FBgn0002609	E(spl)m3-HLH	Enhancer of split m3, helix-loop-helix	26021823	26023127	3R
FBgn0002633	E(spl)m7-HLH	Enhancer of split m7, helix-loop-helix	26037038	26038019	3R
FBgn0002643	mam	mastermind	13991203	14060356	2R
FBgn0002645	Map205	Microtubule-associated protein 205	32055279	32068441	3R
FBgn0002719	Men	Malic enzyme	12713103	12722442	3R
FBgn0002732	E(spl)malpha-BFM	Enhancer of split malpha, Bearded family member	26010893	26011568	3R
FBgn0002733	E(spl)mbeta-HLH	Enhancer of split mbeta, helix-loop-helix	26005046	26006023	3R
FBgn0002735	E(spl)mgamma-HLH	Enhancer of split mgamma, helix-loop-helix	25999851	26000761	3R
FBgn0002778	mnd	minidiscs	14985100	14991667	3L
FBgn0002781	mod(mdg4)	modifier of mdg4	21350846	21377401	3R
FBgn0002855	Acp26Aa	Accessory gland protein 26Aa	5892883	5893896	2L
FBgn0002862	Mst87F	Male-specific RNA 87F	13827151	13828008	3R
FBgn0002868	MtnA	Metallothionein A	9783407	9784370	3R
FBgn0002921	Atpalpha	Na pump alpha subunit	20948714	20976239	3R
FBgn0002922	nau	nautilus	23712814	23718357	3R
FBgn0002932	neur	neuralized	9020348	9039471	3R
FBgn0002945	nkd	naked cuticle	19003741	19045449	3L
FBgn0002973	numb	numb	9437469	9464184	2L
FBgn0003016	osp	outspread	14599196	14689340	2L
FBgn0003023	otu	ovarian tumor	8485008	8489535	X
FBgn0003041	pbl	pebble	7896109	7911954	3L
FBgn0003053	peb	pebbled	4617564	4627206	X
FBgn0003079	Raf	Raf oncogene	2295466	2343870	X
FBgn0003090	pk	prickle	7150703	7223378	2R
FBgn0003118	pnt	pointed	23290231	23346167	3R
FBgn0003129	Poxm	Pox meso	8319025	8333792	3R
FBgn0003159	CG2841		2344949	2366356	X
FBgn0003165	pum	pumilio	9066343	9237682	3R
FBgn0003169	put	punt	14619030	14625703	3R
FBgn0003175	px	plexus	22494297	22562065	2R
FBgn0003189	r	rudimentary	16655359	16668712	X
FBgn0003204	ras	raspberry	10744502	10749097	X
FBgn0003205	Ras85D	Ras oncogene at 85D	9510561	9513067	3R
FBgn0003209	raw	raw	8709880	8740660	2L
FBgn0003250	Rh4	Rhodopsin 4	16852527	16862517	3L
FBgn0003257	r-l	rudimentary-like	21070557	21073319	3R
FBgn0003261	Rm62	Rm62	6000426	6008579	3R
FBgn0003277	RpII215	RNA polymerase II 215kD subunit	11562800	11570326	X
FBgn0003301	rut	rutabaga	14787478	14826073	X
FBgn0003308	ry	rosy	13032528	13038020	3R
FBgn0003310	S	Star	1049674	1077815	2L
FBgn0003321	sbr	small bristles	10832752	10847092	X
FBgn0003328	scb	scab	15248784	15258498	2R
FBgn0003345	sd	scalloped	15804370	15827682	X
FBgn0003371	sgg	shaggy	2633952	2679553	X
FBgn0003386	Shaw	Shaker cognate w	3718185	3729145	2L
FBgn0003388	shd	shade	14614458	14622205	3L
FBgn0003390	shf	shifted	6771463	6779659	X
FBgn0003391	shg	shotgun	21049654	21057197	2R
FBgn0003392	shi	shibire	15892116	15906716	X
FBgn0003396	shn	schnurri	11159086	11217394	2R
FBgn0003415	skd	skuld	20992814	21027434	3L
FBgn0003429	slo	slowpoke	24662491	24711595	3R
FBgn0003435	sm	smooth	19517864	19631508	2R
FBgn0003459	stwl	stonewall	14402930	14409939	3L
FBgn0003463	sog	short gastrulation	15603283	15633434	X
FBgn0003464	sol	small optic lobes	21350280	21357912	X
FBgn0003475	spir	spire	20311219	20348386	2L
FBgn0003495	spz	spatzle	27064990	27070070	3R
FBgn0003502	Btk29A	Btk family kinase at 29A	8258373	8301079	2L
FBgn0003507	srp	serpent	15986152	16004081	3R
FBgn0003514	sqh	spaghetti squash	6223061	6225140	X
FBgn0003525	stg	string	29251826	29255800	3R
FBgn0003557	Su(dx)	Suppressor of deltex	2037714	2044372	2L
FBgn0003575	su(sable)	suppressor of sable	635890	643760	X
FBgn0003638	su(w[a])	suppressor of white-apricot	1012779	1046040	X
FBgn0003651	svp	seven up	12258737	12302785	3R
FBgn0003656	sws	swiss cheese	7956820	7968236	X
FBgn0003716	tkv	thickveins	5219000	5271384	2L
FBgn0003721	Tm1	Tropomyosin 1	15281371	15308779	3R
FBgn0003731	Egfr	Epidermal growth factor receptor	21522420	21559977	2R
FBgn0003748	Treh	Trehalase	21074018	21088945	2R
FBgn0003862	trx	trithorax	14263358	14286903	3R
FBgn0003866	tsh	teashirt	21828593	21837011	2L
FBgn0003867	tsl	torso-like	21778114	21782536	3R
FBgn0003870	ttk	tramtrack	31713867	31735392	3R
FBgn0003884	alphaTub84B	alpha-Tubulin at 84B	7086599	7088839	3R
FBgn0003887
FBgn0003888	betaTub60D	beta-Tubulin at 60D	24305881	24313099	2R
FBgn0003890	betaTub97EF	beta-Tubulin at 97EF	27967008	27988384	3R
FBgn0003892	ptc	patched	8649649	8665223	2R
FBgn0003896	tup	tailup	18859507	18881261	2L
FBgn0003900	twi	twist	22985374	23048325	2R
FBgn0003926	snRNA:U3	small nuclear RNA U3	1432711	1432921	2L
FBgn0003963	ush	u-shaped	476220	540560	2L
FBgn0003984	vn	vein	5813338	5845664	3L
FBgn0003997	hid	head involution defective	18167745	18185641	3L
FBgn0004049	yrt	yurt	13428867	13434984	3R
FBgn0004055	uzip	unzipped	25012062	25031737	2R
FBgn0004057	Zw	Zwischenferment	19667252	19672353	X
FBgn0004108	Nrt	Neurotactin	16766072	16777465	3L
FBgn0004167	kst	karst	3336860	3368133	3L
FBgn0004179	Csp	Cysteine string protein	22267382	22273745	3L
FBgn0004198	ct	cut	7608428	7678859	X
FBgn0004228	mex1	midgut expression 1	15517424	15519592	3L
FBgn0004359	T48	Transcript 48	26881734	26910997	3R
FBgn0004362	HmgD	High mobility group protein D	21701458	21716727	2R
FBgn0004363	porin	porin	10847227	10850848	2L
FBgn0004364	18w	18 wheeler	20111511	20116932	2R
FBgn0004368	Ptp4E	Protein tyrosine phosphatase 4E	4939128	4955916	X
FBgn0004369	Ptp99A	Protein tyrosine phosphatase 99A	29377646	29487131	3R
FBgn0004370	Ptp10D	Protein tyrosine phosphatase 10D	11622015	11677338	X
FBgn0004373	fwd	four wheel drive	305393	319884	3L
FBgn0004374	neb	nebbish	20075757	20089698	2L
FBgn0004379	Klp67A	Kinesin-like protein at 67A	9362636	9367046	3L
FBgn0004387	Klp98A	Kinesin-like protein at 98A	27547775	27559145	3R
FBgn0004390	RasGAP1	Ras GTPase activating protein 1	9839093	9855285	3L
FBgn0004394	pdm2	POU domain protein 2	12657165	12686306	2L
FBgn0004396	CrebA	Cyclic-AMP response element binding protein A	15535395	15553214	3L
FBgn0004397	Vinc	Vinculin	2214347	2222567	X
FBgn0004401	Pep	Protein on ecdysone puffs	17638103	17645036	3L
FBgn0004406	tam	tamas	13823980	13827772	2L
FBgn0004432	Cyp1	Cyclophilin 1	16317673	16320370	X
FBgn0004435	Galphaq	G protein alpha q subunit	12612740	12623197	2R
FBgn0004436	Ubc6	Ubiquitin conjugating enzyme 6	4948755	4952682	3R
FBgn0004449	Ten-m	Tenascin major	22293044	22407863	3L
FBgn0004456	mew	multiple edematous wings	13214409	13258490	X
FBgn0004507	GlyP	Glycogen phosphorylase	2130813	2137296	2L
FBgn0004509	Fur1	Furin 1	25347431	25473058	3R
FBgn0004514	Oct-TyrR	Octopamine-Tyramine receptor	22035003	22065279	3L
FBgn0004516	Gad1	Glutamic acid decarboxylase 1	4074077	4088744	3L
FBgn0004573	5-HT7	5-hydroxytryptamine (serotonin) receptor 7	30968236	31016875	3R
FBgn0004575	Syn	Synapsin	10190689	10222442	3R
FBgn0004583	ex	expanded	431227	448701	2L
FBgn0004595	pros	prospero	11328480	11407627	3R
FBgn0004598	Fur2	Furin 2	16373086	16381782	X
FBgn0004607	zfh2	Zn finger homeodomain 2	501810	540874	4
FBgn0004611	Plc21C	Phospholipase C at 21C	305935	355566	2L
FBgn0004638	drk	downstream of receptor kinase	13495222	13502841	2R
FBgn0004644	hh	hedgehog	23128169	23141906	3R
FBgn0004646	ogre	optic ganglion reduced	6973620	6991318	X
FBgn0004647	N	Notch	3134870	3172221	X
FBgn0004648	svr	silver	496446	509072	X
FBgn0004652	fru	fruitless	18414273	18545586	3R
FBgn0004654	Pgd	Phosphogluconate dehydrogenase	2145136	2148566	X
FBgn0004656	fs(1)h	female sterile (1) homeotic	8037808	8061436	X
FBgn0004657	mys	myospheroid	8061645	8070237	X
FBgn0004666	sim	single-minded	13057755	13078124	3R
FBgn0004687	Mlc-c	Myosin light chain cytoplasmic	5619136	5622539	X
FBgn0004797	mdy	midway	16816660	16826964	2L
FBgn0004828	His3.3B	Histone H3.3B	9152523	9156669	X
FBgn0004838	Hrb27C	Heterogeneous nuclear ribonucleoprotein at 27C	6920704	6932057	2L
FBgn0004839	otk	off-track	12001473	12019846	2R
FBgn0004852	Ac76E	Adenylyl cyclase 76E	19939287	19977960	3L
FBgn0004858	elB	elbow B	14390628	14409549	2L
FBgn0004859	ci	cubitus interruptus	47710	57041	4
FBgn0004860	ph-d	polyhomeotic distal	2115727	2123286	X
FBgn0004861	ph-p	polyhomeotic proximal	2126210	2138371	X
FBgn0004865	Eip78C	Ecdysone-induced protein 78C	21226609	21266503	3L
FBgn0004868	Gdi	GDP dissociation inhibitor	9491176	9494876	2L
FBgn0004870	bab1	bric a brac 1	1036369	1101089	3L
FBgn0004876	cdi	center divider	19044882	19094270	3R
FBgn0004888	Scsalpha1	Succinyl-coenzyme A synthetase alpha subunit 1	3814211	3818383	3L
FBgn0004889	tws	twins	10126129	10139772	3R
FBgn0004892	sob	sister of odd and bowl	3578013	3580769	2L
FBgn0004893	bowl	brother of odd with entrails limited	3771700	3784121	2L
FBgn0004907	14-3-3zeta	14-3-3zeta	10099677	10109687	2R
FBgn0004910	Eip63F-1	Ecdysone-induced protein 63F 1	3909973	3935617	3L
FBgn0004911	asRNA:Eig63F-2	antisense RNA:Ecdysone-induced gene 63F 2	3934718	3935992	3L
FBgn0004914	Hnf4	Hepatocyte nuclear factor 4	8687226	8709611	2L
FBgn0004919	gol	goliath	25072627	25084347	2R
FBgn0004921	Ggamma1	G protein gamma 1	8901404	8904791	2R
FBgn0005278	Sam-S	S-adenosylmethionine Synthetase	106903	114432	2L
FBgn0005427	ewg	erect wing	268509	279718	X
FBgn0005536	Mbs	Myosin binding subunit	16051959	16082026	3L
FBgn0005564	Shal	Shaker cognate l	19566851	19584568	3L
FBgn0005585	Calr	Calreticulin	9628691	9630851	3R
FBgn0005592
FBgn0005612	Sox14	Sox box protein 14	23978801	23985177	2R
FBgn0005619	Hdc	Histidine decarboxylase	10237988	10246077	2R
FBgn0005631	robo1	roundabout 1	22692524	22700970	2R
FBgn0005636	nvy	nervy	24275734	24291084	2R
FBgn0005640	Eip63E	Ecdysone-induced protein 63E	3515751	3610521	3L
FBgn0005648	Pabp2	Pabp2	8131431	8134374	2R
FBgn0005649	Rox8	Rox8	24043056	24048265	3R
FBgn0005658	Ets65A	Ets at 65A	6097617	6123913	3L
FBgn0005660	Ets21C	Ets at 21C	544925	552923	2L
FBgn0005671	Vha55	Vacuolar H[+]-ATPase 55kD subunit	12623762	12627829	3R
FBgn0005672	spi	spitz	19567900	19577315	2L
FBgn0005695	gcl	germ cell-less	8724258	8728999	2R
FBgn0005771	noc	no ocelli	14490859	14494019	2L
FBgn0005775	Con	Connectin	4936758	5079033	3L
FBgn0010038	GstD2	Glutathione S transferase D2	12371971	12372704	3R
FBgn0010039	GstD3	Glutathione S transferase D3	12373068	12373813	3R
FBgn0010040	GstD4	Glutathione S transferase D4	12374100	12374824	3R
FBgn0010041	GstD5	Glutathione S transferase D5	12375733	12376572	3R
FBgn0010043	GstD7	Glutathione S transferase D7	12378500	12379255	3R
FBgn0010044	GstD8	Glutathione S transferase D8	12380008	12380815	3R
FBgn0010053	Jheh1	Juvenile hormone epoxide hydrolase 1	18853434	18855087	2R
FBgn0010105	comm	commissureless	15721511	15728430	3L
FBgn0010113	hdc	headcase	30277932	30372382	3R
FBgn0010114	hig	hikaru genki	9227785	9247249	2R
FBgn0010222	Nmdmc	NAD-dependent methylenetetrahydrofolate dehydrogenase	9042508	9050555	3R
FBgn0010223	Galphaf	G protein alpha f subunit	16662557	16667934	3L
FBgn0010225	Gel	Gelsolin	4235217	4241057	3R
FBgn0010226	GstS1	Glutathione S transferase S1	17093246	17099501	2R
FBgn0010228	HmgZ	HMG protein Z	21697488	21707861	2R
FBgn0010238	Lac	Lachesin	12453190	12465630	2R
FBgn0010246	Myo61F	Myosin 61F	1318480	1329617	3L
FBgn0010263	Rbp9	RNA-binding protein 9	2954762	2968434	2L
FBgn0010300	brat	brain tumor	19133816	19179758	2L
FBgn0010303	hep	hemipterous	13079205	13090434	X
FBgn0010313	corto	corto	5077779	5087072	3R
FBgn0010314	Cks30A	Cyclin-dependent kinase subunit 30A	9330763	9331981	2L
FBgn0010316	dap	dacapo	9712321	9716256	2R
FBgn0010323	Gsc	Goosecoid	583540	594685	2L
FBgn0010348	Arf79F	ADP ribosylation factor at 79F	22868380	22872231	3L
FBgn0010352	Nc73EF	Neural conserved at 73EF	16954822	16968724	3L
FBgn0010379	Akt1	Akt1	16099228	16105670	3R
FBgn0010382	CycE	Cyclin E	15727581	15748150	2L
FBgn0010387	Dbi	Diazepam-binding inhibitor	7131863	7133463	3L
FBgn0010389	htl	heartless	18045216	18052984	3R
FBgn0010395	Itgbn	Integrin betanu subunit	21053033	21058044	2L
FBgn0010399	Nmdar1	NMDA receptor 1	5508842	5523328	3R
FBgn0010408	RpS9	Ribosomal protein S9	9509793	9511531	3L
FBgn0010415	Sdc	Syndecan	21392402	21481176	2R
FBgn0010434	cora	coracle	19229063	19243751	2R
FBgn0010435	emp	epithelial membrane protein	24976456	24986070	2R
FBgn0010470	Fkbp14	FK506-binding protein 14	21487167	21497929	2R
FBgn0010488	NAT1	NAT1	12915994	12923734	2R
FBgn0010497	dmGlut	Dietary and metabolic glutamate transporter	12027438	12034122	2L
FBgn0010548	Aldh-III	Aldehyde dehydrogenase type III	7466879	7477162	2R
FBgn0010583	dock	dreadlocks	825969	833241	2L
FBgn0010591	Sply	Sphingosine-1-phosphate lyase	17088441	17091958	2R
FBgn0010611	Hmgs	HMG Coenzyme A synthase	16336090	16341242	2R
FBgn0010620	CG10939		17394593	17405171	2R
FBgn0010638	Sec61beta	Sec61 beta subunit	14618771	14619681	2R
FBgn0010651	MFS14	Major Facilitator Superfamily Transporter 14	18796975	18803727	2R
FBgn0010660	Nup214	Nucleoporin 214kD	22918937	22924742	2R
FBgn0010750	atms	antimeros	4750035	4777490	3R
FBgn0010762	simj	simjang	10664739	10690734	3L
FBgn0010768	sqz	squeeze	19164211	19170576	3R
FBgn0010786	l(3)02640	lethal (3) 02640	1334889	1339415	3L
FBgn0010825	Gug	Grunge	8449922	8472669	3L
FBgn0010830	l(3)04053	lethal (3) 04053	22738602	22741388	3L
FBgn0010877	l(3)05822	lethal (3) 05822	18288866	18298879	3R
FBgn0010905	Spn	Spinophilin	2505245	2554292	3L
FBgn0010909	msn	misshapen	2554847	2586540	3L
FBgn0011202	dia	diaphanous	20758144	20768053	2L
FBgn0011205	fbl	fumble	20384429	20391913	3L
FBgn0011206	bol	boule	9097629	9134405	3L
FBgn0011207	pelo	pelota	9700810	9708883	2L
FBgn0011217	eff	effete	14732414	14741319	3R
FBgn0011224	heph	hephaestus	31846987	32015520	3R
FBgn0011225	jar	jaguar	24252826	24271233	3R
FBgn0011236	ken	ken and barbie	23870273	23877442	2R
FBgn0011259	Sema1a	Semaphorin 1a	8542147	8672041	2L
FBgn0011260	Sema2a	Semaphorin 2a	16500178	16533459	2R
FBgn0011274	Dif	Dorsal-related immunity factor	17413248	17433161	2L
FBgn0011584	Trp1	Translocation protein 1	10009381	10013170	2L
FBgn0011591	fng	fringe	20925891	20949512	3L
FBgn0011592	fra	frazzled	12529053	12564184	2R
FBgn0011603	ine	inebriated	4468000	4477022	2L
FBgn0011648	Mad	Mothers against dpp	3146056	3159643	2L
FBgn0011656	Mef2	Myocyte enhancer factor 2	9913496	9958858	2R
FBgn0011661	Moe	Moesin	8873012	8898332	X
FBgn0011666	msi	musashi	25516118	25608423	3R
FBgn0011672	Mvl	Malvolio	21051383	21060800	3R
FBgn0011674	insc	inscuteable	20821262	20836028	2R
FBgn0011704	RnrS	Ribonucleoside diphosphate reductase small subunit	11983145	11985393	2R
FBgn0011705	rost	rolling stone	8985936	8989539	2L
FBgn0011710	2001-09-01	Septin 1	21358286	21361688	X
FBgn0011739	wts	warts	30789625	30806619	3R
FBgn0011740	alpha-Man-IIa	alpha-Mannosidase class II a	9412548	9417264	3R
FBgn0011742	Arp2	Actin-related protein 2	16548290	16553968	X
FBgn0011746	ana	anachronism	9062295	9077554	2R
FBgn0011754	PhKgamma	Phosphorylase kinase gamma	11695137	11704394	X
FBgn0011760	ctp	cut up	4687800	4702034	X
FBgn0011763	Dp	DP transcription factor	13222433	13228202	2R
FBgn0011766	E2f1	E2F transcription factor 1	21620304	21660871	3R
FBgn0011770	Gip	GIP-like	10328877	10329872	X
FBgn0011817	nmo	nemo	7979046	8054147	3L
FBgn0011818	oaf	out at first	2492955	2498846	2L
FBgn0011829	Ret	Ret oncogene	21182446	21198762	2L
FBgn0011837	Tis11	Tis11 zinc finger protein	12659415	12682554	X
FBgn0011955	tRNA:Arg-ACG-1-5	transfer RNA:Arginine-ACG 1-5	6178584	6178656	2R
FBgn0012034	AcCoAS	Acetyl Coenzyme A synthase	21270722	21280243	3L
FBgn0013263	Trl	Trithorax-like	14747929	14761049	3L
FBgn0013272	Gp150	Gp150	22317662	22329416	2R
FBgn0013469	klu	klumpfuss	10981171	11009188	3L
FBgn0013548	l(2)dtl	lethal-(2)-denticleless	23702477	23705403	2R
FBgn0013576	mtd	mustard	5270116	5350443	3R
FBgn0013718	nuf	nuclear fallout	14190870	14233250	3L
FBgn0013725	phyl	phyllopod	14427336	14432337	2R
FBgn0013726	pnut	peanut	8237271	8240297	2R
FBgn0013733	shot	short stop	13864237	13942110	2R
FBgn0013746	alien	alien	8993818	8997379	2L
FBgn0013750	Arf51F	ADP ribosylation factor at 51F	15322501	15325490	2R
FBgn0013765	cnn	centrosomin	13439314	13450475	2R
FBgn0013770	Cp1	Cysteine proteinase-1	13960675	13967981	2R
FBgn0013772	Cyp6a8	Cytochrome P450-6a8	14887171	14889010	2R
FBgn0013773	Cyp6a22	Cyp6a22	14871366	14873705	2R
FBgn0013983	imd	immune deficiency	18409796	18413599	2R
FBgn0013987	MAPk-Ak2	MAP kinase activated protein-kinase-2	5759908	5764203	X
FBgn0013995	Calx	Na/Ca-exchange protein	20978183	21015613	3R
FBgn0013997	Nrx-IV	Neurexin IV	12146519	12156990	3L
FBgn0014002	Pdi	Protein disulfide isomerase	15137738	15142840	3L
FBgn0014006	Ask1	Apoptotic signal-regulating kinase 1	19879719	19886030	3R
FBgn0014009	Rab2	Rab2	6696739	6699469	2R
FBgn0014010	Rab5	Rab5	2359142	2365273	2L
FBgn0014019	Rh5	Rhodopsin 5	12008153	12009832	2L
FBgn0014020	Rho1	Rho1	16102687	16107229	2R
FBgn0014029	2002-09-01	Septin 2	20586129	20588356	3R
FBgn0014033	Sr-CI	Scavenger receptor class C, type I	4121702	4124153	2L
FBgn0014073	Tie	Tie-like receptor tyrosine kinase	4510698	4532145	3L
FBgn0014133	bif	bifocal	11678970	11694740	X
FBgn0014135	bnl	branchless	19794073	19836817	3R
FBgn0014141	cher	cheerio	17091533	17125389	3R
FBgn0014163	fax	failed axon connections	16402796	16411828	3L
FBgn0014184	Oda	Ornithine decarboxylase antizyme	12166295	12174264	2R
FBgn0014380	RhoL	Rho-like	9497101	9502581	3R
FBgn0014388	sty	sprouty	3401153	3424935	3L
FBgn0014396	tim	timeless	3493986	3508119	2L
FBgn0014427	CG11899		29200454	29201770	3R
FBgn0014455	Ahcy	Adenosylhomocysteinase	15450261	15453167	X
FBgn0014469	Cyp4e2	Cytochrome P450-4e2	8444560	8447164	2R
FBgn0014859	Hr38	Hormone receptor-like in 38	20683462	20714588	2L
FBgn0014906	Hydr2	alpha/beta hydrolase2	3163645	3169462	2L
FBgn0015010	Ag5r	Antigen 5-related	14784664	14786551	X
FBgn0015011	AhcyL2	Adenosylhomocysteinase like 2	16978439	16982158	3R
FBgn0015024	CkIalpha	Casein kinase Ialpha	12653626	12657834	X
FBgn0015032	Cyp4c3	Cytochrome P450-4c3	30894038	30900688	3R
FBgn0015034	Cyp4e1	Cytochrome P450-4e1	8447451	8449745	2R
FBgn0015038	Cyp9b1	Cytochrome P450-9b1	7127838	7129808	2R
FBgn0015039	Cyp9b2	Cytochrome P450-9b2	7130277	7132139	2R
FBgn0015218	eIF4E1	eukaryotic translation initiation factor 4E1	9399618	9402460	3L
FBgn0015221	Fer2LCH	Ferritin 2 light chain homologue	30387804	30390584	3R
FBgn0015222	Fer1HCH	Ferritin 1 heavy chain homologue	30385573	30388178	3R
FBgn0015229	glec	gliolectin	21850694	21856266	3R
FBgn0015240	Hr96	Hormone receptor-like in 96	25025235	25029351	3R
FBgn0015270	Orc2	Origin recognition complex subunit 2	13964885	13967075	3R
FBgn0015278	Pi3K68D	Phosphotidylinositol 3 kinase 68D	11774650	11790013	3L
FBgn0015286	Rala	Ras-like protein A	3704610	3719635	X
FBgn0015288	RpL22	Ribosomal protein L22	762560	765130	X
FBgn0015321	Ubc4	Ubiquitin conjugating enzyme 4	9698336	9700481	3L
FBgn0015371	chn	charlatan	15115236	15144783	2R
FBgn0015372	RabX1	RabX1	23519839	23523613	2R
FBgn0015380	drl	derailed	19190342	19208621	2L
FBgn0015393	hoip	hoi-polloi	9699791	9700459	2L
FBgn0015396	jumu	jumeau	10350182	10361612	3R
FBgn0015513	mbc	myoblast city	23781765	23801634	3R
FBgn0015521	RpS21	Ribosomal protein S21	2856070	2857029	2L
FBgn0015568	alpha-Est1	alpha-Esterase-1	7545733	7549124	3R
FBgn0015569	alpha-Est10	alpha-Esterase-10	7486583	7493845	3R
FBgn0015572	alpha-Est4	alpha-Esterase-4	7536687	7538615	3R
FBgn0015575	alpha-Est7	alpha-Esterase-7	7519563	7523753	3R
FBgn0015577	alpha-Est9	alpha-Esterase-9	7493921	7505098	3R
FBgn0015586	Acp76A	Accessory gland protein 76A	19050757	19052026	3L
FBgn0015589	Apc	APC-like	28832301	28844748	3R
FBgn0015600	toc	toucan	3068345	3144786	2L
FBgn0015609	CadN	Cadherin-N	17647053	17778340	2L
FBgn0015623	Cpr	Cytochrome P450 reductase	6338836	6346280	2L
FBgn0015714	Cyp6a17	Cytochrome P450-6a17	14873953	14875739	2R
FBgn0015721	ktub	king tubby	21101928	21123704	2R
FBgn0015754	Lis-1	Lissencephaly-1	16178826	16185103	2R
FBgn0015766	Msr-110	Msr-110	5566919	5577348	3L
FBgn0015772	Nak	Numb-associated kinase	18957732	18968744	2L
FBgn0015773	NetA	Netrin-A	14604012	14653928	X
FBgn0015776	nrv1	nervana 1	6778555	6786861	2L
FBgn0015777	nrv2	nervana 2	6789770	6798862	2L
FBgn0015778	rin	rasputin	13647004	13654527	3R
FBgn0015789	Rab10	Rab10	20251338	20254691	X
FBgn0015790	Rab11	Rab11	21111408	21116146	3R
FBgn0015791	Rab14	Rab14	14355145	14358764	2L
FBgn0015795	Rab7	Rab7	23993008	23995452	3R
FBgn0015797	Rab6	Rab6	12107221	12109116	2L
FBgn0015799	Rbf	Retinoblastoma-family protein	797090	801479	X
FBgn0015801	Reg-5	Rhythmically expressed gene 5	24788008	24793410	2R
FBgn0015803	RtGEF	Rho-type guanine nucleotide exchange factor	20350434	20365254	2L
FBgn0015872	Drip	Drip	11411203	11429645	2R
FBgn0015903	apt	apontic	23564891	23599526	2R
FBgn0015924	crq	croquemort	448254	453024	2L
FBgn0015949	hrg	hiiragi	19663919	19669832	2R
FBgn0016013	Faa	Fumarylacetoacetase	4072032	4073954	3L
FBgn0016031	lama	lamina ancestor	5343619	5355923	3L
FBgn0016032	lbm	late bloomer	7049238	7051964	2R
FBgn0016059	Sema1b	Semaphorin 1b	17672839	17683499	2R
FBgn0016070	smg	smaug	8990317	8997989	3L
FBgn0016075	vkg	viking	5012144	5028191	2L
FBgn0016076	vri	vrille	5288944	5311223	2L
FBgn0016078	wun	wunen	9400531	9413463	2R
FBgn0016081	fry	furry	9631834	9679103	3L
FBgn0016131	Cdk4	Cyclin-dependent kinase 4	16579470	16585448	2R
FBgn0016687	Nurf-38	Nucleosome remodeling factor - 38kD	24558967	24561087	2R
FBgn0016693	Past1	Putative Achaete Scute Target 1	12697322	12704875	3R
FBgn0016694	Pdp1	PAR-domain protein 1	7811458	7867369	3L
FBgn0016700
FBgn0016715	Reg-2	Rhythmically expressed gene 2	605165	606569	3L
FBgn0016754	sba	six-banded	23894174	23922973	3R
FBgn0016756	Usp47	Ubiquitin specific protease 47	5752973	5761886	3L
FBgn0016794	dos	daughter of sevenless	2589414	2595590	3L
FBgn0016797	fz2	frizzled 2	19140975	19235373	3L
FBgn0016917	Stat92E	Signal-transducer and activator of transcription protein at 92E	20535323	20552311	3R
FBgn0016926	Pino	Pinocchio	1114654	1128953	2L
FBgn0016930	Dyrk2	Dual-specificity tyrosine phosphorylation-regulated kinase 2	14184478	14234126	2L
FBgn0016977	spen	split ends	159032	203397	2L
FBgn0017550	Rga	Regena	5607275	5613112	3R
FBgn0017558	Pdk	Pyruvate dehydrogenase kinase	9426439	9434638	2R
FBgn0017561	Ork1	Open rectifier K[+] channel 1	10878054	10891250	X
FBgn0017581	Lk6	Lk6 kinase	11750931	11764457	3R
FBgn0019643	AANAT1	Arylalkylamine N-acetyltransferase 1	24139563	24157762	2R
FBgn0019886
FBgn0019952	Orct	Organic cation transporter	24276260	24278792	3R
FBgn0019968	Khc-73	Kinesin heavy chain 73	15515778	15532259	2R
FBgn0020224	Cbl	Cbl proto-oncogene	8424954	8432246	3L
FBgn0020236	ATPCL	ATP citrate lyase	15993531	16001290	2R
FBgn0020238	14-3-3epsilon	14-3-3epsilon	18242531	18250550	3R
FBgn0020248	stet	stem cell tumor	1475438	1489547	3L
FBgn0020249	stck	steamer duck	8356978	8359964	3R
FBgn0020251	sfl	sulfateless	6495680	6550104	3L
FBgn0020257	Ppa	Partner of paired	22684955	22688987	2R
FBgn0020278	loco	locomotion defects	22619968	22639387	3R
FBgn0020279	lig	lingerer	8067977	8078815	2R
FBgn0020294	ko	knockout	21075581	21131159	3L
FBgn0020299	stumps	stumps	14577217	14608079	3R
FBgn0020300	geko	geko	18139402	18145418	3L
FBgn0020304	drongo	drongo	833584	851071	2L
FBgn0020307	dve	defective proventriculus	22243963	22286469	2R
FBgn0020309	crol	crooked legs	11794327	11809438	2L
FBgn0020371	Tim17b2	Translocase inner membrane 17	15484729	15485545	2L
FBgn0020376	Sr-CIII	Scavenger receptor class C, type III	4120343	4121627	2L
FBgn0020386	Pdk1	Phosphoinositide-dependent kinase 1	129450	145895	3L
FBgn0020389	Papss	PAPS synthetase	19845293	19860925	3L
FBgn0020412	JIL-1	JIL-1 kinase	11078752	11093193	3L
FBgn0020414	Idgf3	Imaginal disc growth factor 3	16450907	16455194	2L
FBgn0020415	Idgf2	Imaginal disc growth factor 2	16447330	16450508	2L
FBgn0020445	E23	Early gene at 23	3334875	3354829	2L
FBgn0020493	Dad	Daughters against dpp	17054007	17070408	3R
FBgn0020496	CtBP	C-terminal Binding Protein	13011649	13026275	3R
FBgn0020503	CLIP-190	Cytoplasmic linker protein 190	17384700	17409698	2L
FBgn0020508	Ag5r2	Antigen 5-related 2	14782962	14784052	X
FBgn0020513	Paics	PAICS bifunctional enzyme	12757036	12760617	X
FBgn0020620	RN-tre	Related to the N terminus of tre oncogene	13984815	13990707	2R
FBgn0020621	Pkn	Protein kinase N	9252310	9285097	2R
FBgn0020622	Pi3K21B	Pi3K21B	297880	305233	2L
FBgn0020647	KrT95D	Krueppel target at 95D	23997538	24031827	3R
FBgn0020653	Trxr-1	Thioredoxin reductase-1	8242528	8248033	X
FBgn0020762	Atet	ABC transporter expressed in trachea	4333913	4345776	2L
FBgn0020767	Spred	Sprouty-related protein with EVH-1 domain	14759646	14769423	2R
FBgn0020912	Ptx1	Ptx1	30912754	30930682	3R
FBgn0021760	chb	chromosome bows	21172853	21183278	3L
FBgn0021764	sdk	sidekick	686834	749496	X
FBgn0021765	scu	scully	18091259	18092853	X
FBgn0021767	org-1	optomotor-blind-related-gene-1	8447691	8455069	X
FBgn0021800	Reph	Regulator of eph expression	3803545	3810671	2L
FBgn0021872	Xbp1	X box binding protein-1	21143545	21145750	2R
FBgn0021979	l(2)k09913	lethal (2) k09913	23067196	23071875	2R
FBgn0022029	l(2)k01209	lethal (2) k01209	17420407	17425679	2R
FBgn0022160	Gpo1	Glycerophosphate oxidase 1	15857752	15862755	2R
FBgn0022349	CG1910		31747643	31751894	3R
FBgn0022361	Pur-alpha	Purine-rich binding protein-alpha	558016	567257	4
FBgn0022382	Pka-R2	Protein kinase, cAMP-dependent, regulatory subunit type 2	9993890	10026042	2R
FBgn0022702	Cht2	Chitinase 2	1752328	1755934	3L
FBgn0022710	Ac13E	Adenylyl cyclase 13E	15510877	15554278	X
FBgn0022764	Sin3A	Sin3A	12575240	12592917	2R
FBgn0022774	Oat	Ornithine aminotransferase precursor	19647280	19649851	3L
FBgn0022787	Hel89B	Helicase 89B	15973298	15983451	3R
FBgn0022893	Df31	Decondensation factor 31	21626309	21629932	2L
FBgn0023001	melt	melted	7134516	7143074	3L
FBgn0023023	CRMP	Collapsin Response Mediator Protein	5571108	5579189	3R
FBgn0023076	Clk	Clock	7763233	7775603	3L
FBgn0023094	cyc	cycle	19813770	19815938	3L
FBgn0023095	caps	capricious	13228692	13279642	3L
FBgn0023097	bon	bonus	20593139	20612540	3R
FBgn0023143	Uba1	Ubiquitin activating enzyme 1	9688289	9693328	2R
FBgn0023169	AMPKalpha	AMP-activated protein kinase alpha subunit	1375536	1378896	X
FBgn0023172	RhoGEF2	Rho guanine nucleotide exchange factor 2	17027190	17044653	2R
FBgn0023214	edl	ETS-domain lacking	18667527	18673536	2R
FBgn0023215	Mnt	Mnt	3671801	3701672	X
FBgn0023407	B4	B4	13500624	13549328	2L
FBgn0023416	Ac3	Adenylate cyclase 3	21632587	21647964	2L
FBgn0023441	fus	fusilli	15657318	15676669	2R
FBgn0023458	Rbcn-3A	Rabconnectin-3A	6240745	6255487	X
FBgn0023477	Taldo	Transaldolase	23940410	23942114	2R
FBgn0023507	D2hgdh	D-2-hydroxyglutaric acid dehydrogenase	2141489	2144937	X
FBgn0023508	Ocrl	Oculocerebrorenal syndrome of Lowe	1922981	1927524	X
FBgn0023509	mip130	Myb-interacting protein 130	1908239	1920318	X
FBgn0023511	Edem1	ER degradation enhancer, mannosidase alpha-like 1	1903704	1908827	X
FBgn0023526	CG2865		2278031	2293411	X
FBgn0023528	CG2924		2264657	2270761	X
FBgn0023534	CG17778		494614	496369	X
FBgn0023535	arg	arginase	509435	528028	X
FBgn0023537	CG17896		490787	493495	X
FBgn0023549	Mct1	Monocarboxylate transporter 1	2189188	2205373	X
FBgn0024150	Ac78C	Adenylyl cyclase 78C	21136447	21171930	3L
FBgn0024179	wit	wishful thinking	4064152	4071717	3L
FBgn0024182	waw	waclaw	21363028	21373145	X
FBgn0024187	syd	sunday driver	7916650	7936120	3L
FBgn0024236	foi	fear-of-intimacy	8525244	8534503	3L
FBgn0024244	drm	drumstick	3539247	3548423	2L
FBgn0024245	dnt	doughnut on 2	19338669	19363227	2L
FBgn0024273	WASp	WASp	28824506	28832024	3R
FBgn0024277	trio	trio	995982	1034875	3L
FBgn0024288	Sox100B	Sox100B	31065253	31083407	3R
FBgn0024294	Spn43Aa	Serpin 43Aa	7147692	7149289	2R
FBgn0024315	Picot	Picot	16655323	16667675	2R
FBgn0024320	Npc1a	Niemann-Pick type C-1a	10213812	10221216	2L
FBgn0024321	NK7.1	NK7.1	14329413	14372951	3R
FBgn0024329	Mekk1	Mekk1	18733106	18743594	3R
FBgn0024330	MED6	Mediator complex subunit 6	9766031	9768984	3R
FBgn0024360	MTPAP	mitochondrial poly(A) polymerase	1344872	1349357	X
FBgn0024491	Bin1	Bicoid interacting protein 1	16186156	16189564	3R
FBgn0024555	flfl	falafel	13683921	13693905	3R
FBgn0024734	PRL-1	PRL-1 phosphatase	16245835	16257606	2L
FBgn0024754	Flo1	Flotillin 1	15566271	15569404	2R
FBgn0024806	DIP2	DISCO Interacting Protein 2	250229	257954	3L
FBgn0024807	DIP1	DISCO Interacting Protein 1	21624796	21630148	X
FBgn0024814	Clc	Clathrin light chain	20241053	20243735	3L
FBgn0024941	RSG7	Regulator of G-protein signaling 7	16838173	16844433	X
FBgn0024947	NTPase	NTPase	2880704	2885850	2L
FBgn0024963	GluClalpha	GluClalpha	19730715	19775231	3R
FBgn0024980	Syx4	Syntaxin 4	2739089	2744076	X
FBgn0024984	CG3457		2187820	2188919	X
FBgn0024986	CG3719		1378885	1380480	X
FBgn0024989	CG3777		279703	350504	X
FBgn0024995	CG2680		2706151	2707427	X
FBgn0024997	CG2681		2708684	2711668	X
FBgn0025111	Ant2	Adenine nucleotide translocase 2	10778954	10786907	X
FBgn0025186	ari-2	ariadne 2	22212835	22217264	2R
FBgn0025335	CG4585		23862962	23865398	2R
FBgn0025355	SuUR	Suppressor of Under-Replication	11064991	11069025	3L
FBgn0025381	rush	rush hour	1478552	1481420	X
FBgn0025390	Mur2B	Mucin related 2B	1523554	1668788	X
FBgn0025456	CREG	Cellular Repressor of E1A-stimulated Genes	17393272	17394640	3R
FBgn0025469	slv	saliva	8080559	8083357	2R
FBgn0025525	bab2	bric a brac 2	1140429	1177276	3L
FBgn0025574	Pli	Pellino	23860162	23890052	3R
FBgn0025608	Faf2	Fas-associated factor 2	18706010	18708688	2L
FBgn0025621	CG16989		793147	797061	X
FBgn0025625	Sik2	Salt-inducible kinase 2	2055310	2061915	X
FBgn0025632	CG4313		2041868	2055414	X
FBgn0025633	CG13366		585081	620195	X
FBgn0025637	SkpA	SKP1-related A	656114	657899	X
FBgn0025641	DAAM	Dishevelled Associated Activator of Morphogenesis	1289713	1322362	X
FBgn0025642	CG32812		1287290	1288945	X
FBgn0025680	cry	cryptochrome	19212154	19215442	3R
FBgn0025681	CG3558		2992870	2998726	2L
FBgn0025687
FBgn0025693	ZnT41F	Zinc transporter 41F	5774776	5782858	2R
FBgn0025800	Smox	Smad on X	8137041	8142279	X
FBgn0025814	Mgstl	Microsomal glutathione S-transferase-like	21042125	21044107	X
FBgn0025836	RhoGAP1A	Rho GTPase activating protein at 1A	127449	140340	X
FBgn0025864	Crag	Calmodulin-binding protein related to a Rab3 GDP/GTP exchange protein	8592031	8602036	X
FBgn0025866	CalpB	Calpain-B	9888762	9893319	3L
FBgn0025885	Inos	myo-inositol-1-phosphate synthase	7454922	7458874	2R
FBgn0026059	Mhcl	Myosin heavy chain-like	16068523	16098761	3R
FBgn0026061	Mipp1	Multiple inositol polyphosphate phosphatase 1	16563448	16573334	3L
FBgn0026077	Gasp	Gasp	6088799	6100887	3R
FBgn0026079	Nsun2	NOP2-Sun domain family, member 2	4111156	4113734	X
FBgn0026084	cib	ciboulot	4106113	4110981	X
FBgn0026160	tna	tonalli	10857889	10876496	3L
FBgn0026179	siz	schizo	21034535	21075444	3L
FBgn0026181	Rok	Rho kinase	16624012	16637414	X
FBgn0026189	prominin-like	prominin-like	3114450	3127724	3L
FBgn0026206	mei-P26	meiotic P26	9163255	9189309	X
FBgn0026239	gukh	GUK-holder	18984025	19022436	3R
FBgn0026250	eIF1A	eukaryotic translation initiation factor 1A	18274665	18283005	3R
FBgn0026252	msk	moleskin	8116179	8121579	3L
FBgn0026259	eIF5B	eukaryotic translation initiation factor 5B	3428658	3460977	3L
FBgn0026263	bip1	bip1	8054333	8058713	3L
FBgn0026314	Ugt35b	UDP-glycosyltransferase 35b	11168503	11170246	3R
FBgn0026315	Ugt35a	UDP-glycosyltransferase 35a	11170817	11172664	3R
FBgn0026319	Traf4	TNF-receptor-associated factor 4	4361925	4380716	2L
FBgn0026326	Mad1	Mitotic arrest-deficient 1	9288957	9291565	2R
FBgn0026374	Rhp	Rhophilin	15788897	15793632	X
FBgn0026375	RhoGAPp190	Rho GTPase activating protein p190	17639147	17652562	X
FBgn0026376	Rgl	Ral guanine nucleotide dissociation stimulator-like	13906897	13925335	3L
FBgn0026400	Noa36	Noa36	28598059	28599288	3R
FBgn0026404	Dronc	Death regulator Nedd2-like caspase	9968479	9971002	3L
FBgn0026418	Hsc70Cb	Hsc70Cb	14037019	14043686	3L
FBgn0026428	HDAC6	Histone deacetylase 6	15333310	15340360	X
FBgn0026438	Eaat2	Excitatory amino acid transporter 2	737212	744395	2L
FBgn0026439	Eaat1	Excitatory amino acid transporter 1	9333567	9341925	2L
FBgn0026479	Drp1	Dynamin related protein 1	2581281	2585430	2L
FBgn0026533	Dek	Dek	16856220	16861738	2R
FBgn0026570	CG5704		2169553	2170971	3L
FBgn0026575	hang	hangover	16422831	16438454	X
FBgn0026593	CG5707		2189160	2192221	3L
FBgn0026620	tacc	transforming acidic coiled-coil protein	4733654	4749056	3R
FBgn0026630	nes	nessy	19257282	19260679	3L
FBgn0026713	l(1)G0007	lethal (1) G0007	14201362	14224732	X
FBgn0026718	fu12	fu12	8449691	8463994	2L
FBgn0026872	CG14777		1466134	1468692	X
FBgn0026876	CG11403		1236873	1239884	X
FBgn0027066	Eb1	Eb1	6749227	6756300	2R
FBgn0027074	CG17324		18819344	18822573	2L
FBgn0027108	Inx2	Innexin 2	6998672	7004151	X
FBgn0027111	miple1	midkine and pleiotrophin 1	267299	270336	3L
FBgn0027279	l(1)G0196	lethal (1) G0196	22487180	22508129	X
FBgn0027287	Gmap	Golgi microtubule-associated protein	15486922	15511223	X
FBgn0027291	l(1)G0156	lethal (1) G0156	19518428	19521810	X
FBgn0027335	Rip11	Rab11 interacting protein	18635642	18647648	X
FBgn0027338	Kap-alpha3	karyopherin alpha3	9574484	9577733	3R
FBgn0027339	jim	jim	22789233	22835194	3L
FBgn0027341	Gfat1	Glutamine:fructose-6-phosphate aminotransferase 1	4126442	4137882	3R
FBgn0027342	fz4	frizzled 4	7106272	7110321	X
FBgn0027343	fz3	frizzled 3	769945	784222	X
FBgn0027348	bgm	bubblegum	14013004	14019328	2L
FBgn0027356	Amph	Amphiphysin	12593604	12612068	2R
FBgn0027363	Stam	Signal transducing adaptor molecule	10858536	10862006	2L
FBgn0027492	wdb	widerborst	27561675	27582241	3R
FBgn0027493	AdSS	Adenylosuccinate Synthetase	20824667	20830580	3R
FBgn0027499	wde	windei	10800420	10808938	2R
FBgn0027506	EDTP	Egg-derived tyrosine phosphatase	17432173	17444938	2R
FBgn0027508	Tnks	tankyrase	25653091	25661286	3R
FBgn0027521	CG3679		16303870	16307377	X
FBgn0027524	CG3909		10043270	10044606	3R
FBgn0027529	tapas	tapas	20319180	20325973	2R
FBgn0027532	CG7139		22067270	22071848	3L
FBgn0027537	Nup93-1	Nucleoporin 93kD-1	13822826	13825910	X
FBgn0027539	lili	lilipod	24805445	24814012	3R
FBgn0027547	CG1927		1966725	1970079	3L
FBgn0027552	CG10863		3941008	3942465	3L
FBgn0027556	CG4928		16913180	16938209	X
FBgn0027561	CG18659		9123304	9132030	2R
FBgn0027562	CG10345		16597073	16604861	3R
FBgn0027569	cert	ceramide transfer protein	8282528	8289870	3L
FBgn0027570	Nep2	Neprilysin 2	4719458	4731878	3R
FBgn0027574	CG5815		27112566	27115126	3R
FBgn0027579	mino	minotaur	27925191	27933077	3R
FBgn0027580	PCB	Pyruvate carboxylase	9850703	9861543	2R
FBgn0027581	CG6191		13580313	13593339	2R
FBgn0027585	CG8740		8735810	8759590	2R
FBgn0027590	GstE12	Glutathione S transferase E12	24766718	24768172	2R
FBgn0027594	drpr	draper	1715595	1731107	3L
FBgn0027596	Kank	Kank	14901475	14928425	2R
FBgn0027598	cindr	CIN85 and CD2AP related	30808617	30827005	3R
FBgn0027601	pdgy	pudgy	14933670	14953532	X
FBgn0027608	CG2082		5758680	5781076	3R
FBgn0027657	glob1	globin 1	15896926	15904521	3R
FBgn0027660	blot	bloated tubules	17396031	17421514	3L
FBgn0027835	Dp1	Dodeca-satellite-binding protein 1	18412027	18421124	2R
FBgn0027843	CAH2	Carbonic anhydrase 2	12177601	12183347	3L
FBgn0027844	CAH1	Carbonic anhydrase 1	13803626	13809994	2L
FBgn0027932	Akap200	A kinase anchor protein 200	8415690	8431297	2L
FBgn0027945	ppl	pumpless	21280491	21281506	3L
FBgn0027951	MTA1-like	Metastasis associated 1-like	5638655	5648738	3R
FBgn0028325	Pdha	Pyruvate dehydrogenase E1 alpha subunit	4702284	4705265	X
FBgn0028327	l(1)G0320	lethal (1) G0320	9551140	9553750	X
FBgn0028331	l(1)G0289	lethal (1) G0289	10348680	10366273	X
FBgn0028336
FBgn0028341	Ptpmeg2	Protein tyrosine phosphatase Meg2	9626294	9659145	X
FBgn0028343	Ankle2	Ankyrin repeat and LEM domain containing 2	17571854	17579229	X
FBgn0028360	Cdc7	Cdc7 kinase	6654541	6659709	X
FBgn0028369	kirre	kin of irre	2740384	3134532	X
FBgn0028371	jbug	jitterbug	22717321	22740459	2R
FBgn0028380	fal	falten	19294564	19298830	3L
FBgn0028381	Decay	Death executioner caspase related to Apopain/Yama	16499058	16501050	3R
FBgn0028387	chm	chameau	7412417	7422736	2L
FBgn0028394	CG17834		8529141	8541439	2L
FBgn0028397	Tob	Tob	16074717	16091495	X
FBgn0028408	Drep2	DNA fragmentation factor-related protein 2	9291856	9302821	2R
FBgn0028421	Kap3	Kinesin associated protein 3	11334187	11340084	X
FBgn0028425	JhI-21	Juvenile hormone Inducible-21	12051755	12056042	2L
FBgn0028480	CG17841		10368052	10384183	X
FBgn0028482	bdl	borderless	4324554	4331830	2L
FBgn0028484	Ack	Activated Cdc42 kinase	4108186	4114157	3L
FBgn0028490	CG31705		11523021	11528205	2L
FBgn0028494	CG6424		17703335	17719346	2R
FBgn0028506	CG4455		16352934	16354539	2L
FBgn0028509	CenG1A	Centaurin gamma 1A	13835564	13898712	2L
FBgn0028515	EndoGI	Endonuclease G inhibitor	16257688	16259511	2L
FBgn0028518	CG18480		15630002	15634987	2L
FBgn0028540	CG9008		13774340	13780165	2L
FBgn0028541	TM9SF4	Transmembrane 9 superfamily protein member 4	13746952	13773905	2L
FBgn0028550	Atf3	Activating transcription factor 3	1242740	1275284	X
FBgn0028563	sut1	sugar transporter 1	8082976	8087151	2R
FBgn0028572	qtc	quick-to-court	5060815	5070750	2L
FBgn0028573	prc	pericardin	11958872	11966131	3L
FBgn0028577	hfp	half pint	1496853	1502590	3L
FBgn0028582	lqf	liquid facets	7528780	7540012	3L
FBgn0028645	beat-Ib	beaten path Ib	15905134	15962435	2L
FBgn0028646	aralar1	aralar1	30445635	30455867	3R
FBgn0028670	Vha100-2	Vacuolar H[+] ATPase 100kD subunit 2	18390323	18399169	3R
FBgn0028691	Rpn9	Regulatory particle non-ATPase 9	23731375	23733462	3R
FBgn0028704	Nckx30C	Nckx30C	9711512	9746495	2L
FBgn0028717	Lnk	Lnk	25888542	25893270	3R
FBgn0028734	Fmr1	Fmr1	10101420	10110121	3R
FBgn0028743	Dhit	Double hit	17792870	17800677	2R
FBgn0028833	Dak1	Dak1	26054237	26055438	3R
FBgn0028852	CG15262		15297808	15299367	2L
FBgn0028862	dao	down and out	15248879	15254715	2L
FBgn0028888	CG4168		15161882	15200459	2L
FBgn0028892	CG4161		15433309	15435304	2L
FBgn0028897	CG4935		16262141	16263483	2L
FBgn0028916	CG33090		14334158	14345795	2L
FBgn0028945	CG7631		15628678	15629552	2L
FBgn0028953	CG14478		17457663	17465795	2R
FBgn0028955	CG8788		9138486	9141981	2R
FBgn0028956	mthl3	methuselah-like 3	17448533	17452598	2R
FBgn0028963	Or49b	Odorant receptor 49b	12842665	12844704	2R
FBgn0028978	trbl	tribbles	20396288	20401609	3L
FBgn0029002	miple2	midkine and pleiotrophin 2	271200	275018	3L
FBgn0029067	Dd	Dullard	21319791	21324009	X
FBgn0029091	Chs2	Chitin synthase 2	21962401	21969964	3L
FBgn0029092	ced-6	ced-6	9434669	9444937	2R
FBgn0029095	aru	arouser	861849	868354	2L
FBgn0029114	Tollo	Tollo	15235619	15242832	3L
FBgn0029131	Debcl	Death executioner Bcl-2	6648654	6652842	2R
FBgn0029155	Men-b	Malic enzyme b	27151662	27157603	3R
FBgn0029161	slmo	slowmo	6046516	6048706	2L
FBgn0029502	COQ7	COQ7	6771225	6773039	X
FBgn0029504	CHES-1-like	Checkpoint suppressor 1-like	7682338	7709385	X
FBgn0029506	Tsp42Ee	Tetraspanin 42Ee	7012254	7018362	2R
FBgn0029507	Tsp42Ed	Tetraspanin 42Ed	7009498	7011739	2R
FBgn0029508	Tsp42Ea	Tetraspanin 42Ea	6992676	7004259	2R
FBgn0029687	Vap33	VAMP-associated protein 33kDa	3948975	3955442	X
FBgn0029689	CG6428		3965435	3968655	X
FBgn0029746	CG15465		5085759	5254864	X
FBgn0029762	NAAT1	Nutrient Amino Acid Transporter 1	5405238	5410849	X
FBgn0029763	Usp16-45	Ubiquitin specific protease 16/45	5421533	5427219	X
FBgn0029766	CG15784		5429571	5432526	X
FBgn0029771	CG12730		5516608	5518771	X
FBgn0029798	CG4078		5747747	5752077	X
FBgn0029799	CG15772		5752249	5754041	X
FBgn0029801	CG15771		5755574	5759751	X
FBgn0029823	Shmt	Serine hydroxymethyl transferase	5913067	5916797	X
FBgn0029828	CG6067		5955629	5958283	X
FBgn0029830	Grip	Glutamate receptor binding protein	5966279	5986699	X
FBgn0029835	CG5921		6050828	6065646	X
FBgn0029837	Tsp5D	Tetraspanin 5D	6069131	6074857	X
FBgn0029849	Efr	ER GDP-fucose transporter	6219957	6222719	X
FBgn0029854	CG3566		6274972	6276724	X
FBgn0029864	CG15894		6309212	6329828	X
FBgn0029866	CG3842		6337762	6343731	X
FBgn0029878	Pat1	Protein interacting with APP tail-1	6590776	6596954	X
FBgn0029879	APC7	Anaphase Promoting Complex subunit 7	6597088	6599699	X
FBgn0029881	pigs	pickled eggs	6600062	6653015	X
FBgn0029887	CG3198		6668539	6673973	X
FBgn0029895	CG14441		6699508	6719389	X
FBgn0029896	CG3168		6720004	6739986	X
FBgn0029899	CG14438		6756322	6770712	X
FBgn0029903	pod1	pod1	6803684	6813830	X
FBgn0029915	CG14434		6851909	6867194	X
FBgn0029932	CG4607		7069413	7072689	X
FBgn0029939	CG9650		7137723	7241932	X
FBgn0029975	spidey	spidey	7908931	7911885	X
FBgn0029976	snz	snazarus	7912089	7918444	X
FBgn0029994	Ldsdh1	Lipid droplet subset dehydrogenase 1	8078350	8081605	X
FBgn0029996	UbcE2H	Ubiquitin conjugating enzyme E2H	8087544	8094064	X
FBgn0029997	CG2258		8094250	8102095	X
FBgn0030001	cyr	cypher	8121280	8135713	X
FBgn0030026	sni	sniffer	8241501	8244016	X
FBgn0030040	CG15347		8458494	8460898	X
FBgn0030048	CG12112		8558879	8560192	X
FBgn0030049	Trf4-1	Topoisomerase related function 4-1	8560322	8570159	X
FBgn0030052	CG12065		8574306	8588528	X
FBgn0030056	CG11284		8681252	8688760	X
FBgn0030060	CG2004		8712472	8714924	X
FBgn0030077	CG15365		9054698	9067983	X
FBgn0030088	Arfrp1	ADP-ribosylation factor related protein 1	9107069	9108354	X
FBgn0030089	AP-1gamma	Adaptor Protein complex 1, gamma subunit	9108691	9117744	X
FBgn0030114	CG17754		9250420	9255953	X
FBgn0030141	Gga	Golgi-localized, gamma-adaptin ear containing, ARF binding protein	9601030	9604280	X
FBgn0030148	CG3106		9659095	9662903	X
FBgn0030156	CG15247		9874493	9876672	X
FBgn0030183	CG15309		10205292	10212374	X
FBgn0030218	CG1628		10598146	10602714	X
FBgn0030234	CG15211		10772541	10778981	X
FBgn0030239	CG17333		10847438	10848534	X
FBgn0030243	CG2186		10857655	10866246	X
FBgn0030245	CG1637		10870594	10877893	X
FBgn0030286	CG1657		11325385	11334071	X
FBgn0030309	CG1572		11555050	11558654	X
FBgn0030310	PGRP-SA	Peptidoglycan recognition protein SA	11561643	11562779	X
FBgn0030318	rho-4	rhomboid-4	11599838	11606288	X
FBgn0030320	CG2247		11606290	11611652	X
FBgn0030328	Amun	Amun	11710120	11715565	X
FBgn0030329	prtp	pretaporter	11716756	11719894	X
FBgn0030336	CG1578		11808506	11816551	X
FBgn0030343	ATP7	ATP7	11855022	11864754	X
FBgn0030347	CG15739		11873319	11875346	X
FBgn0030349	CG10353		11877737	11887162	X
FBgn0030357	Sclp	Sclp	11920004	11924662	X
FBgn0030360	CG1806		12007176	12009904	X
FBgn0030362	regucalcin	regucalcin	12012377	12017375	X
FBgn0030366	Usp7	Ubiquitin-specific protease 7	12022837	12029032	X
FBgn0030369	Cyp318a1	Cyp318a1	12032632	12035283	X
FBgn0030396	CG2556		12497188	12516565	X
FBgn0030400	Pits	Protein interacting with Ttk69 and Sin3A	12569169	12583193	X
FBgn0030406	CG1463		12609977	12611667	X
FBgn0030407	Fpgs	Folylpolyglutamate synthase	12611867	12615530	X
FBgn0030418	CG4004		12744212	12749785	X
FBgn0030420	CG12717		12760642	12763611	X
FBgn0030432	CG4404		12903745	12906018	X
FBgn0030451	CG15717		13128952	13134565	X
FBgn0030467	CG1764		13294473	13302415	X
FBgn0030474	CG15747		13338318	13341009	X
FBgn0030478	CG1640		13370606	13380160	X
FBgn0030482	CG1673		13396899	13401224	X
FBgn0030483	CG12725		13401839	13402863	X
FBgn0030484	GstT4	Glutathione S transferase T4	13404749	13409323	X
FBgn0030485	CG1998		13409369	13413074	X
FBgn0030505	NFAT	NFAT nuclear factor	13624745	13664568	X
FBgn0030520	Pdcd4	Programmed cell death 4	13745577	13755406	X
FBgn0030521	CtsB1	Cathepsin B1	13779847	13782170	X
FBgn0030528	CG11095		13811684	13812870	X
FBgn0030529	Clic	Chloride intracellular channel	13812971	13822307	X
FBgn0030576	CG15890		14757531	14765787	X
FBgn0030600	hiw	highwire	15010137	15063429	X
FBgn0030607	dob	doppelganger von brummer	15067007	15069091	X
FBgn0030608	Lsd-2	Lipid storage droplet-2	15069127	15076220	X
FBgn0030634	CG9164		15380371	15385441	X
FBgn0030640	CG6294		15462722	15466812	X
FBgn0030648	CG6340		15482374	15486612	X
FBgn0030660	CG8097		15583159	15585249	X
FBgn0030662	CG9220		15585289	15593534	X
FBgn0030672	CG9281		15705806	15710539	X
FBgn0030685	Graf	GTPase regulator associated with FAK	15751674	15760733	X
FBgn0030743	CG9921		16331281	16333600	X
FBgn0030744	CG9992		16381954	16384908	X
FBgn0030745	CG4239		16385278	16388702	X
FBgn0030746	CG9981		16399782	16405122	X
FBgn0030747	CG4301		16405509	16414651	X
FBgn0030748	Traf-like	TNF-receptor-associated factor-like	16415046	16417585	X
FBgn0030749	AnxB11	Annexin B11	16416958	16422265	X
FBgn0030766	mthl1	methuselah-like 1	16640968	16650309	X
FBgn0030769	CG13012		16668818	16676753	X
FBgn0030790	CG4768		16792119	16797742	X
FBgn0030791	CG9132		16796902	16800710	X
FBgn0030797	CG13004		16826681	16835520	X
FBgn0030808	RhoGAP15B	Rho GTPase activating protein at 15B	16943290	16956234	X
FBgn0030809	Ubr1	Ubr1 ubiquitin ligase	16956232	16968679	X
FBgn0030838	CG5445		17282496	17305475	X
FBgn0030847	CG12991		17579861	17599314	X
FBgn0030850	stas	Stasimon	17623221	17627895	X
FBgn0030863	CG8188		17698917	17703024	X
FBgn0030864	CG8173		17707401	17709653	X
FBgn0030869	Socs16D	Suppressor of Cytokine Signaling at 16D	17820764	17827564	X
FBgn0030890	CG7536		18078491	18088532	X
FBgn0030893	RhoGAP16F	Rho GTPase activating protein at 16F	18093145	18097413	X
FBgn0030894	Mvb12	Multivesicular body subunit 12	18097558	18101314	X
FBgn0030904	upd2	unpaired 2	18240654	18243284	X
FBgn0030911	lncRNA:CR15061	long non-coding RNA:CR15061	18292380	18293059	X
FBgn0030912	CG6023		18314124	18321193	X
FBgn0030927	CG15046		18487450	18489620	X
FBgn0030932	Ggt-1	gamma-glutamyl transpeptidase	18505883	18512521	X
FBgn0030941	wgn	wengen	18624042	18634908	X
FBgn0030955	CG6891		18775228	18781345	X
FBgn0030964	Pvf1	PDGF- and VEGF-related factor 1	18832682	18842901	X
FBgn0030968	CG7322		18855873	18857757	X
FBgn0030976	CG7378		18900410	18911843	X
FBgn0030979	CG14190		19056911	19067792	X
FBgn0030985	Obp18a	Odorant-binding protein 18a	19135081	19135868	X
FBgn0030989	Inx5	Innexin 5	19168777	19170883	X
FBgn0030993	Mec2	Mec2	19188035	19190193	X
FBgn0031003	CG7889		19243631	19245224	X
FBgn0031004	CG7992		19245158	19247250	X
FBgn0031006	rictor	rapamycin-insensitive companion of Tor	19252111	19261240	X
FBgn0031011	CG8034		19281232	19298162	X
FBgn0031012	CG8051		19301330	19307925	X
FBgn0031016	kek5	kekkon5	19353181	19471914	X
FBgn0031023	CG14200		19495505	19518402	X
FBgn0031030	Tao	Tao	19569721	19579800	X
FBgn0031037	CG14207		19605199	19611413	X
FBgn0031054	Ssu72	Ssu72 CTD phosphatase	19664561	19666866	X
FBgn0031066	COX6B	Cytochrome c oxidase subunit 6B	19740537	19744335	X
FBgn0031069	Pmp70	Peroxisomal Membrane Protein 70 kDa	19750770	19759280	X
FBgn0031080	CG12655		19958393	19959403	X
FBgn0031081	Nep3	Neprilysin 3	19961297	19969323	X
FBgn0031090	Rab35	Rab35	20155766	20159872	X
FBgn0031117	GstT3	Glutathione S transferase T3	20467455	20469796	X
FBgn0031118	RhoGAP19D	Rho GTPase activating protein at 19D	20469955	20510694	X
FBgn0031126	Cyp6v1	Cyp6v1	20657122	20661425	X
FBgn0031148	Cbs	Cystathionine beta-synthase	21045138	21049096	X
FBgn0031149	Stt3A	Catalytic subunit 3A of the oligosaccharyltransferase complex	21049885	21053937	X
FBgn0031150	bves	bves	21053963	21082391	X
FBgn0031169	CG1494		21285301	21292458	X
FBgn0031170	ABCA	ATP binding cassette subfamily A	21292308	21306665	X
FBgn0031171	CG1801		21307586	21317522	X
FBgn0031174	CG1486		21324046	21328150	X
FBgn0031187	Usp2	Ubiquitin specific protease 2	22455803	22470146	X
FBgn0031190	CG12576		22474851	22482357	X
FBgn0031228	ND-15	NADH dehydrogenase (ubiquinone) 15 kDa subunit	114726	156030	2L
FBgn0031245	CG3625		283385	291795	2L
FBgn0031258	CG4297		458876	472200	2L
FBgn0031279	CG3544		784336	788776	2L
FBgn0031285	CG3662		821289	824337	2L
FBgn0031288	CG13949		855337	856639	2L
FBgn0031294	IA-2	IA-2 protein tyrosine phosphatase	1008378	1048053	2L
FBgn0031299	CG4629		1083091	1102504	2L
FBgn0031304	CG4552		1129316	1132411	2L
FBgn0031307	MFS3	Major Facilitator Superfamily Transporter 3	1143201	1147395	2L
FBgn0031322	CG5001		1185757	1196807	2L
FBgn0031356	CG17660		1707132	1710421	2L
FBgn0031359	Rim2	Replication in mitochondria 2	1716244	1724388	2L
FBgn0031374	Wdr62	WD repeat domain 62	1884622	1944289	2L
FBgn0031381	Npc2a	Niemann-Pick type C-2a	1988290	1988940	2L
FBgn0031384	CG4238		2009859	2030788	2L
FBgn0031401	papi	papi	2220748	2225544	2L
FBgn0031417	CG3597		2370152	2371524	2L
FBgn0031418	CG3609		2372455	2374627	2L
FBgn0031449	CG31689		2725674	2739830	2L
FBgn0031453	Bacc	Bacchus	2752445	2757975	2L
FBgn0031455	Snapin	SNAP associated protein	2758427	2759677	2L
FBgn0031459	CG2862		2770135	2770904	2L
FBgn0031461	daw	dawdle	2805261	2812376	2L
FBgn0031473	CG3104		2848989	2855778	2L
FBgn0031474	CG2991		2857164	2868548	2L
FBgn0031488	CG17265		2999286	3016069	2L
FBgn0031501	CG17261		3042551	3043593	2L
FBgn0031514	OtopLb	Otopetrin-like b	3275800	3280534	2L
FBgn0031515	CG9664		3291245	3294706	2L
FBgn0031516	CG9663		3294926	3303130	2L
FBgn0031518	CG3277		3304100	3317418	2L
FBgn0031530	Pgant2	Polypeptide N-Acetylgalactosaminyltransferase 2	3404460	3426719	2L
FBgn0031534	Snx1	Sorting nexin 1	3449683	3452106	2L
FBgn0031566	CG2818		3713360	3716810	2L
FBgn0031571	bark	bark beetle	3787167	3802726	2L
FBgn0031589	CG3714		4189340	4198071	2L
FBgn0031590	CG3702		4224650	4227097	2L
FBgn0031637	mxt	mextli	4841482	4847295	2L
FBgn0031645	CG3036		4892112	4903889	2L
FBgn0031673	CG31650		5040648	5044712	2L
FBgn0031681	Pgant5	Polypeptide N-Acetylgalactosaminyltransferase 5	5072170	5093592	2L
FBgn0031683	CG4230		5096227	5099294	2L
FBgn0031689	Cyp28d1	Cyp28d1	5210460	5212445	2L
FBgn0031717	Oscillin	Oscillin	5547086	5549614	2L
FBgn0031730	CG7236		5706374	5713791	2L
FBgn0031738	CG9171		5767002	5800253	2L
FBgn0031741	CG11034		5805395	5809063	2L
FBgn0031745	rau	rau	5859769	5879498	2L
FBgn0031746	CG9029		5886002	5886609	2L
FBgn0031747	CG9021		5903178	5904689	2L
FBgn0031759	lid	little imaginal discs	5989400	5999501	2L
FBgn0031778	lncRNA:CR9162	long non-coding RNA:CR9162	6078453	6079736	2L
FBgn0031805	CG9505		6367882	6370190	2L
FBgn0031813	CG9527		6426724	6448403	2L
FBgn0031814	retm	real-time	6448464	6455929	2L
FBgn0031816	Rchy1	Ring finger and CHY zinc finger domain containing 1	6459015	6465669	2L
FBgn0031836	CG11050		6611011	6617117	2L
FBgn0031850	Tsp	Thrombospondin	6686791	6709086	2L
FBgn0031865	Nha1	Na[+]/H[+] hydrogen antiporter 1	6860905	6870389	2L
FBgn0031866	Nlg2	Neuroligin 2	6874900	6906656	2L
FBgn0031888	Pvf2	PDGF- and VEGF-related factor 2	7069536	7084635	2L
FBgn0031894	CG4496		7185461	7190010	2L
FBgn0031896	CG4502		7194908	7204264	2L
FBgn0031897	CG13784		7204538	7220033	2L
FBgn0031904	CG5149		7384486	7388253	2L
FBgn0031907	CG5171		7401335	7404727	2L
FBgn0031913	CG5958		7430530	7433516	2L
FBgn0031914	CG5973		7437492	7445882	2L
FBgn0031948	CG7149		7786160	7790557	2L
FBgn0031950	Herp	Homocysteine-induced endoplasmic reticulum protein	7796314	7800058	2L
FBgn0031952	cdc14	cell division cycle 14	7801668	7810703	2L
FBgn0031968	CG7231		7983946	7986785	2L
FBgn0031969	pes	peste	7986786	7994184	2L
FBgn0031970	CG7227		7994388	7998151	2L
FBgn0031971	Sirup	Starvation-upregulated protein	7998869	7999676	2L
FBgn0031972	Wwox	WW domain containing oxidoreductase	7999670	8004286	2L
FBgn0031974	CG12560		8008302	8009477	2L
FBgn0031976	CG7367		8026914	8039788	2L
FBgn0031988	CG8668		8127001	8133989	2L
FBgn0032006	Pvr	PDGF- and VEGF-receptor related	8220980	8239878	2L
FBgn0032018	CG7806		8311399	8317011	2L
FBgn0032022	CG14275		8327456	8332911	2L
FBgn0032023	CG14274		8338287	8342056	2L
FBgn0032024	CG14273		8342695	8344378	2L
FBgn0032025	CG7778		8346620	8351112	2L
FBgn0032026	CG7627		8355678	8362469	2L
FBgn0032029	CG17292		8370454	8374250	2L
FBgn0032036	CG13384		8384455	8388804	2L
FBgn0032074	Tsp29Fa	Tetraspanin 29Fa	8933962	8936096	2L
FBgn0032075	Tsp29Fb	Tetraspanin 29Fb	8937390	8939743	2L
FBgn0032076	CG9510		8939725	8942105	2L
FBgn0032077	CG9515		8941945	8943257	2L
FBgn0032078	C1GalTA	Core 1 Galactosyltransferase A	8943455	8951216	2L
FBgn0032079	CG31886		8953481	8959051	2L
FBgn0032082	CG18088		8967535	8970627	2L
FBgn0032084	CG13101		8977834	8984872	2L
FBgn0032085	CG9555		8991735	8993632	2L
FBgn0032087	CG9568		9010583	9011358	2L
FBgn0032088	CG13102		9012188	9014149	2L
FBgn0032120	CG33298		9495474	9520696	2L
FBgn0032123	Oatp30B	Organic anion transporting polypeptide 30B	9521210	9540060	2L
FBgn0032130	CG3838		9568890	9573572	2L
FBgn0032135	GlcAT-S	Glucuronyltransferase S	9616469	9623109	2L
FBgn0032136	Apoltp	Apolipoprotein lipid transfer particle	9634179	9656026	2L
FBgn0032138	CG4364		9708921	9711271	2L
FBgn0032147	IP3K1	Inositol 1,4,5-triphosphate kinase 1	9782384	9788499	2L
FBgn0032151	nAChRalpha6	nicotinic Acetylcholine Receptor alpha6	9793317	9886250	2L
FBgn0032156	CG13124		9903279	9908633	2L
FBgn0032167	CG5853		9940773	9947648	2L
FBgn0032218	CG5381		10317497	10323102	2L
FBgn0032223	GATAd	GATAd	10333734	10339185	2L
FBgn0032234	gny	garnysstan	10380103	10382864	2L
FBgn0032235	CG5096		10382263	10384723	2L
FBgn0032256	RluA-2	RluA pseudouridine synthase 2	10477073	10482975	2L
FBgn0032264	Lip4	Lipase 4	10527572	10531778	2L
FBgn0032297	CG17124		10744075	10756325	2L
FBgn0032312	CG14071		10887645	10888927	2L
FBgn0032330	Samuel	SAM-motif ubiquitously expressed punctatedly localized protein	11013206	11066998	2L
FBgn0032341	Reps	RALBP1 associated Eps domain containing	11100963	11106645	2L
FBgn0032399	CG6785		12041054	12045200	2L
FBgn0032401	Plzf	Promyelocytic leukemia zinc finger	12046711	12048918	2L
FBgn0032439	Ref2	RNA and export factor binding protein 2	12610517	12646356	2L
FBgn0032451	spict	spichthyin	12704725	12706683	2L
FBgn0032455	Pih1D1	Pih1D1	12713276	12721843	2L
FBgn0032456	MRP	Multidrug-Resistance like Protein 1	12719045	12766546	2L
FBgn0032479	CG16974		13183849	13191979	2L
FBgn0032482	Pect	Phosphoethanolamine cytidylyltransferase	13203762	13210828	2L
FBgn0032499	Uvrag	UV-resistance associated gene	13286777	13289556	2L
FBgn0032506	CG9395		13349823	13355073	2L
FBgn0032586	Tpr2	Tetratricopeptide repeat protein 2	16491540	16507621	2L
FBgn0032587	CG5953		16508078	16532877	2L
FBgn0032603	CG17928		16791568	16793444	2L
FBgn0032609	CG13280		16802026	16821093	2L
FBgn0032614	CG13284		16842300	16848716	2L
FBgn0032618	CG31743		16879517	16886319	2L
FBgn0032629	beat-IIIc	beaten path IIIc	17187637	17260734	2L
FBgn0032633	Lrch	Leucine-rich-repeats and calponin homology domain protein	17367511	17384115	2L
FBgn0032668	CG17681		18153123	18154516	2L
FBgn0032680	Ntf-2r	Nuclear transport factor-2-related	18454649	18455419	2L
FBgn0032681	CG10283		18472964	18484513	2L
FBgn0032682	grnd	grindelwald	18485417	18488021	2L
FBgn0032683	kon	kon-tiki	18487747	18503978	2L
FBgn0032684	CG10178		18509560	18513512	2L
FBgn0032689	CG10413		18599755	18605249	2L
FBgn0032694	MESR3	Misexpression suppressor of ras 3	18617256	18661776	2L
FBgn0032699	CG10383		18690904	18695602	2L
FBgn0032707	CG10348		18714453	18732524	2L
FBgn0032726	CG10621		18952206	18954431	2L
FBgn0032727	CG10623		18955481	18957311	2L
FBgn0032729	L2HGDH	L-2-hydroxyglutarate dehydrogenase	18971993	18974448	2L
FBgn0032731	Swip-1	Swiprosin-1	18977519	18987280	2L
FBgn0032770	CG13086		19364375	19365470	2L
FBgn0032775	CG17544		19390370	19398493	2L
FBgn0032780	CG13085		19424050	19430270	2L
FBgn0032782	Rab9	Rab9	19432574	19435841	2L
FBgn0032783	CG10237		19435850	19442727	2L
FBgn0032785	CG10026		19454256	19457723	2L
FBgn0032800	CG10137		19526686	19532985	2L
FBgn0032805	CG10337		19545376	19546959	2L
FBgn0032820	fbp	fructose-1,6-bisphosphatase	19761587	19764136	2L
FBgn0032821	CdGAPr	Cd GTPase activating protein-related	19774874	19791882	2L
FBgn0032845	CG10747		20089636	20091348	2L
FBgn0032857	CG10947		20385293	20414800	2L
FBgn0032859	Arpc2	Actin-related protein 2/3 complex, subunit 2	20417057	20423027	2L
FBgn0032886	CG9328		20797715	20814331	2L
FBgn0032889	CG9331		20822828	20827744	2L
FBgn0032897	CG9336		20858695	20861014	2L
FBgn0032899	CG9338		20865215	20867709	2L
FBgn0032900	CG14401		20869854	20871565	2L
FBgn0032908	CG9270		20929456	20934113	2L
FBgn0032911	tadr	torn and diminished rhabdomeres	21075405	21081053	2L
FBgn0032935	Atg18b	Autophagy-related 18b	21212322	21220572	2L
FBgn0032938	CG8671		21262956	21282790	2L
FBgn0032940	Mondo	Mondo	21286078	21310050	2L
FBgn0032949	Lamp1	Lamp1	21573389	21577103	2L
FBgn0032955	CG2201		21614232	21624080	2L
FBgn0032981	CG3635		22175415	22183991	2L
FBgn0033051	Strica	Ser/Thr-rich caspase	6020311	6023144	2R
FBgn0033052	SCAP	SREBP cleavage activating protein	6026273	6036388	2R
FBgn0033065	Cyp6w1	Cyp6w1	6173684	6176195	2R
FBgn0033072	CG17994		6207219	6209468	2R
FBgn0033075	Pld	Phospholipase D	6242004	6255266	2R
FBgn0033079	Fmo-2	Flavin-containing monooxygenase 2	6642418	6645098	2R
FBgn0033092	CG9422		6675822	6693162	2R
FBgn0033095	chk	chaski	6699695	6715892	2R
FBgn0033100	CG3420		6756296	6757209	2R
FBgn0033112	Spn42Db	Serpin 42Db	6879285	6880770	2R
FBgn0033113	Spn42Dc	Serpin 42Dc	6880995	6883407	2R
FBgn0033115	Spn42De	Serpin 42De	6885552	6888262	2R
FBgn0033122	CG17002		6986043	6988922	2R
FBgn0033127	Tsp42Ef	Tetraspanin 42Ef	7025010	7028082	2R
FBgn0033128	Tsp42Eg	Tetraspanin 42Eg	7028911	7033233	2R
FBgn0033133	Tsp42Ek	Tetraspanin 42Ek	7042656	7044710	2R
FBgn0033134	Tsp42El	Tetraspanin 42El	7045769	7048538	2R
FBgn0033138	Tsp42Eq	Tetraspanin 42Eq	7062108	7063569	2R
FBgn0033139	Tsp42Er	Tetraspanin 42Er	7064399	7066113	2R
FBgn0033140	CG12836		7068572	7069896	2R
FBgn0033141	CG12831		7070495	7074152	2R
FBgn0033153	Gadd45	Growth arrest and DNA damage-inducible 45	7249161	7250655	2R
FBgn0033155	Br140	Bromodomain-containing protein, 140kD	7272275	7278101	2R
FBgn0033159	Dscam1	Down syndrome cell adhesion molecule 1	7317924	7381899	2R
FBgn0033177	CG11141		7459685	7463395	2R
FBgn0033183	CG1620		7493806	7496466	2R
FBgn0033188	Drat	Death resistor Adh domain containing target	7526118	7532981	2R
FBgn0033194	Vps13	Vacuolar protein sorting 13	7566809	7580675	2R
FBgn0033196	CG1358		7595265	7620711	2R
FBgn0033204	CG2065		7663786	7665269	2R
FBgn0033205	CG2064		7665828	7667343	2R
FBgn0033212	LRR	Leucine-rich repeat	7676540	7698902	2R
FBgn0033214	CG1941		7709873	7711981	2R
FBgn0033215	CG1942		7712578	7714182	2R
FBgn0033221	CG12825		7789206	7789988	2R
FBgn0033222	CG12824		7790368	7791170	2R
FBgn0033224	Nop17l	Nop17 like	7800785	7806385	2R
FBgn0033226	CG1882		7812504	7815486	2R
FBgn0033236	CG14764		7942043	7955882	2R
FBgn0033240	CG2906		7956150	7958254	2R
FBgn0033246	ACC	Acetyl-CoA carboxylase	7974115	7991862	2R
FBgn0033259	CG11210		8098684	8102306	2R
FBgn0033261	udd	under-developed	8106385	8113949	2R
FBgn0033266	Socs44A	Suppressor of Cytokine Signaling at 44A	8127575	8129476	2R
FBgn0033294	Mal-A4	Maltase A4	8458815	8460884	2R
FBgn0033296	Mal-A7	Maltase A7	8468646	8471663	2R
FBgn0033297	Mal-A8	Maltase A8	8471954	8473961	2R
FBgn0033303	Cyp6a15Psi	Cyp6a15Psi	8569137	8570306	2R
FBgn0033304	Cyp6a13	Cyp6a13	8570499	8572147	2R
FBgn0033309	Lnpk	Lunapark	8596972	8599962	2R
FBgn0033313	Cirl	Calcium-independent receptor for alpha-latrotoxin	8614722	8625203	2R
FBgn0033368	CG13743		9044850	9060608	2R
FBgn0033373	CG8080		9089774	9092893	2R
FBgn0033377	CG8073		9107151	9109718	2R
FBgn0033382	Hydr1	alpha/beta hydrolase 1	9132480	9135453	2R
FBgn0033391	CG8026		9186670	9192096	2R
FBgn0033401	CG1968		9286827	9289026	2R
FBgn0033402	Myd88	Myd88	9302823	9308722	2R
FBgn0033412	CG13955		9421972	9423688	2R
FBgn0033421	CG1888		9541947	9548135	2R
FBgn0033434	CG1902		9594045	9605624	2R
FBgn0033437	CG12926		9608128	9610290	2R
FBgn0033438	Mmp2	Matrix metalloproteinase 2	9611139	9683858	2R
FBgn0033446	CG1648		9810974	9820053	2R
FBgn0033447	dila	dilatory	9823082	9827206	2R
FBgn0033448	hebe	hebe	9828104	9836642	2R
FBgn0033453	CG1667		9842686	9845512	2R
FBgn0033459	CG12744		9874889	9876242	2R
FBgn0033460	Sec24AB	Secretory 24AB	9876232	9882357	2R
FBgn0033463	CG1513		9882572	9891689	2R
FBgn0033467	CG15863		9959119	9959732	2R
FBgn0033476	oys	oysgedart	10034595	10048619	2R
FBgn0033483	egr	eiger	10078366	10084210	2R
FBgn0033494	KCNQ	KCNQ potassium channel	10145897	10192394	2R
FBgn0033500	CG12913		10249220	10255495	2R
FBgn0033501	CG12911		10256686	10261276	2R
FBgn0033502	CG12910		10265057	10269205	2R
FBgn0033504	CAP	CAP	10269016	10307024	2R
FBgn0033519	CG11825		10420414	10423650	2R
FBgn0033529	CG17765		10480163	10481886	2R
FBgn0033538	CG11883		10617662	10641807	2R
FBgn0033544	CG7220		10731335	10738370	2R
FBgn0033582	CG9084		11217416	11219771	2R
FBgn0033624	CG12384		11357902	11359176	2R
FBgn0033627	CG13204		11366710	11370287	2R
FBgn0033631	Sod3	Superoxide dismutase 3	11380347	11384114	2R
FBgn0033635	Prip	Prip	11436243	11442216	2R
FBgn0033636	tou	toutatis	11577485	11616045	2R
FBgn0033638	CG9005		11619479	11640941	2R
FBgn0033639	CG9003		11641477	11651616	2R
FBgn0033649	pyr	pyramus	11712263	11726345	2R
FBgn0033652	ths	thisbe	11756817	11814424	2R
FBgn0033659	Damm	Death associated molecule related to Mch2 caspase	11864112	11866383	2R
FBgn0033677	CG8321		12033946	12036260	2R
FBgn0033716	Den1	Deneddylase 1	12337797	12339544	2R
FBgn0033717	CG8839		12339610	12344617	2R
FBgn0033739	Dyb	Dystrobrevin	12437345	12452916	2R
FBgn0033742	CG8550		12471915	12474021	2R
FBgn0033744	Dh44-R2	Diuretic hormone 44 receptor 2	12474424	12487986	2R
FBgn0033757	muskelin	muskelin	12628697	12632378	2R
FBgn0033760	CG8785		12640690	12648224	2R
FBgn0033777	CG17574		12849358	12869423	2R
FBgn0033781	CG13319		12923904	12924664	2R
FBgn0033782	sug	sugarbabe	12924567	12930644	2R
FBgn0033787	CG13321		12953112	12955712	2R
FBgn0033788	CG13323		13044695	13047256	2R
FBgn0033789	CG13324		13049146	13049656	2R
FBgn0033799	GLaz	Glial Lazarillo	13163959	13168032	2R
FBgn0033812	Pex13	Peroxin 13	13228276	13230234	2R
FBgn0033842	cbc	crowded by cid	13483512	13485391	2R
FBgn0033844	bbc	bb in a boxcar	13486634	13494862	2R
FBgn0033853	CG6145		13537371	13547577	2R
FBgn0033871	CG13339		13824858	13825572	2R
FBgn0033875	CG6357		13840053	13841743	2R
FBgn0033879	Echs1	Enoyl-CoA hydratase, short chain 1	13852947	13854331	2R
FBgn0033880	CG6553		13854578	13855778	2R
FBgn0033889	CG6701		13972984	13980165	2R
FBgn0033904	CG18327		14166982	14168233	2R
FBgn0033905	CG18324		14168786	14170233	2R
FBgn0033906	ReepB	Receptor expression enhancing protein B	14170462	14172998	2R
FBgn0033913	CG8468		14219898	14230620	2R
FBgn0033919	CG8547		14261206	14267919	2R
FBgn0033928	Arc2	Arc2	14361924	14362825	2R
FBgn0033942	Cpr51A	Cuticular protein 51A	14512559	14515211	2R
FBgn0033948	CG12863		14619798	14621320	2R
FBgn0033978	Cyp6a23	Cyp6a23	14875829	14877654	2R
FBgn0033980	Cyp6a20	Cyp6a20	14882118	14884046	2R
FBgn0033982	Cyp317a1	Cyp317a1	14898312	14903095	2R
FBgn0033983	ADPS	Alkyldihydroxyacetonephosphate synthase	14929703	14934861	2R
FBgn0033987	ckn	caskin	14963292	14980795	2R
FBgn0033988	pcs	parcas	14981263	14991336	2R
FBgn0033998	row	relative of woc	15206527	15213634	2R
FBgn0034002	CG8079		15218379	15224795	2R
FBgn0034013	unc-5	unc-5	15340472	15368300	2R
FBgn0034031	CG12963		15555446	15562436	2R
FBgn0034032	CG8195		15562697	15565801	2R
FBgn0034046	tun	tungus	15794000	15855645	2R
FBgn0034049	bdg	bedraggled	15923040	15931935	2R
FBgn0034067	CG8399		16017737	16024627	2R
FBgn0034071	CG8405		16047648	16060835	2R
FBgn0034072	Dg	Dystroglycan	16081176	16098564	2R
FBgn0034075	Asph	Aspartyl beta-hydroxylase	16110331	16116996	2R
FBgn0034083	lbk	lambik	16150123	16169519	2R
FBgn0034085	Ptp52F	Protein tyrosine phosphatase 52F	16171112	16178307	2R
FBgn0034087	clu	clueless	16186584	16194277	2R
FBgn0034091	mrj	mrj	16203329	16221793	2R
FBgn0034093	CG15706		16223218	16230680	2R
FBgn0034142	CG8306		16589518	16594646	2R
FBgn0034158	CG5522		16783671	16792472	2R
FBgn0034160	CG5550		16816589	16817577	2R
FBgn0034180	Ehbp1	Eps15 homology domain containing protein-binding protein 1	17007674	17015894	2R
FBgn0034191	CG6984		17091984	17093070	2R
FBgn0034194	CG15611		17108844	17114360	2R
FBgn0034198	CG11400		17134129	17135345	2R
FBgn0034253	CG10936		17604951	17639138	2R
FBgn0034261	HPS4	Hermansky-Pudlak Syndrome 4	17683574	17690822	2R
FBgn0034279	CG18635		17767808	17769989	2R
FBgn0034282	Mapmodulin	Mapmodulin	17866178	17872015	2R
FBgn0034313	CG5726		18175255	18180197	2R
FBgn0034335	GstE1	Glutathione S transferase E1	18398393	18399223	2R
FBgn0034350	CG5189		18446548	18449420	2R
FBgn0034354	GstE11	Glutathione S transferase E11	18503608	18505025	2R
FBgn0034356	Pepck2	Phosphoenolpyruvate carboxykinase 2	18527430	18535749	2R
FBgn0034366	Atg7	Autophagy-related 7	18620466	18625044	2R
FBgn0034368	zda	zonda	18629594	18632045	2R
FBgn0034371	SP2637	SP2637	18640862	18658222	2R
FBgn0034389	Mctp	Multiple C2 domain and transmembrane region protein	18761758	18774824	2R
FBgn0034394	CG15096		18808356	18815019	2R
FBgn0034398	CG15098		18833372	18834775	2R
FBgn0034399	CG15083		18835263	18836842	2R
FBgn0034405	Jheh2	Juvenile hormone epoxide hydrolase 2	18855767	18858245	2R
FBgn0034406	Jheh3	Juvenile hormone epoxide hydrolase 3	18860375	18862078	2R
FBgn0034408	sano	serrano	18878391	18959500	2R
FBgn0034417	CG15117		19122231	19129300	2R
FBgn0034419	CG15111		19137372	19141034	2R
FBgn0034420	CG10737		19164143	19178223	2R
FBgn0034436	CG11961		19357532	19363124	2R
FBgn0034438	CG9416		19367248	19373702	2R
FBgn0034439	CG10062		19375313	19380174	2R
FBgn0034443	cer	crammer	19396215	19396772	2R
FBgn0034467	CG15128		19685614	19688078	2R
FBgn0034479	CG8654		19979242	19984895	2R
FBgn0034480	CG16898		20003620	20005003	2R
FBgn0034490	CG9864		20248130	20254670	2R
FBgn0034493	CG8908		20264920	20270994	2R
FBgn0034494	CG10444		20271653	20274499	2R
FBgn0034500	CG11200	Carbonyl reductase	20304517	20308671	2R
FBgn0034501	CG13868		20308777	20316917	2R
FBgn0034507	CG11192		20354108	20355067	2R
FBgn0034511	GNBP-like3	GNBP-like 3	20526311	20526825	2R
FBgn0034512	CG18067		20534245	20535835	2R
FBgn0034542	Fem-1	Fem-1	20662474	20667306	2R
FBgn0034552	CG17999		20847980	20849939	2R
FBgn0034553	CG9993		20850146	20852125	2R
FBgn0034570	CG10543		20996220	21007740	2R
FBgn0034577	cpa	capping protein alpha	21057787	21059883	2R
FBgn0034583	CG10527		21070368	21072789	2R
FBgn0034590	Magi	Magi	21129463	21142261	2R
FBgn0034602	Lapsyn	Leucine-rich repeat activity-regulated protein at synapses	21193571	21199431	2R
FBgn0034606	ASPP	Ankyrin-repeat, SH3-domain, and Proline-rich-region containing Protein	21217856	21251150	2R
FBgn0034617	Panx	Panoramix	21310368	21312354	2R
FBgn0034618	CG9485		21312399	21319569	2R
FBgn0034628	Acox57D-p	acyl-Coenzyme A oxidase at 57D proximal	21386309	21389276	2R
FBgn0034629	Acox57D-d	acyl-Coenzyme A oxidase at 57D distal	21389405	21392439	2R
FBgn0034636	twz	tiwaz	21560246	21576035	2R
FBgn0034638	CG10433		21605676	21608125	2R
FBgn0034639	CG15673		21608393	21613071	2R
FBgn0034644	CG10082		21646177	21657935	2R
FBgn0034647	pirk	poor Imd response upon knock-in	21660967	21662995	2R
FBgn0034657	LBR	Lamin B receptor	21720495	21724055	2R
FBgn0034670	CG13488		21951592	21952562	2R
FBgn0034671	CG13494		21954242	21954845	2R
FBgn0034691	Synj	Synaptojanin	22080176	22085767	2R
FBgn0034705	CG11170		22177419	22182879	2R
FBgn0034709	Swim	Secreted Wg-interacting molecule	22189817	22202671	2R
FBgn0034715	Oatp58Db	Organic anion transporting polypeptide 58Db	22221180	22223499	2R
FBgn0034716	Oatp58Dc	Organic anion transporting polypeptide 58Dc	22223681	22228574	2R
FBgn0034718	wdp	windpipe	22298214	22311937	2R
FBgn0034720	Liprin-gamma	Liprin-gamma	22333500	22373109	2R
FBgn0034723	CG13506		22383134	22394015	2R
FBgn0034724	babos	babos	22393876	22402059	2R
FBgn0034733	CG4752		22478379	22483054	2R
FBgn0034741	CG4269		22597245	22600695	2R
FBgn0034758	CG13510		22657901	22661389	2R
FBgn0034761	CG4250		22663692	22664474	2R
FBgn0034763	RYBP	Ring and YY1 Binding Protein	22670587	22673212	2R
FBgn0034784	CG9826		22840739	22842977	2R
FBgn0034797	nahoda	nahoda	22896174	22916719	2R
FBgn0034800	CG3788		22932035	22934077	2R
FBgn0034802	CNBP	CCHC-type zinc finger nucleic acid binding protein	22934569	22937077	2R
FBgn0034804	CG3831		22938987	22941169	2R
FBgn0034861	CG9815		23421521	23433354	2R
FBgn0034878	pita	pita	23548967	23554712	2R
FBgn0034883	Eglp2	Entomoglyceroporin 2	23603722	23616754	2R
FBgn0034887	St1	Sulfotransferase 1	23681623	23682952	2R
FBgn0034894	sigmar	salivary glands marred	23698949	23702406	2R
FBgn0034897	Sesn	Sestrin	23713900	23734846	2R
FBgn0034903	sona	sol narae	23753477	23798395	2R
FBgn0034919	CG5569		23865414	23866654	2R
FBgn0034958	CG3907		24019898	24022298	2R
FBgn0034967
FBgn0034985	CG3328		24162489	24173660	2R
FBgn0034997	CG3376		24258013	24265213	2R
FBgn0034999	CG3394		24294097	24298111	2R
FBgn0035021	CG4622		24533374	24556300	2R
FBgn0035023	ITP	Ion transport peptide	24537421	24558961	2R
FBgn0035040	CG4741		24610801	24615158	2R
FBgn0035041	CG13594		24615423	24638588	2R
FBgn0035043	CG4781		24640683	24642239	2R
FBgn0035049	Mmp1	Matrix metalloproteinase 1	24671294	24688184	2R
FBgn0035059	CG3894		24763167	24766750	2R
FBgn0035060	Eps-15	Epidermal growth factor receptor pathway substrate clone 15	24768314	24775265	2R
FBgn0035070	CG3650		24848994	24850200	2R
FBgn0035083	Tina-1	Troponin C-akin-1	24940625	24942413	2R
FBgn0035084	CG15861		24943392	24945201	2R
FBgn0035085	CG3770		24945139	24946636	2R
FBgn0035087	CG2765		24959841	24965076	2R
FBgn0035091	CG3829		24986044	24990489	2R
FBgn0035094	CG9380		25183628	25255318	2R
FBgn0035097	CG13405		73945	75332	3L
FBgn0035099	CG6845		146433	149056	3L
FBgn0035101	p130CAS	p130CAS	152884	174517	3L
FBgn0035113	pyx	pyrexia	217932	223069	3L
FBgn0035121	Tudor-SN	Tudor staphylococcal nuclease	259043	264380	3L
FBgn0035142	Hipk	Homeodomain interacting protein kinase	543060	581099	3L
FBgn0035146	CG13893		599094	604008	3L
FBgn0035147	Gale	UDP-galactose 4'-epimerase	648555	651311	3L
FBgn0035152	CG3386		680436	682470	3L
FBgn0035153	ebd1	earthbound 1	682885	685549	3L
FBgn0035158	CG13895		705948	708205	3L
FBgn0035160	hng3	hinge3	737680	755489	3L
FBgn0035161	CG13898		803427	804051	3L
FBgn0035186	CG13912		1189588	1190472	3L
FBgn0035199	tfc	triforce	1256449	1274498	3L
FBgn0035211	CG2211		1333239	1335359	3L
FBgn0035227	Iml1	Increased minichromosome loss 1	1523414	1534034	3L
FBgn0035228	CG12091		1534929	1536835	3L
FBgn0035229	pns	pinstripe	1537137	1544823	3L
FBgn0035236	CG12004		1569181	1576330	3L
FBgn0035237	CG13917		1576699	1600845	3L
FBgn0035238	CG12104		1600726	1602674	3L
FBgn0035260	CG7991		1674709	1715541	3L
FBgn0035266	Gk2	Glycerol kinase 2	1738407	1745421	3L
FBgn0035267	CG13921		1746907	1752390	3L
FBgn0035268	CG8001		1756159	1759208	3L
FBgn0035287	CG13937		1876551	1883041	3L
FBgn0035298	SCOT	Succinyl-CoA:3-ketoacid CoA transferase	1963143	1966805	3L
FBgn0035308	CG15822		2153201	2163863	3L
FBgn0035313	CG13810		2185930	2187676	3L
FBgn0035321	CG1275		2252744	2257423	3L
FBgn0035348	CG16758		2499372	2503606	3L
FBgn0035357	MEP-1	MEP-1	2631715	2641984	3L
FBgn0035375	Pgant6	Polypeptide N-Acetylgalactosaminyltransferase 6	2782255	2786010	3L
FBgn0035379	spz5	spatzle 5	2883641	2892166	3L
FBgn0035382	Or63a	Odorant receptor 63a	2961534	2963788	3L
FBgn0035388	CG2162		3035196	3040469	3L
FBgn0035390	scramb2	scramblase 2	3044113	3046812	3L
FBgn0035392	CG1271		3052514	3054906	3L
FBgn0035397	CG11486		3071133	3090406	3L
FBgn0035400	CG11537		3128034	3143457	3L
FBgn0035407	Asciz	ASCIZ zinc finger protein	3163786	3166250	3L
FBgn0035415	CG14966		3197045	3197631	3L
FBgn0035416	gry	gryzun	3199090	3211348	3L
FBgn0035424	Larp4B	La-related protein 4B	3224838	3236604	3L
FBgn0035425	CG17746		3236805	3239578	3L
FBgn0035426	CG12078		3243274	3244294	3L
FBgn0035431	CG14968		3299336	3303112	3L
FBgn0035432	ZnT63C	Zinc transporter 63C	3303708	3314009	3L
FBgn0035497	CG14995		4094343	4103256	3L
FBgn0035498	Fit1	Fermitin 1	4103564	4107116	3L
FBgn0035499	Chd64	Chd64	4114289	4122388	3L
FBgn0035533	Cip4	Cdc42-interacting protein 4	4322491	4364102	3L
FBgn0035534	mRpS6	mitochondrial ribosomal protein S6	4364550	4365243	3L
FBgn0035539	slow	slowdown	4384442	4403181	3L
FBgn0035542	DOR	Diabetes and obesity regulated	4406943	4420648	3L
FBgn0035557	CG11353		4533170	4539270	3L
FBgn0035558	CG11357		4542051	4553457	3L
FBgn0035583	CG13704		4898900	4900869	3L
FBgn0035625	Blimp-1	Blimp-1	5630983	5652094	3L
FBgn0035626	lin-28	lin-28	5654681	5657384	3L
FBgn0035636	Cralbp	Cellular retinaldehyde binding protein	5783215	5786718	3L
FBgn0035656	CG10479		5967545	5976007	3L
FBgn0035663	CG6462		6037111	6038188	3L
FBgn0035679	CG10467		6093204	6094747	3L
FBgn0035696	Best2	Bestrophin 2	6245933	6256665	3L
FBgn0035699	CG13300		6329324	6352390	3L
FBgn0035707
FBgn0035708	axed	axundead	6609325	6619113	3L
FBgn0035710	SP1173	SP1173	6689327	6703521	3L
FBgn0035743	CG15829		7128903	7129673	3L
FBgn0035755	CG14830		7250718	7263920	3L
FBgn0035770	pst	pastrel	7357275	7360263	3L
FBgn0035771	Sec63	Secretory 63	7360561	7364366	3L
FBgn0035772	Sh3beta	Sh3beta	7364584	7369260	3L
FBgn0035802	Pura	Puratrophin-1-like	7593091	7639573	3L
FBgn0035827	Srp9	Signal recognition particle protein 9	7936373	7937258	3L
FBgn0035844	CG13676		8141868	8151813	3L
FBgn0035849	ERR	estrogen-related receptor	8183361	8186671	3L
FBgn0035861	CG7213		8231814	8240601	3L
FBgn0035879	GAPcenA	GTPase activating protein and centrosome-associated	8346561	8352279	3L
FBgn0035896	CG6983		8443042	8449377	3L
FBgn0035903	CG6765		8512767	8518738	3L
FBgn0035904	GstO3	Glutathione S transferase O3	8518885	8520295	3L
FBgn0035936	Tsp66E	Tetraspanin 66E	8912499	8932065	3L
FBgn0035948	CG5644		8977395	8979880	3L
FBgn0035951	CG5068		8986710	8989135	3L
FBgn0035968	Slc45-1	Solute carrier family 45 member 1	9203065	9208853	3L
FBgn0035975	PGRP-LA	Peptidoglycan recognition protein LA	9334332	9338336	3L
FBgn0035976	PGRP-LC	Peptidoglycan recognition protein LC	9338810	9348336	3L
FBgn0035977	PGRP-LF	Peptidoglycan recognition protein LF	9349609	9351489	3L
FBgn0035978	UGP	UGP	9350867	9358935	3L
FBgn0035981	CG4452		9367377	9370300	3L
FBgn0035983	CG4080		9386827	9399227	3L
FBgn0035989	CG3967		9413596	9426758	3L
FBgn0035995	CG3529		9446864	9450785	3L
FBgn0035997	phol	pleiohomeotic like	9452803	9456281	3L
FBgn0035999	CG3552		9456318	9459370	3L
FBgn0036007	path	pathetic	9494555	9505328	3L
FBgn0036008	CG3408		9506818	9509583	3L
FBgn0036028	CG16717		9679201	9681060	3L
FBgn0036030	CG6767		9683579	9696700	3L
FBgn0036043	CG8177		9763544	9786466	3L
FBgn0036052	CG10809		9857383	9859889	3L
FBgn0036056	CG6709		9893188	9894743	3L
FBgn0036058	CG6707		9894807	9898575	3L
FBgn0036090	CG8009		10638146	10639678	3L
FBgn0036096	CG8003		10661475	10663157	3L
FBgn0036111	Aps	Aps	10894776	10899123	3L
FBgn0036121	CG6310		11069043	11069864	3L
FBgn0036134	FoxK	Forkhead box K	11114169	11120783	3L
FBgn0036144	GlcAT-P	Glucuronyltransferase P	11176954	11197536	3L
FBgn0036150	Ir68a	Ionotropic receptor 68a	11232972	11236218	3L
FBgn0036152	CG6175		11287936	11295919	3L
FBgn0036154	CG6168		11319642	11321719	3L
FBgn0036155	CG6163		11361986	11364885	3L
FBgn0036165	chrb	charybde	11487550	11499055	3L
FBgn0036170	CG11714		11518798	11522713	3L
FBgn0036191	Sugb	Sugar baby	11683980	11690155	3L
FBgn0036194	Dph1	Diphthamide biosynthesis 1	11693879	11696963	3L
FBgn0036196	CG11658		11699496	11708553	3L
FBgn0036199	Bmcp	Bmcp	11720934	11728118	3L
FBgn0036204	Tim13	Tim13	11774060	11774501	3L
FBgn0036211	CG5946		11816695	11822275	3L
FBgn0036240	CG6928		12003155	12008051	3L
FBgn0036246	CG17154		12088626	12089225	3L
FBgn0036259	CG9760		12157052	12163735	3L
FBgn0036260	Rh7	Rhodopsin 7	12164205	12175482	3L
FBgn0036272	Sms	Spermine synthase	12271656	12277251	3L
FBgn0036279	Ncc69	sodium chloride cotransporter 69	12368646	12391444	3L
FBgn0036287	CG10663		12474418	12485035	3L
FBgn0036288	CG10660		12486668	12490676	3L
FBgn0036298	nst	nesthocker	12527215	12530171	3L
FBgn0036309	Hip1	Huntingtin interacting protein 1	12768432	12773573	3L
FBgn0036316	CG10960		12824880	12843106	3L
FBgn0036334	CG11267		13016050	13016903	3L
FBgn0036336	ste14	isoprenylcysteine carboxylmethyltransferase	13018266	13019687	3L
FBgn0036337	AdenoK	Adenosine Kinase	13019715	13022688	3L
FBgn0036348	CG17687		13349165	13354940	3L
FBgn0036368	CG10738		13450770	13465539	3L
FBgn0036372	Abp1	Actin binding protein 1	13483533	13486280	3L
FBgn0036373	Tgi	Tondu-domain-containing Growth Inhibitor	13486797	13502492	3L
FBgn0036381	CG8745		13860027	13866905	3L
FBgn0036389	ssp2	short spindle 2	13965203	13973067	3L
FBgn0036398	upSET	upSET	14002127	14020148	3L
FBgn0036411	Sox21a	Sox21a	14103481	14108118	3L
FBgn0036421	CG13481		14368925	14369707	3L
FBgn0036422	CG3868		14400769	14402725	3L
FBgn0036428	Gbs-70E	Glycogen binding subunit 70E	14540937	14550975	3L
FBgn0036433	CG9628		14622796	14628174	3L
FBgn0036446	CG9384		14762028	14767703	3L
FBgn0036449	bmm	brummer	14776496	14786412	3L
FBgn0036450	Tdrd3	Tudor domain containing 3	14786791	14789665	3L
FBgn0036459	CG3349		14979620	14982432	3L
FBgn0036461	Zip71B	Zinc/iron regulated transporter-related protein 71B	14992289	14997983	3L
FBgn0036463	Reck	Reversion-inducing-cysteine-rich protein with kazal motifs	15001238	15014062	3L
FBgn0036484	Pex3	Peroxin 3	15144355	15146379	3L
FBgn0036485	FucTA	alpha1,3-fucosyltransferase A	15147137	15154395	3L
FBgn0036493	CG7255		15304255	15311195	3L
FBgn0036501	CG7272		15500938	15503769	3L
FBgn0036502	CG7841		15505188	15508252	3L
FBgn0036518	RhoGAP71E	Rho GTPase activating protein at 71E	15588860	15609125	3L
FBgn0036529	Pgant8	Polypeptide N-Acetylgalactosaminyltransferase 8	15683872	15686598	3L
FBgn0036534	DCP2	Decapping protein 2	15818734	15826423	3L
FBgn0036538	CG15715		15835693	15837482	3L
FBgn0036544	sff	sugar-free frosting	15900156	15924861	3L
FBgn0036549	CG10516		15968204	15969902	3L
FBgn0036556	CG5830		15992669	16004736	3L
FBgn0036566	ClC-c	Chloride channel-c	16090454	16096151	3L
FBgn0036576	CG5151		16137802	16164701	3L
FBgn0036577	CG13073		16213051	16217303	3L
FBgn0036621	roq	roquin	16370938	16378566	3L
FBgn0036622	CG4753		16378974	16381570	3L
FBgn0036623	CG4729		16381772	16385957	3L
FBgn0036663	CG9674		16787573	16807731	3L
FBgn0036680	Cpr73D	Cuticular protein 73D	16939100	16957689	3L
FBgn0036684	CG3764		16994717	17012565	3L
FBgn0036697	rogdi	rogdi	17049512	17055454	3L
FBgn0036728	UQCR-Q	Ubiquinol-cytochrome c reductase ubiquinone-binding protein	17474761	17476124	3L
FBgn0036731	CG6333		17480129	17486230	3L
FBgn0036732	Oatp74D	Organic anion transporting polypeptide 74D	17487118	17511693	3L
FBgn0036741	CG7510		17621824	17630971	3L
FBgn0036742	CG7497		17633449	17638001	3L
FBgn0036745	CG7484		17654617	17655645	3L
FBgn0036746	Crtc	CREB-regulated transcription coactivator	17659818	17669234	3L
FBgn0036752	Adgf-A	Adenosine deaminase-related growth factor A	17751731	17764158	3L
FBgn0036756	Cln3	Cln3	17809231	17814119	3L
FBgn0036764	CG5535		17852624	17856794	3L
FBgn0036765	CG7408		17879096	17883653	3L
FBgn0036770	Prestin	Prestin	17898889	17907812	3L
FBgn0036773	CG13698		18088417	18106149	3L
FBgn0036777	CG7341		18112959	18121003	3L
FBgn0036801	MYPT-75D	MYPT-75D	18625959	18667177	3L
FBgn0036813	Atg3	Autophagy-related 3	18748687	18750483	3L
FBgn0036814	CG14073		18802265	18820675	3L
FBgn0036816	Indy	I'm not dead yet	18828632	18846267	3L
FBgn0036824	CG3902		18893120	18898293	3L
FBgn0036834	CG6836		18950629	18955406	3L
FBgn0036837	CG18135		18990026	18998283	3L
FBgn0036838	CG3808		18997875	19000608	3L
FBgn0036843	Sfxn2	Sideroflexin 2	19063165	19066151	3L
FBgn0036844	Mkp3	Mitogen-activated protein kinase phosphatase 3	19066155	19086426	3L
FBgn0036875	CG9449		19492053	19497723	3L
FBgn0036896	wnd	wallenda	19624406	19635783	3L
FBgn0036913	Usp32	Ubiquitin specific protease 32	19871139	19881783	3L
FBgn0036921	RhoGDI	RhoGDI	19928743	19932930	3L
FBgn0036974	eRF1	eukaryotic translation release factor 1	20348355	20353873	3L
FBgn0036975	CG5618		20353449	20356632	3L
FBgn0036980	RhoBTB	Rho-related BTB domain containing	20376242	20382398	3L
FBgn0036993	CG5910		20442419	20450580	3L
FBgn0036994	CG5199		20450532	20452864	3L
FBgn0037000	ZnT77C	Zinc transporter 77C	20484293	20494921	3L
FBgn0037007	CG5059		20514598	20519393	3L
FBgn0037010	CG4825		20522440	20526174	3L
FBgn0037011	CG4858		20526576	20527910	3L
FBgn0037012	Rcd2	Reduction in Cnn dots 2	20527972	20540417	3L
FBgn0037016	CG13252		20730591	20744508	3L
FBgn0037021	CG11399		20780350	20786197	3L
FBgn0037057	CG10512		21202920	21208092	3L
FBgn0037065	CG12974		21281752	21285962	3L
FBgn0037084	Syx6	Syntaxin 6	11219539	11222480	2R
FBgn0037085	Neu2	Neuroectoderm-expressed 2	21484891	21490586	3L
FBgn0037092	M6	M6	21507852	21512749	3L
FBgn0037120	CG11247		21724326	21728806	3L
FBgn0037140	SLC22A	SLC22A family member	21934704	21938636	3L
FBgn0037144	CG7458		21955110	21958041	3L
FBgn0037146	CG7470		21972002	21984606	3L
FBgn0037153	olf413	olf413	22136090	22247702	3L
FBgn0037163	laza	lazaro	22458816	22461131	3L
FBgn0037164	CG11438		22465619	22468076	3L
FBgn0037166	CG11426		22470556	22473509	3L
FBgn0037171	CG14459		22573114	22637916	3L
FBgn0037174	CG14457		22669956	22680034	3L
FBgn0037175	CG14455		22686360	22687087	3L
FBgn0037176	CG14456		22687222	22688288	3L
FBgn0037185	CG11367		22728111	22733446	3L
FBgn0037186	CG11241		22732013	22738420	3L
FBgn0037195	CG11226		22837068	22838170	3L
FBgn0037203	slif	slimfast	22881045	22893821	3L
FBgn0037207	Mes2	Mesoderm-expressed 2	22945657	22952248	3L
FBgn0037218	aux	auxilin	4211783	4227518	3R
FBgn0037234	CG9795		4319683	4326379	3R
FBgn0037238	CG1090		4359883	4366855	3R
FBgn0037239	Sfxn1-3	Sideroflexin 1/3	4378600	4381210	3R
FBgn0037279	CG1129		4811444	4816025	3R
FBgn0037291	CG14662		4981999	4984232	3R
FBgn0037292	plh	pasang lhamu	4986500	5011031	3R
FBgn0037315	Cerk	Ceramide kinase	5358873	5368306	3R
FBgn0037327	PEK	pancreatic eIF-2alpha kinase	5458563	5464753	3R
FBgn0037341	CG12746		5564865	5567435	3R
FBgn0037358	elm	ethanol sensitive with low memory	5652640	5654861	3R
FBgn0037360	CG2182		5656236	5659912	3R
FBgn0037363	Atg17	Autophagy-related 17	5669713	5679930	3R
FBgn0037386	CG1208		5831639	5838782	3R
FBgn0037387	CG1213		5841170	5846568	3R
FBgn0037391	CG2017		5858083	5862405	3R
FBgn0037408	NPFR	Neuropeptide F receptor	6187315	6195403	3R
FBgn0037409	Osi24	Osiris 24	6198811	6207678	3R
FBgn0037412	Osi4	Osiris 4	6218318	6221781	3R
FBgn0037442	godzilla	godzilla E3 ubiquitin protein ligase	6382914	6388304	3R
FBgn0037443	Dmtn	Dementin	6389162	6405895	3R
FBgn0037448	CG15186		6478311	6495025	3R
FBgn0037468	CG1943		7074859	7077981	3R
FBgn0037470	Tailor	Tailor	7083225	7086083	3R
FBgn0037485	CG14606		7214339	7217083	3R
FBgn0037486	CG14605		7217679	7219705	3R
FBgn0037513	pyd3	pyd3	7747913	7750079	3R
FBgn0037517	CG10086		7790633	7793483	3R
FBgn0037518	CG2641		7794069	7796599	3R
FBgn0037533	CD98hc	CD98 heavy chain	7974409	7978428	3R
FBgn0037548	CG7900		8094124	8105083	3R
FBgn0037551	Gie	GTPase indispensable for equal segregation of chromosomes	8126605	8129835	3R
FBgn0037555	Ada2b	transcriptional Adaptor 2b	8236632	8240515	3R
FBgn0037592	CG11737		8517868	8521378	3R
FBgn0037607	CG8036		8667868	8673702	3R
FBgn0037623	CG9801		8735879	8747675	3R
FBgn0037624	CG8223		8747798	8754104	3R
FBgn0037635	CG9837		8807679	8813579	3R
FBgn0037636	CG9821		8813490	8820682	3R
FBgn0037637	IscU	Iron-sulfur cluster assembly enzyme	8822849	8824177	3R
FBgn0037643	ScsbetaA	Succinyl-coenzyme A synthetase beta subunit, ADP-forming	8938724	8943027	3R
FBgn0037655	Kcmf1	Potassium channel modulatory factor 1	9010282	9014909	3R
FBgn0037657	hyx	hyrax	9038760	9042349	3R
FBgn0037659	Kdm2	Lysine (K)-specific demethylase 2	9052495	9063245	3R
FBgn0037680	pasi2	pasiflora 2	9335170	9337459	3R
FBgn0037702	CG8176		9516007	9527237	3R
FBgn0037705	mura	murashka	9535625	9551806	3R
FBgn0037715	CG9399		9571911	9574211	3R
FBgn0037720	CG8312		9591309	9625073	3R
FBgn0037721	CG9427		9625157	9626930	3R
FBgn0037723	SpdS	Spermidine Synthase	9631641	9633673	3R
FBgn0037730	CG9444		9681415	9684264	3R
FBgn0037750	Whamy	WHAMM and JMY related	9771795	9774419	3R
FBgn0037757	CG8516		9793295	9797754	3R
FBgn0037782	Npc2d	Niemann-Pick type C-2d	10055356	10056083	3R
FBgn0037792	TAF1B	TATA box-binding protein-associated factor RNA polymerase I subunit B	10140103	10144184	3R
FBgn0037817	Cyp12e1	Cyp12e1	10434789	10436704	3R
FBgn0037818	CG6465		10675560	10677251	3R
FBgn0037819	CG14688		10677737	10680925	3R
FBgn0037853	CG14696		10882433	10885001	3R
FBgn0037856	Leash	Leash	10885540	10896418	3R
FBgn0037874	Tctp	Translationally controlled tumor protein	11210247	11211898	3R
FBgn0037875	ZnT86D	Zinc transporter 86D	11212308	11214539	3R
FBgn0037890	CG17734		11242208	11243999	3R
FBgn0037891	CG5214		11244302	11246862	3R
FBgn0037912	sea	scheggia	11559896	11567054	3R
FBgn0037917	wkd	whacked	11581576	11585305	3R
FBgn0037934	CG6830		11680972	11684342	3R
FBgn0037935	CG6834		11684672	11688133	3R
FBgn0037936	CG6908		11688381	11690051	3R
FBgn0037949	CG17360		11781131	11787014	3R
FBgn0037956	CG6959		11822702	11869460	3R
FBgn0037963	Cad87A	Cadherin 87A	11893512	11949129	3R
FBgn0037978	KLHL18	Kelch like family member 18	12007476	12010434	3R
FBgn0037989	ATP8B	ATPase 8B	12068375	12090612	3R
FBgn0038018	Tim17a1	Tim17a1	12363667	12364680	3R
FBgn0038020	GstD9	Glutathione S transferase D9	12366163	12367564	3R
FBgn0038028	CG10035		12380869	12382691	3R
FBgn0038037	Cyp9f2	Cyp9f2	12403340	12406028	3R
FBgn0038038	CG5167		12406532	12408107	3R
FBgn0038053	CG18549		12449296	12456355	3R
FBgn0038063	Octbeta2R	Octopamine beta2 receptor	12550625	12595725	3R
FBgn0038065	Snx3	Sorting nexin 3	12628031	12630495	3R
FBgn0038071	Dtg	Dpp target gene	12648058	12652910	3R
FBgn0038072	CG6225		12654577	12660860	3R
FBgn0038079	NijC	Ninjurin C	12695129	12697379	3R
FBgn0038088	CG10126		12855544	12859246	3R
FBgn0038100	Paip2	polyA-binding protein interacting protein 2	12980792	12985488	3R
FBgn0038114	CG11670		13042050	13044086	3R
FBgn0038115	CG7966		13049398	13051453	3R
FBgn0038118	timeout	timeout	13088651	13163876	3R
FBgn0038128	Ravus	Ravus	13262733	13264061	3R
FBgn0038147	CCHa2	CCHamide-2	13389059	13395197	3R
FBgn0038149	GILT1	Gamma-interferon-inducible lysosomal thiol reductase 1	13398526	13401862	3R
FBgn0038168	omd	oocyte maintenance defects	13679440	13687210	3R
FBgn0038172	Adgf-D	Adenosine deaminase-related growth factor D	13703084	13705402	3R
FBgn0038179	CG9312		13765756	13767103	3R
FBgn0038195	CG3061		14032371	14035041	3R
FBgn0038197	foxo	forkhead box, sub-group O	14056945	14087978	3R
FBgn0038220
FBgn0038237	Pde6	Phosphodiesterase 6	14513901	14558304	3R
FBgn0038243	CG8066		14567611	14568847	3R
FBgn0038256	CG7530		14724760	14731509	3R
FBgn0038261	CG14856		14798986	14801163	3R
FBgn0038262	CG14857		14801773	14804342	3R
FBgn0038286	CG6966		15079320	15095631	3R
FBgn0038290	CG6912		15135138	15137004	3R
FBgn0038292	CG3987		15139958	15141715	3R
FBgn0038296	CG6752		15191058	15196210	3R
FBgn0038321	CG6218		15337908	15343256	3R
FBgn0038325	Atg4b	Autophagy-related 4b	15353720	15356924	3R
FBgn0038326	CG5044		15357229	15359263	3R
FBgn0038341
FBgn0038348	AOX2	Aldehyde oxidase 2	15537713	15542414	3R
FBgn0038349	AOX3	Aldehyde oxidase 3	15542748	15548188	3R
FBgn0038353	CG5399		15695241	15697142	3R
FBgn0038363	Acyp2	Acylphosphatase 2	15792688	15793487	3R
FBgn0038380	CG14877		15889194	15896078	3R
FBgn0038391	GATAe	GATAe	16009105	16019133	3R
FBgn0038407	CG6126		16198000	16203083	3R
FBgn0038419	CG14879		16345825	16349226	3R
FBgn0038420	CG10311		16350786	16357015	3R
FBgn0038421	CG17931		16357535	16359466	3R
FBgn0038460	CG18622		16983510	16987732	3R
FBgn0038462	CG17556		16994542	16996071	3R
FBgn0038463	CG3534		16996446	16999449	3R
FBgn0038466	CG8907		17008269	17012533	3R
FBgn0038475	Keap1	Keap1	17073942	17079945	3R
FBgn0038476	kuk	kugelkern	17080244	17084781	3R
FBgn0038484	CG5246		17136111	17137195	3R
FBgn0038485	CG5255		17137893	17138865	3R
FBgn0038488	m-cup	mann-cup	17144475	17149412	3R
FBgn0038494	beat-IIb	beaten path IIb	17232253	17265049	3R
FBgn0038498	beat-IIa	beaten path IIa	17320004	17366119	3R
FBgn0038504	Sur-8	Sur-8	17395199	17402515	3R
FBgn0038516	P5cr-2	Pyrroline-5-carboxylate reductase-like 2	17534815	17537136	3R
FBgn0038532	CG14322		17647679	17669985	3R
FBgn0038535	alt	aluminum tubes	17673732	17682515	3R
FBgn0038542	TyrR	Tyramine receptor	17750129	17763188	3R
FBgn0038627	CG7694		18573091	18590726	3R
FBgn0038638	CG7702		18669390	18674679	3R
FBgn0038652	CG7720		18759236	18795169	3R
FBgn0038653	Octalpha2R	alpha2-adrenergic-like octopamine receptor	18799280	18849224	3R
FBgn0038659	EndoA	Endophilin A	18906609	18910755	3R
FBgn0038660	CG14291		18911053	18912922	3R
FBgn0038662	Mpc1	Mitochondrial pyruvate carrier	18926996	18928659	3R
FBgn0038679	CG6040		19096961	19131929	3R
FBgn0038681	Cyp12a4	Cyp12a4	19135158	19137136	3R
FBgn0038682	CG5835		19148632	19153686	3R
FBgn0038694	CG5217		19247052	19248136	3R
FBgn0038720	CG6231		19616024	19632718	3R
FBgn0038721	subdued	subdued	19633418	19642722	3R
FBgn0038733	CG11407		19781246	19783145	3R
FBgn0038734	CG11453		19783522	19785519	3R
FBgn0038735	CG4662		19847311	19854403	3R
FBgn0038738	CG4572		19862517	19864393	3R
FBgn0038740	CG4562		19865417	19875678	3R
FBgn0038741	CG17186		19875974	19877514	3R
FBgn0038744	CG4733		19890689	19898738	3R
FBgn0038747	RhoGAP92B	Rho GTPase activating protein at 92B	19905164	19914272	3R
FBgn0038752	CG4462		19921744	19925371	3R
FBgn0038755	Hs6st	Heparan sulfate 6-O-sulfotransferase	19929277	20008512	3R
FBgn0038790	MtnC	Metallothionein C	20360308	20360634	3R
FBgn0038803	CG5191		20560865	20573000	3R
FBgn0038826	Syp	Syncrip	20756729	20810726	3R
FBgn0038828	CG17270		20816445	20818929	3R
FBgn0038829	CG17271		20819129	20821848	3R
FBgn0038852	HHEX	Hematopoietically expressed homeobox	21076862	21080926	3R
FBgn0038853	RhoGAP93B	Rho GTPase activating protein at 93B	21083043	21097827	3R
FBgn0038855	CG5745		21102199	21105113	3R
FBgn0038874	ETHR	ETHR	21247011	21265134	3R
FBgn0038878	CG3301		21274243	21276249	3R
FBgn0038880	SIFaR	SIFamide receptor	21276664	21293998	3R
FBgn0038881	CG16791		21318300	21349601	3R
FBgn0038890	CG7956		21520928	21528598	3R
FBgn0038897	CG5849		21740105	21744431	3R
FBgn0038909	CG6569		21866172	21867919	3R
FBgn0038912	CG6656		21875293	21877788	3R
FBgn0038916	dnd	dead end	21885676	21887355	3R
FBgn0038917	CG6678		21887029	21907182	3R
FBgn0038947	Sar1	Secretion-associated Ras-related 1	22356685	22360711	3R
FBgn0038951	CG5380		22366080	22367373	3R
FBgn0038966	pinta	prolonged depolarization afterpotential (PDA) is not apparent	22423316	22424929	3R
FBgn0038981	CG5346		22520087	22528663	3R
FBgn0038983	CG5326		22532174	22539919	3R
FBgn0038984	AdipoR	Adiponectin receptor	22543693	22547846	3R
FBgn0039006	Cyp6d4	Cyp6d4	22698319	22700307	3R
FBgn0039026	CG7029		22750901	22794030	3R
FBgn0039038	CG6688		23012412	23015475	3R
FBgn0039043	CG17121		23044664	23048214	3R
FBgn0039055	Rassf	Ras association family member	23114014	23117931	3R
FBgn0039056	CenB1A	Centaurin beta 1A	23118400	23124217	3R
FBgn0039068	CG13827		23258365	23260602	3R
FBgn0039081	Irk2	Inwardly rectifying potassium channel 2	23513617	23519445	3R
FBgn0039083	CG10177		23520146	23521583	3R
FBgn0039084	CG10175		23522264	23530986	3R
FBgn0039085	CG10170		23532945	23534767	3R
FBgn0039086	CG16732		23534900	23536710	3R
FBgn0039087	CG10168		23536993	23538908	3R
FBgn0039089	beat-IV	beaten path IV	23557412	23580077	3R
FBgn0039094	CG10184		23602507	23605495	3R
FBgn0039098	GILT3	Gamma-interferon-inducible lysosomal thiol reductase 3	23677358	23678421	3R
FBgn0039099	GILT2	Gamma-interferon-inducible lysosomal thiol reductase 2	23678895	23679855	3R
FBgn0039106	CG10301		23710158	23711338	3R
FBgn0039107	CG10300		23711527	23713313	3R
FBgn0039108	CG10232		23719343	23721625	3R
FBgn0039109	CG10365		23723331	23731499	3R
FBgn0039118	CG10208		23772998	23774127	3R
FBgn0039130	CG5854		23933912	23935964	3R
FBgn0039137	CG13604		23988806	23992916	3R
FBgn0039152	Root	Rootletin	24113286	24128193	3R
FBgn0039156	CG6178		24152347	24154896	3R
FBgn0039209	REPTOR	Repressed by TOR	24557368	24582864	3R
FBgn0039212	Syx18	Syntaxin 18	24623802	24625562	3R
FBgn0039213	atl	atlastin	24625671	24634714	3R
FBgn0039226	Ude	Uracil-DNA degrading factor	24797460	24799668	3R
FBgn0039249	CG11168		24918106	24922385	3R
FBgn0039252	CG11771		24932010	24934919	3R
FBgn0039266	CG11791		25049616	25053074	3R
FBgn0039290	CG13654		25199818	25214255	3R
FBgn0039308	CG11889		25270209	25273267	3R
FBgn0039311	CG10513		25275790	25277212	3R
FBgn0039316	CG11893		25289889	25291366	3R
FBgn0039319	CG13659		25300891	25302317	3R
FBgn0039321	CG10550		25306407	25308391	3R
FBgn0039323	CG10559		25314494	25316116	3R
FBgn0039324	CG10553		25316461	25318111	3R
FBgn0039326	CG10562		25321053	25322757	3R
FBgn0039328	CHKov2	CHK domain ov2	25329530	25331203	3R
FBgn0039349	Ssadh	Succinic semialdehyde dehydrogenase	25624805	25626924	3R
FBgn0039350	jigr1	jing interacting gene regulatory 1	25637843	25651874	3R
FBgn0039402	Vps2	Vacuolar protein sorting 2	26052821	26054128	3R
FBgn0039419	CG12290		26230248	26234700	3R
FBgn0039430	CG5455		26461527	26470008	3R
FBgn0039431	plum	plum	26470078	26535217	3R
FBgn0039451	CG6420		26719847	26725216	3R
FBgn0039464	CG6330		26949692	26958491	3R
FBgn0039466	CG5521		26966930	26977878	3R
FBgn0039467	CG14253		26978541	26985706	3R
FBgn0039486	caix	Carbonic anhydrase IX	27102988	27106184	3R
FBgn0039487	gb	genderblind	27108467	27112270	3R
FBgn0039492	CG6051		27124759	27151069	3R
FBgn0039528	dsd	distracted	27597563	27607396	3R
FBgn0039532	Mtl	Mig-2-like	27636412	27639871	3R
FBgn0039543	CG12428		27703379	27706751	3R
FBgn0039561	mfrn	mitoferrin	27942796	27948021	3R
FBgn0039590	CG10011		28607939	28635099	3R
FBgn0039591	CG9988		28636411	28638799	3R
FBgn0039632	Cul5	Cullin 5	29059272	29062975	3R
FBgn0039633	CG11873		29063040	29108948	3R
FBgn0039637	Ctl2	Choline transporter-like 2	29123370	29128247	3R
FBgn0039638	dgt6	dim gamma-tubulin 6	29128584	29130972	3R
FBgn0039647	jus	julius seizure	29171191	29194994	3R
FBgn0039659	CG14506		29293743	29297180	3R
FBgn0039674	CG1907		29619065	29620758	3R
FBgn0039714	Zip99C	Zinc/iron regulated transporter-related protein 99C	29863701	29868895	3R
FBgn0039719	CG15515		29905464	29906448	3R
FBgn0039738	Mgat2	Mannosyl (alpha-1,6-)-glycoprotein beta-1,2-N-acetylglucosaminyltransferase	30015513	30022221	3R
FBgn0039747	AdoR	Adenosine receptor	30134856	30149606	3R
FBgn0039748	CG15529		30152059	30153699	3R
FBgn0039749	CG11498		30153022	30160473	3R
FBgn0039756	CG9743		30196360	30202998	3R
FBgn0039757	RpS7	Ribosomal protein S7	30206447	30209020	3R
FBgn0039760	CG9682		30250928	30252830	3R
FBgn0039773	CG2224		30456441	30459300	3R
FBgn0039774	CDase	Ceramidase	30459521	30465736	3R
FBgn0039776	PH4alphaEFB	prolyl-4-hydroxylase-alpha EFB	30466050	30485799	3R
FBgn0039787	CG9702		30579429	30582117	3R
FBgn0039790	CG2246		30592971	30601489	3R
FBgn0039808	CG12071		30877084	30881027	3R
FBgn0039817	CG15553		31098868	31101169	3R
FBgn0039818	CG11318		31106362	31109191	3R
FBgn0039821	CG15556		31127965	31130666	3R
FBgn0039827	CG1544		31196916	31203722	3R
FBgn0039830	ATPsynC	ATP synthase, subunit C	31216145	31219630	3R
FBgn0039831	CG12054		31220702	31231259	3R
FBgn0039840	pHCl-2	pH-sensitive chloride channel 2	31300918	31305384	3R
FBgn0039858	CycG	Cyclin G	31596642	31612664	3R
FBgn0039862	kek6	kek6	31622136	31664646	3R
FBgn0039863	CG1815		31669465	31677971	3R
FBgn0039882	CG11576		31806867	31810186	3R
FBgn0039908	Asator	Asator	469409	488994	4
FBgn0039941	CG17167		23068301	23081144	X
FBgn0039944	CG17162		23084960	23096735	X
FBgn0039958	CG12567		23161122	23174484	2L
FBgn0040060	yip7	yippee interacting protein 7	6035216	6036175	3L
FBgn0040064	yip2	yippee interacting protein 2	9915253	9917220	2L
FBgn0040068	Vav	Vav guanine nucleotide exchange factor	19261820	19273280	X
FBgn0040070	Trx-2	thioredoxin-2	9613166	9616404	2L
FBgn0040071	tara	taranis	16225651	16260329	3R
FBgn0040208	Kat60	Katanin 60	5227289	5232209	3R
FBgn0040212	Dhap-at	Dihydroxyacetone phosphate acyltransferase	25485618	25490936	3R
FBgn0040233	cana	CENP-ana	11269780	11277846	2L
FBgn0040236	c11.1	c11.1	9275318	9283117	X
FBgn0040238	Best1	Bestrophin 1	10161464	10170487	3R
FBgn0040250	Ugt86Dj	UDP-glycosyltransferase 86Dj	11173441	11175408	3R
FBgn0040251	Ugt86Di	UDP-glycosyltransferase 86Di	11151026	11153849	3R
FBgn0040252	Ugt86Dh	UDP-glycosyltransferase 86Dh	11175529	11177910	3R
FBgn0040256	Ugt86Dd	UDP-glycosyltransferase 86Dd	11126597	11128328	3R
FBgn0040257	Ugt86Dc	UDP-glycosyltransferase 86Dc	11154626	11156513	3R
FBgn0040259	Ugt86Da	UDP-glycosyltransferase 86Da	11157098	11159744	3R
FBgn0040260	Ugt36Bc	UDP-glycosyltransferase 36Bc	16799025	16801584	2L
FBgn0040262	Ugt36Ba	UDP-glycosyltransferase 36Ba	16794211	16796009	2L
FBgn0040271	Sulf1	Sulfated	16310542	16339575	3R
FBgn0040285	Scamp	Scamp	15446179	15449883	X
FBgn0040297	Nhe2	Na[+]/H[+] hydrogen exchanger 2	21104568	21134255	2L
FBgn0040299	Myo28B1	Myosin 28B1	7666047	7689459	2L
[truncated: 1,034 more rows]
