# Supplementary material for: Stem Cell Proliferation Is Kept in Check by the Chromatin Regulators Kismet/CHD7/CHD8 and Trr/MLL3/4
Source: Dev Cell. 2019 May 20;49(4):556–573.e6. doi: 10.1016/j.devcel.2019.04.033 (PMC6547167; doi:10.1016/j.devcel.2019.04.033)
Supplement: Table S2. RNA Pol II, Polycomb, Brahma, HP1, and Histone H1 Binding Peaks in ISCs from DamID-Seq, Related to Figure 4 — This table includes the lists of genes with significant peaks for RNA Pol II (Table S2-1), Polycomb (Table S2-2), Brahma (Table S2-3), HP1 (Table S2-4) and H1 (Table S2-5) with their Flybase ID, symbol, name, gene start and end and chromosome arm location. [file mmc3.xlsx]

## Sheet: Table S2_1 Dam-PolII genes
Table S2-1. List of genes with RNA-Pol II peaks in the ISCs (1 day expression)
Gene ID	SYMBOL	NAME	Gene Start	Gene End	Location arm
FBgn0000008	a	arc	22136968	22172834	2R
FBgn0000015	Abd-B	Abdominal B	16927212	16972236	3R
FBgn0000017	Abl	Abl tyrosine kinase	16615866	16647882	3L
FBgn0000018	abo	abnormal oocyte	10973443	10975293	2L
FBgn0000032	Acph-1	Acid phosphatase 1	29991144	29993411	3R
FBgn0000042	Act5C	Actin 5C	5900861	5905399	X
FBgn0000043	Act42A	Actin 42A	6013910	6015689	2R
FBgn0000052	Pfas	Phosphoribosylformylglycinamidine synthase	6041181	6046050	2L
FBgn0000053	Gart	GART trifunctional enzyme	7014623	7023898	2L
FBgn0000054
FBgn0000057	adp	adipose	18151704	18154060	2R
FBgn0000063	Mps1	Monopolar spindle 1	17671271	17673828	3R
FBgn0000064	Ald	Aldolase	26254069	26261591	3R
FBgn0000071	Ama	Amalgam	6762593	6765261	3R
FBgn0000077	amx	almondex	9245915	9247336	X
FBgn0000083	AnxB9	Annexin B9	21065241	21070917	3R
FBgn0000097	aop	anterior open	2156484	2178754	2L
FBgn0000100	RpLP0	Ribosomal protein LP0	22075867	22077487	3L
FBgn0000108	Appl	beta amyloid protein precursor-like	530501	579044	X
FBgn0000109	Aprt	Adenine phosphoribosyltransferase	1883795	1885019	3L
FBgn0000117	arm	armadillo	1891401	1900646	X
FBgn0000119	arr	arrow	13453640	13483229	2R
FBgn0000139	ash2	absent, small, or homeotic discs 2	24650125	24653376	3R
FBgn0000147	aurA	aurora A	11963124	11964826	3R
FBgn0000150	awd	abnormal wing discs	31745172	31746077	3R
FBgn0000163	baz	bazooka	17160006	17200728	X
FBgn0000180	bib	big brain	9984645	9995538	2L
FBgn0000181	bic	bicaudal	12870249	12871794	2R
FBgn0000183	BicD	Bicaudal D	17459605	17473215	2L
FBgn0000212	brm	brahma	15970082	15982869	3L
FBgn0000221	brn	brainiac	4104342	4105791	X
FBgn0000228	Bsg25D	Blastoderm-specific gene 25D	5271728	5278548	2L
FBgn0000229	bsk	basket	10247502	10250501	2L
FBgn0000239	bur	burgundy	21174182	21179683	2L
FBgn0000241	bw	brown	23527805	23538499	2R
FBgn0000244	by	blistery	9528238	9533011	3R
FBgn0000247	ca	claret	29806811	29815047	3R
FBgn0000250	cact	cactus	16313036	16326207	2L
FBgn0000251	cad	caudal	20770731	20783135	2L
FBgn0000253	Cam	Calmodulin	12259398	12278809	2R
FBgn0000257	car	carnation	19566019	19569401	X
FBgn0000259	CkIIbeta	Casein kinase II beta subunit	11792533	11801587	X
FBgn0000261	Cat	Catalase	18822604	18828188	3L
FBgn0000273	Pka-C1	Protein kinase, cAMP-dependent, catalytic subunit 1	9682315	9699297	2L
FBgn0000286	Cf2	Chorion factor 2	4876891	4883107	2L
FBgn0000299	Col4a1	Collagen type IV alpha 1	5029609	5037279	2L
FBgn0000308	chic	chickadee	5972115	5981018	2L
FBgn0000316	cin	cinnamon	255674	258469	X
FBgn0000317	ck	crinkled	15044963	15057862	2L
FBgn0000318	cl	clot	5520135	5521382	2L
FBgn0000319	Chc	Clathrin heavy chain	15827986	15835490	X
FBgn0000320	eya	eyes absent	6527447	6546976	2L
FBgn0000339	cni	cornichon	16309292	16310726	2L
FBgn0000351	cort	cortex	6674682	6676635	2L
FBgn0000370	crc	cryptocephal	21310866	21319527	2L
FBgn0000376	crm	cramped	2734248	2738773	X
FBgn0000377	crn	crooked neck	2247594	2249983	X
FBgn0000382	csw	corkscrew	2094234	2115701	X
FBgn0000392	cup	cup	6663664	6674780	2L
FBgn0000394	cv	crossveinless	5690002	5693084	X
FBgn0000395	cv-2	crossveinless 2	21355015	21379464	2R
FBgn0000404	CycA	Cyclin A	11826719	11833578	3L
FBgn0000405	CycB	Cyclin B	22803521	22806948	2R
FBgn0000409
FBgn0000412	D1	D1 chromosomal protein	9238083	9240654	3R
FBgn0000414	Dab	Disabled	16712126	16724575	3L
FBgn0000416	Sap-r	Saposin-related	30883464	30889062	3R
FBgn0000442	Pkg21D	Protein kinase, cGMP-dependent at 21D	786153	790798	2L
FBgn0000447	Dhod	Dihydroorotate dehydrogenase	8651391	8652916	3R
FBgn0000448	Hr3	Hormone receptor 3	10203995	10237348	2R
FBgn0000451	ect	ectodermal	10190276	10201837	3L
FBgn0000454	Dip-B	Dipeptidase B	13782288	13785676	3R
FBgn0000455	Dip-C	Dipeptidase C	12411809	12413759	3R
FBgn0000463	Dl	Delta	19302731	19326217	3R
FBgn0000464	Lar	Leukocyte-antigen-related-like	19586623	19732069	2L
FBgn0000477	DNaseII	Deoxyribonuclease II	18019375	18021161	3R
FBgn0000479	dnc	dunce	3176440	3343767	X
FBgn0000490	dpp	decapentaplegic	2428372	2459823	2L
FBgn0000499	dsh	dishevelled	11355881	11358724	X
FBgn0000504	dsx	doublesex	7924323	7967408	3R
FBgn0000536	eas	easily shocked	16278328	16285618	X
FBgn0000541	E(bx)	Enhancer of bithorax	233926	246912	3L
FBgn0000546	EcR	Ecdysone receptor	6087873	6169087	2R
FBgn0000547	ed	echinoid	4031377	4115749	2L
FBgn0000556
FBgn0000559	eEF2	eukaryotic translation elongation factor 2	21677913	21682164	2L
FBgn0000562	egl	egalitarian	23734904	23746829	2R
FBgn0000565	Eip71CD	Ecdysone-induced protein 28/29kD	15511052	15513202	3L
FBgn0000566	Eip55E	Ecdysone-induced protein 55E	18627918	18629395	2R
FBgn0000567	Eip74EF	Ecdysone-induced protein 74EF	17558672	17619325	3L
FBgn0000568	Eip75B	Ecdysone-induced protein 75B	17950953	18064696	3L
FBgn0000578	ena	enabled	19141632	19163705	2R
FBgn0000579	Eno	Enolase	1724768	1729636	2L
FBgn0000581	E(Pc)	Enhancer of Polycomb	11452043	11465270	2R
FBgn0000615	exu	exuperantia	20667427	20671083	2R
FBgn0000618	e(y)2	enhancer of yellow 2	11576118	11576620	X
FBgn0000635	Fas2	Fasciclin 2	4132887	4206093	X
FBgn0000644	Fcp3C	Follicle cell protein 3C	3173376	3174474	X
FBgn0000659	fkh	fork head	28580976	28585264	3R
FBgn0000662	fl(2)d	female lethal d	13819624	13824553	2R
FBgn0000667	Actn	alpha actinin	2023822	2042311	X
FBgn0000709	fliI	flightless I	21339741	21345088	X
FBgn0000711	flw	flapwing	10385960	10409817	X
FBgn0000719	fog	folded gastrulation	22824317	22855194	X
FBgn0000721	for	foraging	3622074	3656953	2L
FBgn0000723	FER	FER tyrosine kinase	9367603	9394546	3R
FBgn0000810	fs(1)K10	female sterile (1) K10	2242138	2246041	X
FBgn0000996	dup	double parked	15376619	15380988	2R
FBgn0001078	ftz-f1	ftz transcription factor 1	18750607	18801309	3L
FBgn0001079	fu	fused	18657755	18661204	X
FBgn0001084	fy	fuzzy	8401476	8403280	2L
FBgn0001085	fz	frizzled	14274343	14368639	3L
FBgn0001086	fzy	fizzy	16310956	16313097	2L
FBgn0001087	g	garnet	13727204	13736278	X
FBgn0001091	Gapdh1	Glyceraldehyde 3 phosphate dehydrogenase 1	7791901	7793380	2R
FBgn0001092	Gapdh2	Glyceraldehyde 3 phosphate dehydrogenase 2	15868145	15869661	X
FBgn0001098	Gdh	Glutamate dehydrogenase	23935958	23943101	3R
FBgn0001099	gdl	gonadal	15509445	15511047	3L
FBgn0001104	Galphai	G protein alpha i subunit	6972750	6980044	3L
FBgn0001105	Gbeta13F	G protein beta-subunit 13F	15860115	15866175	X
FBgn0001122	Galphao	G protein alpha o subunit	10437985	10465701	2R
FBgn0001123	Galphas	G protein alpha s subunit	23942538	23946936	2R
FBgn0001125	Got2	Glutamate oxaloacetate transaminase 2	1984512	1987758	2L
FBgn0001128	Gpdh1	Glycerol-3-phosphate dehydrogenase 1	5943643	5948968	2L
FBgn0001133	grau	grauzone	21009764	21011921	2R
FBgn0001137	grk	gurken	8431086	8433598	2L
FBgn0001139	gro	groucho	26041736	26049911	3R
FBgn0001145	Gs2	Glutamine synthetase 2	11422832	11430197	X
FBgn0001149	GstD1	Glutathione S transferase D1	12367817	12369268	3R
FBgn0001168	h	hairy	8675759	8679253	3L
FBgn0001185	her	hermaphrodite	16677185	16679691	2L
FBgn0001186	Hex-A	Hexokinase A	9585675	9589813	X
FBgn0001189	hfw	halfway	1669570	1673608	X
FBgn0001215	Hrb98DE	Heterogeneous nuclear ribonucleoprotein at 98DE	28599834	28605777	3R
FBgn0001218	Hsc70-3	Heat shock 70-kDa protein cognate 3	11801696	11807117	X
FBgn0001220	Hsc70-5	Heat shock protein cognate 5	14252598	14256192	2R
FBgn0001226	Hsp27	Heat shock protein 27	9384063	9385694	3L
FBgn0001228	CG4456		9372722	9374964	3L
FBgn0001229	Hsp67Bc	Heat shock gene 67Bc	9371511	9372497	3L
FBgn0001230	Hsp68	Heat shock protein 68	24055080	24057310	3R
FBgn0001233	Hsp83	Heat shock protein 83	3192969	3197059	3L
FBgn0001234	lncRNA:Hsromega	Heat shock RNA omega	21296127	21317836	3R
FBgn0001235	hth	homothorax	10507561	10639568	3R
FBgn0001248	Idh	Isocitrate dehydrogenase	8356404	8360906	3L
FBgn0001250	if	inflated	16752189	16783434	X
FBgn0001257	ImpL2	Ecdysone-inducible gene L2	4224006	4236147	3L
FBgn0001258	Ldh	Lactate dehydrogenase	6259105	6262694	3L
FBgn0001263	inaD	inactivation no afterpotential D	22855688	22858794	2R
FBgn0001276	ix	intersex	11359437	11360163	2R
FBgn0001280	janA	janus A	30038622	30039533	3R
FBgn0001291	Jra	Jun-related antigen	10096480	10098556	2R
FBgn0001296	kar	karmoisin	12682186	12689367	3R
FBgn0001297	kay	kayak	29765995	29794113	3R
FBgn0001301	kel	kelch	18129884	18138083	2L
FBgn0001308	Khc	Kinesin heavy chain	16266960	16271971	2R
FBgn0001311	kkv	krotzkopf verkehrt	5378093	5392866	3R
FBgn0001316	klar	klarsicht	434083	540614	3L
FBgn0001324	kto	kohtalo	19836614	19844944	3L
FBgn0001330	kz	kurz	2237858	2242035	X
FBgn0001341	Mybbp1A	MYB binding protein 1a	629773	633633	X
FBgn0001404	egh	egghead	2588503	2599111	X
FBgn0001491	l(1)10Bb	lethal (1) 10Bb	11324294	11325308	X
FBgn0001565	Hlc	Helicase	21385518	21387946	X
FBgn0001612	Grip91	Gamma-tubulin ring protein 91	13736570	13744683	X
FBgn0001624	dlg1	discs large 1	11369665	11409776	X
FBgn0001941	ifc	infertile crescent	5986348	5988854	2L
FBgn0001942	eIF4A	eukaryotic translation initiation factor 4A	5981764	5985909	2L
FBgn0001961	Arpc1	Actin-related protein 2/3 complex, subunit 1	13827941	13829741	2L
FBgn0001965	Sos	Son of sevenless	13813816	13819824	2L
FBgn0001970	Pgant35A	Polypeptide N-acetylgalactosaminyltransferase 35A	14359252	14361411	2L
FBgn0001974
FBgn0001977	CIAPIN1	Cytokine induced apoptosis inhibitor 1	15036293	15038861	2L
FBgn0001981	esg	escargot	15333866	15336138	2L
FBgn0001987	Gli	Gliotactin	15756002	15762758	2L
FBgn0001989	ND-B17	NADH dehydrogenase (ubiquinone) B17 subunit	15749319	15751078	2L
FBgn0001994	crp	cropped	16263556	16287730	2L
FBgn0002022	Catsup	Catecholamines up	19041862	19043614	2L
FBgn0002023	Lim3	Lim3	19079256	19108427	2L
FBgn0002031	l(2)37Cc	lethal (2) 37Cc	19121345	19123869	2L
FBgn0002069	AspRS	Aspartyl-tRNA synthetase	12877004	12883168	2R
FBgn0002121	l(2)gl	lethal (2) giant larvae	9839	21376	2L
FBgn0002183	dre4	dre4	1871574	1876312	3L
FBgn0002283	l(3)73Ah	lethal (3) 73Ah	16588475	16590132	3L
FBgn0002284	Prosbeta6	Proteasome beta6 subunit	16609400	16610418	3L
FBgn0002354	l(3)87Df	lethal (3) 87Df	13030913	13031598	3R
FBgn0002413	dco	discs overgrown	31054085	31061210	3R
FBgn0002431	hyd	hyperplastic discs	9714623	9725615	3R
FBgn0002441	l(3)mbt	lethal (3) malignant brain tumor	27266326	27273273	3R
FBgn0002466	sti	sticky	12507998	12514815	3L
FBgn0002521	pho	pleiohomeotic	1172469	1181628	4
FBgn0002522	lab	labial	6661427	6678590	3R
FBgn0002524	lace	lace	15499127	15505018	2L
FBgn0002525	Lam	Lamin	5542480	5546642	2L
FBgn0002526	LanA	Laminin A	6203831	6218022	3L
FBgn0002542	lds	lodestar	7920431	7924491	3R
FBgn0002543	robo2	roundabout 2	1380086	1420453	2L
FBgn0002552	lin	lines	8914524	8918234	2R
FBgn0002566	lt	light	22924795	22943135	2L
FBgn0002567	Rab32	Rab32	9177864	9186342	2R
FBgn0002570	Mal-A1	Maltase A1	8449664	8451904	2R
FBgn0002577	m	miniature	11754273	11769508	X
FBgn0002578	Kaz-m1	Kazal-type protease inhibitor m1	26014721	26016487	3R
FBgn0002579	RpL36	Ribosomal protein L36	628338	629483	X
FBgn0002590	RpS5a	Ribosomal protein S5a	17143588	17148264	X
FBgn0002607
FBgn0002609	E(spl)m3-HLH	Enhancer of split m3, helix-loop-helix	26021823	26023127	3R
FBgn0002622	RpS3	Ribosomal protein S3	23358812	23360207	3R
FBgn0002626	RpL32	Ribosomal protein L32	30045229	30046161	3R
FBgn0002633	E(spl)m7-HLH	Enhancer of split m7, helix-loop-helix	26037038	26038019	3R
FBgn0002641	mal	maroon-like	20429675	20433210	X
FBgn0002643	mam	mastermind	13991203	14060356	2R
FBgn0002645	Map205	Microtubule-associated protein 205	32055279	32068441	3R
FBgn0002673	twe	twine	16259414	16261877	2L
FBgn0002709	mei-218	meiotic 218	17135985	17142990	X
FBgn0002715	mei-S332	meiotic from via Salaria 332	22122101	22124566	2R
FBgn0002719	Men	Malic enzyme	12713103	12722442	3R
FBgn0002723	Met	Methoprene-tolerant	11616124	11621280	X
FBgn0002732	E(spl)malpha-BFM	Enhancer of split malpha, Bearded family member	26010893	26011568	3R
FBgn0002733	E(spl)mbeta-HLH	Enhancer of split mbeta, helix-loop-helix	26005046	26006023	3R
FBgn0002735	E(spl)mgamma-HLH	Enhancer of split mgamma, helix-loop-helix	25999851	26000761	3R
FBgn0002736	mago	mago nashi	21128577	21129737	2R
FBgn0002774	mle	maleless	5974857	5980778	2R
FBgn0002775	msl-3	male-specific lethal 3	7123213	7125533	3L
FBgn0002778	mnd	minidiscs	14985100	14991667	3L
FBgn0002781	mod(mdg4)	modifier of mdg4	21350846	21377401	3R
FBgn0002787	Rpn8	Regulatory particle non-ATPase 8	24400028	24404527	2R
FBgn0002791	mr	morula	23972431	23975408	2R
FBgn0002838	ms(3)K81	male sterile (3) K81	26875852	26876562	3R
FBgn0002868	MtnA	Metallothionein A	9783407	9784370	3R
FBgn0002873	mud	mushroom body defect	14247732	14258595	X
FBgn0002878	mus101	mutagen-sensitive 101	13722246	13727113	X
FBgn0002901	mus304	mutagen-sensitive 304	18109814	18112847	3L
FBgn0002905	mus308	mutagen-sensitive 308	12705523	12712299	3R
FBgn0002906	Blm	Bloom syndrome helicase	11736810	11741783	3R
FBgn0002909	mus312	mutagen-sensitive 312	7329132	7333471	3L
FBgn0002914	Myb	Myb oncogene-like	15854832	15857823	X
FBgn0002921	Atpalpha	Na pump alpha subunit	20948714	20976239	3R
FBgn0002924	ncd	non-claret disjunctional	29804290	29807127	3R
FBgn0002931	net	net	82421	87387	2L
FBgn0002932	neur	neuralized	9020348	9039471	3R
FBgn0002945	nkd	naked cuticle	19003741	19045449	3L
FBgn0002948	nod	no distributive disjunction	11580772	11585750	X
FBgn0002973	numb	numb	9437469	9464184	2L
FBgn0002985	odd	odd skipped	3604224	3606756	2L
FBgn0002989	okr	okra	2989594	2992759	2L
FBgn0003002	opa	odd paired	4852813	4869979	3R
FBgn0003008	or	orange	23967939	23968943	2R
FBgn0003016	osp	outspread	14599196	14689340	2L
FBgn0003041	pbl	pebble	7896109	7911954	3L
FBgn0003042	Pc	Polycomb	21306138	21318020	3L
FBgn0003044	Pcl	Polycomblike	18135426	18139990	2R
FBgn0003048	pcx	pecanex	2225296	2238045	X
FBgn0003053	peb	pebbled	4617564	4627206	X
FBgn0003062	Fib	Fibrillarin	23072909	23074725	2R
FBgn0003071	Pfk	Phosphofructokinase	10109740	10117457	2R
FBgn0003074	Pgi	Phosphoglucose isomerase	8910900	8914069	2R
FBgn0003076	Pgm	phosphoglucose mutase	16126018	16128531	3L
FBgn0003079	Raf	Raf oncogene	2295466	2343870	X
FBgn0003087	pim	pimples	10362989	10364092	2L
FBgn0003090	pk	prickle	7150703	7223378	2R
FBgn0003114	plu	plutonium	20262958	20263684	2R
FBgn0003116	pn	prune	2181211	2182916	X
FBgn0003118	pnt	pointed	23290231	23346167	3R
FBgn0003124	polo	polo	20309654	20313466	3L
FBgn0003129	Poxm	Pox meso	8319025	8333792	3R
FBgn0003134	Pp1alpha-96A	Protein phosphatase 1alpha at 96A	24518270	24522331	3R
FBgn0003139	PpV	Protein phosphatase V	6371065	6372915	X
FBgn0003141	pr	purple	20073719	20075458	2L
FBgn0003159	CG2841		2344949	2366356	X
FBgn0003162	Pu	Punch	21175315	21182608	2R
FBgn0003165	pum	pumilio	9066343	9237682	3R
FBgn0003169	put	punt	14619030	14625703	3R
FBgn0003175	px	plexus	22494297	22562065	2R
FBgn0003189	r	rudimentary	16655359	16668712	X
FBgn0003204	ras	raspberry	10744502	10749097	X
FBgn0003205	Ras85D	Ras oncogene at 85D	9510561	9513067	3R
FBgn0003209	raw	raw	8709880	8740660	2L
FBgn0003231	ref(2)P	refractory to sigma P	19542468	19545548	2L
FBgn0003250	Rh4	Rhodopsin 4	16852527	16862517	3L
FBgn0003256	rl	rolled	1071462	1125927	2R
FBgn0003257	r-l	rudimentary-like	21070557	21073319	3R
FBgn0003261	Rm62	Rm62	6000426	6008579	3R
FBgn0003268	rod	rough deal	31580951	31588244	3R
FBgn0003274	RpLP2	Ribosomal protein LP2	16586129	16586732	2R
FBgn0003277	RpII215	RNA polymerase II 215kD subunit	11562800	11570326	X
FBgn0003279	RpL4	Ribosomal protein L4	27922821	27924888	3R
FBgn0003301	rut	rutabaga	14787478	14826073	X
FBgn0003302	rux	roughex	6035753	6037800	X
FBgn0003308	ry	rosy	13032528	13038020	3R
FBgn0003310	S	Star	1049674	1077815	2L
FBgn0003317	sax	saxophone	7806484	7810067	2R
FBgn0003321	sbr	small bristles	10832752	10847092	X
FBgn0003328	scb	scab	15248784	15258498	2R
FBgn0003345	sd	scalloped	15804370	15827682	X
FBgn0003346	RanGAP	Ran GTPase activating protein	19441959	19447317	2L
FBgn0003371	sgg	shaggy	2633952	2679553	X
FBgn0003388	shd	shade	14614458	14622205	3L
FBgn0003390	shf	shifted	6771463	6779659	X
FBgn0003391	shg	shotgun	21049654	21057197	2R
FBgn0003396	shn	schnurri	11159086	11217394	2R
FBgn0003401	shu	shutdown	23841461	23843286	2R
FBgn0003415	skd	skuld	20992814	21027434	3L
FBgn0003416	sl	small wing	16350315	16356482	X
FBgn0003423	slgA	sluggish A	21374002	21385159	X
FBgn0003444	smo	smoothened	277582	282167	2L
FBgn0003448	sna	snail	15476593	15478260	2L
FBgn0003449	snf	sans fille	5309242	5310501	X
FBgn0003459	stwl	stonewall	14402930	14409939	3L
FBgn0003462	Sod1	Superoxide dismutase 1	11112281	11113740	3L
FBgn0003463	sog	short gastrulation	15603283	15633434	X
FBgn0003464	sol	small optic lobes	21350280	21357912	X
FBgn0003475	spir	spire	20311219	20348386	2L
FBgn0003480	spn-B	spindle B	14328051	14329608	3R
FBgn0003483	spn-E	spindle E	15837419	15844415	3R
FBgn0003499	sr	stripe	18090803	18135583	3R
FBgn0003502	Btk29A	Btk family kinase at 29A	8258373	8301079	2L
FBgn0003507	srp	serpent	15986152	16004081	3R
FBgn0003510	Sry-alpha	Serendipity alpha	30039719	30043071	3R
FBgn0003512	Sry-delta	Serendipity delta	30043341	30044886	3R
FBgn0003514	sqh	spaghetti squash	6223061	6225140	X
FBgn0003517	sta	stubarista	1481797	1483413	X
FBgn0003525	stg	string	29251826	29255800	3R
FBgn0003527	stil	stand still	12570367	12571883	2R
FBgn0003557	Su(dx)	Suppressor of deltex	2037714	2044372	2L
FBgn0003567	su(Hw)	suppressor of Hairy wing	14304455	14308589	3R
FBgn0003575	su(sable)	suppressor of sable	635890	643760	X
FBgn0003598	Su(var)3-7	Suppressor of variegation 3-7	13264364	13270038	3R
FBgn0003607	Su(var)205	Suppressor of variegation 205	8209626	8211122	2L
FBgn0003612	Su(var)2-10	Suppressor of variegation 2-10	9116122	9122000	2R
FBgn0003638	su(w[a])	suppressor of white-apricot	1012779	1046040	X
FBgn0003656	sws	swiss cheese	7956820	7968236	X
FBgn0003676	CCT1	Chaperonin containing TCP1 subunit 1	22489105	22491439	3R
FBgn0003701	thr	three rows	17861273	17865963	2R
FBgn0003716	tkv	thickveins	5219000	5271384	2L
FBgn0003721	Tm1	Tropomyosin 1	15281371	15308779	3R
FBgn0003731	Egfr	Epidermal growth factor receptor	21522420	21559977	2R
FBgn0003741	tra	transformer	16590059	16591050	3L
FBgn0003742	tra2	transformer 2	14602004	14604337	2R
FBgn0003748	Treh	Trehalase	21074018	21088945	2R
FBgn0003862	trx	trithorax	14263358	14286903	3R
FBgn0003870	ttk	tramtrack	31713867	31735392	3R
FBgn0003882	tub	tube	4387742	4389813	3R
FBgn0003884	alphaTub84B	alpha-Tubulin at 84B	7086599	7088839	3R
FBgn0003885	alphaTub84D	alpha-Tubulin at 84D	7530753	7532732	3R
FBgn0003887
FBgn0003888	betaTub60D	beta-Tubulin at 60D	24305881	24313099	2R
FBgn0003890	betaTub97EF	beta-Tubulin at 97EF	27967008	27988384	3R
FBgn0003891	tud	tudor	21183322	21192913	2R
FBgn0003892	ptc	patched	8649649	8665223	2R
FBgn0003896	tup	tailup	18859507	18881261	2L
FBgn0003941	RpL40	Ribosomal protein L40	4227699	4228561	2L
FBgn0003942	RpS27A	Ribosomal protein S27A	10408352	10410456	2L
FBgn0003943	Ubi-p63E	Ubiquitin-63E	3899259	3903184	3L
FBgn0003950	unc	uncoordinated	21111414	21116914	X
FBgn0003963	ush	u-shaped	476220	540560	2L
FBgn0003969	vap	vacuolar peduncle	15999951	16005812	X
FBgn0003978	vls	valois	20064261	20065679	2L
FBgn0003984	vn	vein	5813338	5845664	3L
FBgn0003997	hid	head involution defective	18167745	18185641	3L
FBgn0004049	yrt	yurt	13428867	13434984	3R
FBgn0004057	Zw	Zwischenferment	19667252	19672353	X
FBgn0004066	Prosalpha4	Proteasome alpha4 subunit	16276270	16277587	X
FBgn0004101	bs	blistered	24342861	24376473	2R
FBgn0004103	Pp1-87B	Protein phosphatase 1 at 87B	12423621	12425917	3R
FBgn0004106	Cdk1	Cyclin-dependent kinase 1	10384739	10386262	2L
FBgn0004108	Nrt	Neurotactin	16766072	16777465	3L
FBgn0004132	boca	boca	7565873	7566738	2R
FBgn0004167	kst	karst	3336860	3368133	3L
FBgn0004177	mts	microtubule star	7827650	7833576	2L
FBgn0004179	Csp	Cysteine string protein	22267382	22273745	3L
FBgn0004228	mex1	midgut expression 1	15517424	15519592	3L
FBgn0004237	Hrb87F	Heterogeneous nuclear ribonucleoprotein at 87F	13656846	13660531	3R
FBgn0004359	T48	Transcript 48	26881734	26910997	3R
FBgn0004362	HmgD	High mobility group protein D	21701458	21716727	2R
FBgn0004363	porin	porin	10847227	10850848	2L
FBgn0004364	18w	18 wheeler	20111511	20116932	2R
FBgn0004368	Ptp4E	Protein tyrosine phosphatase 4E	4939128	4955916	X
FBgn0004369	Ptp99A	Protein tyrosine phosphatase 99A	29377646	29487131	3R
FBgn0004370	Ptp10D	Protein tyrosine phosphatase 10D	11622015	11677338	X
FBgn0004373	fwd	four wheel drive	305393	319884	3L
FBgn0004374	neb	nebbish	20075757	20089698	2L
FBgn0004379	Klp67A	Kinesin-like protein at 67A	9362636	9367046	3L
FBgn0004380	Klp64D	Kinesin-like protein at 64D	5356864	5359392	3L
FBgn0004381	Klp68D	Kinesin-like protein at 68D	11795614	11798875	3L
FBgn0004387	Klp98A	Kinesin-like protein at 98A	27547775	27559145	3R
FBgn0004390	RasGAP1	Ras GTPase activating protein 1	9839093	9855285	3L
FBgn0004395	unk	unkempt	23149653	23157862	3R
FBgn0004396	CrebA	Cyclic-AMP response element binding protein A	15535395	15553214	3L
FBgn0004397	Vinc	Vinculin	2214347	2222567	X
FBgn0004401	Pep	Protein on ecdysone puffs	17638103	17645036	3L
FBgn0004404	RpS14b	Ribosomal protein S14b	7934898	7935792	X
FBgn0004406	tam	tamas	13823980	13827772	2L
FBgn0004419	me31B	maternal expression at 31B	10239341	10242172	2L
FBgn0004432	Cyp1	Cyclophilin 1	16317673	16320370	X
FBgn0004435	Galphaq	G protein alpha q subunit	12612740	12623197	2R
FBgn0004436	Ubc6	Ubiquitin conjugating enzyme 6	4948755	4952682	3R
FBgn0004456	mew	multiple edematous wings	13214409	13258490	X
FBgn0004465	Su(P)	Suppressor of ref(2)P sterility	16610662	16612199	3L
FBgn0004507	GlyP	Glycogen phosphorylase	2130813	2137296	2L
FBgn0004509	Fur1	Furin 1	25347431	25473058	3R
FBgn0004514	Oct-TyrR	Octopamine-Tyramine receptor	22035003	22065279	3L
FBgn0004516	Gad1	Glutamic acid decarboxylase 1	4074077	4088744	3L
FBgn0004573	5-HT7	5-hydroxytryptamine (serotonin) receptor 7	30968236	31016875	3R
FBgn0004575	Syn	Synapsin	10190689	10222442	3R
FBgn0004581	bgcn	benign gonial cell neoplasm	23853270	23858921	2R
FBgn0004583	ex	expanded	431227	448701	2L
FBgn0004584	Rrp1	Recombination repair protein 1	2969773	2972508	2L
FBgn0004587	B52	B52	13661311	13666891	3R
FBgn0004595	pros	prospero	11328480	11407627	3R
FBgn0004597	CycC	Cyclin C	14889004	14890205	3R
FBgn0004607	zfh2	Zn finger homeodomain 2	501810	540874	4
FBgn0004611	Plc21C	Phospholipase C at 21C	305935	355566	2L
FBgn0004636	Rap1	Rap1 GTPase	1859115	1862239	3L
FBgn0004638	drk	downstream of receptor kinase	13495222	13502841	2R
FBgn0004643	Zw10	Zeste-white 10	2604197	2606824	X
FBgn0004644	hh	hedgehog	23128169	23141906	3R
FBgn0004646	ogre	optic ganglion reduced	6973620	6991318	X
FBgn0004647	N	Notch	3134870	3172221	X
FBgn0004648	svr	silver	496446	509072	X
FBgn0004652	fru	fruitless	18414273	18545586	3R
FBgn0004654	Pgd	Phosphogluconate dehydrogenase	2145136	2148566	X
FBgn0004655	wapl	wings apart-like	2149936	2158983	X
FBgn0004656	fs(1)h	female sterile (1) homeotic	8037808	8061436	X
FBgn0004657	mys	myospheroid	8061645	8070237	X
FBgn0004666	sim	single-minded	13057755	13078124	3R
FBgn0004687	Mlc-c	Myosin light chain cytoplasmic	5619136	5622539	X
FBgn0004698	Xpc	Xeroderma pigmentosum, complementation group C	15311510	15318239	2R
FBgn0004797	mdy	midway	16816660	16826964	2L
FBgn0004811	fs(2)ltoPP43	female sterile (2) ltoPP43	19792773	19795851	2L
FBgn0004828	His3.3B	Histone H3.3B	9152523	9156669	X
FBgn0004832	Xpac	Xeroderma pigmentosum group A-like	4102955	4104197	X
FBgn0004837	Su(H)	Suppressor of Hairless	15039488	15043334	2L
FBgn0004838	Hrb27C	Heterogeneous nuclear ribonucleoprotein at 27C	6920704	6932057	2L
FBgn0004839	otk	off-track	12001473	12019846	2R
FBgn0004852	Ac76E	Adenylyl cyclase 76E	19939287	19977960	3L
FBgn0004855	RpII15	RNA polymerase II 15kD subunit	14309089	14310178	3R
FBgn0004856	Bx42	Bx42	9103870	9106604	X
FBgn0004858	elB	elbow B	14390628	14409549	2L
FBgn0004859	ci	cubitus interruptus	47710	57041	4
FBgn0004860	ph-d	polyhomeotic distal	2115727	2123286	X
FBgn0004861	ph-p	polyhomeotic proximal	2126210	2138371	X
FBgn0004864	hop	hopscotch	11360930	11368098	X
FBgn0004865	Eip78C	Ecdysone-induced protein 78C	21226609	21266503	3L
FBgn0004867	RpS2	Ribosomal protein S2	9896265	9897552	2L
FBgn0004868	Gdi	GDP dissociation inhibitor	9491176	9494876	2L
FBgn0004870	bab1	bric a brac 1	1036369	1101089	3L
FBgn0004872	piwi	P-element induced wimpy testis	10982205	10987420	2L
FBgn0004875	enc	encore	3818679	3842326	3L
FBgn0004876	cdi	center divider	19044882	19094270	3R
FBgn0004888	Scsalpha1	Succinyl-coenzyme A synthetase alpha subunit 1	3814211	3818383	3L
FBgn0004889	tws	twins	10126129	10139772	3R
FBgn0004893	bowl	brother of odd with entrails limited	3771700	3784121	2L
FBgn0004901	Prat	Phosphoribosylamidotransferase	7909598	7911779	3R
FBgn0004903	Rb97D	Ribonuclear protein at 97D	26872129	26875742	3R
FBgn0004907	14-3-3zeta	14-3-3zeta	10099677	10109687	2R
FBgn0004908	Arl2	ADP ribosylation factor-like 2	8341100	8341872	3R
FBgn0004910	Eip63F-1	Ecdysone-induced protein 63F 1	3909973	3935617	3L
FBgn0004911	asRNA:Eig63F-2	antisense RNA:Ecdysone-induced gene 63F 2	3934718	3935992	3L
FBgn0004913	Gnf1	Germ line transcription factor 1	4906622	4910081	3R
FBgn0004914	Hnf4	Hepatocyte nuclear factor 4	8687226	8709611	2L
FBgn0004919	gol	goliath	25072627	25084347	2R
FBgn0004921	Ggamma1	G protein gamma 1	8901404	8904791	2R
FBgn0004924	Top1	Topoisomerase 1	15319479	15328029	X
FBgn0004926	eIF2beta	eukaryotic translation initiation factor 2 subunit beta	12525093	12526731	3L
FBgn0004957	por	porcupine	18377521	18379854	X
FBgn0005278	Sam-S	S-adenosylmethionine Synthetase	106903	114432	2L
FBgn0005322	nmd	no mitochondrial derivative	10302173	10303947	2L
FBgn0005355	Su(fu)	Suppressor of fused	12689873	12691468	3R
FBgn0005427	ewg	erect wing	268509	279718	X
FBgn0005533	RpS17	Ribosomal protein S17	9428795	9429821	3L
FBgn0005536	Mbs	Myosin binding subunit	16051959	16082026	3L
FBgn0005564	Shal	Shaker cognate l	19566851	19584568	3L
FBgn0005585	Calr	Calreticulin	9628691	9630851	3R
FBgn0005593	RpL7	Ribosomal protein L7	10201004	10202321	2L
FBgn0005596	yem	yemanuclein	29118330	29122879	3R
FBgn0005612	Sox14	Sox box protein 14	23978801	23985177	2R
FBgn0005617	msl-1	male-specific lethal 1	18683720	18688800	2L
FBgn0005619	Hdc	Histidine decarboxylase	10237988	10246077	2R
FBgn0005631	robo1	roundabout 1	22692524	22700970	2R
FBgn0005636	nvy	nervy	24275734	24291084	2R
FBgn0005640	Eip63E	Ecdysone-induced protein 63E	3515751	3610521	3L
FBgn0005642	wdn	wings down	28807983	28811337	3R
FBgn0005648	Pabp2	Pabp2	8131431	8134374	2R
FBgn0005649	Rox8	Rox8	24043056	24048265	3R
FBgn0005654	Orc3	Origin recognition complex subunit 3	13202728	13206547	2R
FBgn0005655	PCNA	Proliferating cell nuclear antigen	20261754	20262883	2R
FBgn0005660	Ets21C	Ets at 21C	544925	552923	2L
FBgn0005671	Vha55	Vacuolar H[+]-ATPase 55kD subunit	12623762	12627829	3R
FBgn0005672	spi	spitz	19567900	19577315	2L
FBgn0005674	GluProRS	Glutamyl-prolyl-tRNA synthetase	23952136	23958391	3R
FBgn0005683	pie	pineapple eye	10420625	10422780	2L
FBgn0005694	Aef1	Adult enhancer factor 1	21433422	21438639	3L
FBgn0005695	gcl	germ cell-less	8724258	8728999	2R
FBgn0005696	DNApol-alpha73	DNA polymerase alpha 73kD	27239163	27241228	3R
FBgn0005771	noc	no ocelli	14490859	14494019	2L
FBgn0005777	PpD3	Protein phosphatase D3	9747875	9751094	3R
FBgn0008635	betaCOP	Coat Protein (coatomer) beta	18381549	18385242	X
FBgn0010038	GstD2	Glutathione S transferase D2	12371971	12372704	3R
FBgn0010039	GstD3	Glutathione S transferase D3	12373068	12373813	3R
FBgn0010040	GstD4	Glutathione S transferase D4	12374100	12374824	3R
FBgn0010041	GstD5	Glutathione S transferase D5	12375733	12376572	3R
FBgn0010042	GstD6	Glutathione S transferase D6	12377128	12377907	3R
FBgn0010053	Jheh1	Juvenile hormone epoxide hydrolase 1	18853434	18855087	2R
FBgn0010078	RpL23	Ribosomal protein L23	22854383	22855694	2R
FBgn0010105	comm	commissureless	15721511	15728430	3L
FBgn0010113	hdc	headcase	30277932	30372382	3R
FBgn0010194	Wnt5	Wnt oncogene analog 5	18501401	18505405	X
FBgn0010198	RpS15Aa	Ribosomal protein S15Aa	13335637	13337705	X
FBgn0010213	Sod2	Superoxide dismutase 2 (Mn)	16772785	16773915	2R
FBgn0010215	alpha-Cat	alpha Catenin	23318646	23338100	3L
FBgn0010217	ATPsynbeta	ATP synthase, beta subunit	1031484	1034917	4
FBgn0010220	Dbp45A	DEAD box protein 45A	9087834	9089802	2R
FBgn0010222	Nmdmc	NAD-dependent methylenetetrahydrofolate dehydrogenase	9042508	9050555	3R
FBgn0010223	Galphaf	G protein alpha f subunit	16662557	16667934	3L
FBgn0010225	Gel	Gelsolin	4235217	4241057	3R
FBgn0010226	GstS1	Glutathione S transferase S1	17093246	17099501	2R
FBgn0010228	HmgZ	HMG protein Z	21697488	21707861	2R
FBgn0010235	Klc	Kinesin light chain	12746616	12750056	3L
FBgn0010238	Lac	Lachesin	12453190	12465630	2R
FBgn0010246	Myo61F	Myosin 61F	1318480	1329617	3L
FBgn0010263	Rbp9	RNA-binding protein 9	2954762	2968434	2L
FBgn0010265	RpS13	Ribosomal protein S13	8363477	8364662	2L
FBgn0010269	Dsor1	Downstream of raf1	9247342	9250037	X
FBgn0010278	Ssrp	Structure specific recognition protein	23806361	23809004	2R
FBgn0010280	Taf4	TBP-associated factor 4	16113212	16121651	3L
FBgn0010282	TfIIFalpha	Transcription factor IIFalpha	6380467	6382604	3R
FBgn0010288	Uch	Ubiquitin carboxy-terminal hydrolase	2212738	2214211	2L
FBgn0010300	brat	brain tumor	19133816	19179758	2L
FBgn0010303	hep	hemipterous	13079205	13090434	X
FBgn0010313	corto	corto	5077779	5087072	3R
FBgn0010314	Cks30A	Cyclin-dependent kinase subunit 30A	9330763	9331981	2L
FBgn0010315	CycD	Cyclin D	15906822	15909676	X
FBgn0010316	dap	dacapo	9712321	9716256	2R
FBgn0010328	woc	without children	27256595	27264055	3R
FBgn0010333	Rac1	Rac1	1300879	1302683	3L
FBgn0010339	128up	upstream of RpIII128	12037298	12038851	2R
FBgn0010341	Cdc42	Cdc42	19697091	19699938	X
FBgn0010348	Arf79F	ADP ribosylation factor at 79F	22868380	22872231	3L
FBgn0010350	Cds	CDP-diacylglycerol synthase	8127762	8131675	3L
FBgn0010352	Nc73EF	Neural conserved at 73EF	16954822	16968724	3L
FBgn0010379	Akt1	Akt1	16099228	16105670	3R
FBgn0010380	AP-1-2beta	Adaptor Protein complex 1/2, beta subunit	19731004	19734581	X
FBgn0010382	CycE	Cyclin E	15727581	15748150	2L
FBgn0010387	Dbi	Diazepam-binding inhibitor	7131863	7133463	3L
FBgn0010391	Gtp-bp	GTP-binding protein	11126877	11129087	X
FBgn0010395	Itgbn	Integrin betanu subunit	21053033	21058044	2L
FBgn0010399	Nmdar1	NMDA receptor 1	5508842	5523328	3R
FBgn0010406	RNaseX25	Ribonuclease X25	7970588	7972449	3L
FBgn0010408	RpS9	Ribosomal protein S9	9509793	9511531	3L
FBgn0010409	RpL18A	Ribosomal protein L18A	17546406	17547462	2R
FBgn0010411	RpS18	Ribosomal protein S18	20263979	20264848	2R
FBgn0010412	RpS19a	Ribosomal protein S19a	16637894	16639249	X
FBgn0010415	Sdc	Syndecan	21392402	21481176	2R
FBgn0010421	TfIIFbeta	Transcription factor TFIIFbeta	10766622	10767804	3R
FBgn0010422	TfIIS	RNA polymerase II elongation factor	15058919	15060757	2L
FBgn0010434	cora	coracle	19229063	19243751	2R
FBgn0010435	emp	epithelial membrane protein	24976456	24986070	2R
FBgn0010452	trn	tartan	13114271	13118077	3L
FBgn0010470	Fkbp14	FK506-binding protein 14	21487167	21497929	2R
FBgn0010482	l(2)01289	lethal (2) 01289	6721101	6740672	2R
FBgn0010488	NAT1	NAT1	12915994	12923734	2R
FBgn0010497	dmGlut	Dietary and metabolic glutamate transporter	12027438	12034122	2L
FBgn0010516	wal	walrus	11688569	11690863	2R
FBgn0010520	Bka	Bekka	9895287	9896104	2L
FBgn0010531	Ccs	Copper chaperone for superoxide dismutase	10121486	10122574	2R
FBgn0010548	Aldh-III	Aldehyde dehydrogenase type III	7466879	7477162	2R
FBgn0010551	Phb2	Prohibitin 2	18819467	18822250	2R
FBgn0010583	dock	dreadlocks	825969	833241	2L
FBgn0010590	Prosbeta1	Proteasome beta1 subunit	16013805	16014787	2R
FBgn0010591	Sply	Sphingosine-1-phosphate lyase	17088441	17091958	2R
FBgn0010602	lwr	lesswright	540599	542580	2L
FBgn0010607	l(2)05714	lethal (2) 05714	4970135	4973921	2L
FBgn0010611	Hmgs	HMG Coenzyme A synthase	16336090	16341242	2R
FBgn0010612	ATPsynG	ATP synthase, subunit G	10975522	10976399	2L
FBgn0010620	CG10939		17394593	17405171	2R
FBgn0010621	CCT5	Chaperonin containing TCP1 subunit 5	12174802	12177516	2R
FBgn0010638	Sec61beta	Sec61 beta subunit	14618771	14619681	2R
FBgn0010651	MFS14	Major Facilitator Superfamily Transporter 14	18796975	18803727	2R
FBgn0010660	Nup214	Nucleoporin 214kD	22918937	22924742	2R
FBgn0010741	Pfdn2	Prefoldin 2	11073292	11074388	3L
FBgn0010750	atms	antimeros	4750035	4777490	3R
FBgn0010762	simj	simjang	10664739	10690734	3L
FBgn0010768	sqz	squeeze	19164211	19170576	3R
FBgn0010770	ppan	peter pan	21116254	21117899	3R
FBgn0010772	Xe7	Xe7	5665139	5669334	3R
FBgn0010774	Ref1	RNA and export factor binding protein 1	7077904	7080387	3R
FBgn0010786	l(3)02640	lethal (3) 02640	1334889	1339415	3L
FBgn0010803	TrpRS	Tryptophanyl-tRNA synthetase	9265027	9266904	3R
FBgn0010812	unc-45	uncoordinated 45	8033301	8037403	3R
FBgn0010825	Gug	Grunge	8449922	8472669	3L
FBgn0010830	l(3)04053	lethal (3) 04053	22738602	22741388	3L
FBgn0010877	l(3)05822	lethal (3) 05822	18288866	18298879	3R
FBgn0010894	sinu	sinuous	5559470	5561598	3L
FBgn0010905	Spn	Spinophilin	2505245	2554292	3L
FBgn0010909	msn	misshapen	2554847	2586540	3L
FBgn0011016	SsRbeta	Signal sequence receptor beta	16129617	16130983	3L
FBgn0011020	Sas-4	Spindle assembly abnormal 4	7151367	7154219	3R
FBgn0011202	dia	diaphanous	20758144	20768053	2L
FBgn0011205	fbl	fumble	20384429	20391913	3L
FBgn0011206	bol	boule	9097629	9134405	3L
FBgn0011207	pelo	pelota	9700810	9708883	2L
FBgn0011211	blw	bellwether	22799099	22802180	2R
FBgn0011217	eff	effete	14732414	14741319	3R
FBgn0011224	heph	hephaestus	31846987	32015520	3R
FBgn0011225	jar	jaguar	24252826	24271233	3R
FBgn0011230	poe	purity of essence	8054322	8071624	2L
FBgn0011236	ken	ken and barbie	23870273	23877442	2R
FBgn0011260	Sema2a	Semaphorin 2a	16500178	16533459	2R
FBgn0011272	RpL13	Ribosomal protein L13	9967313	9968645	2L
FBgn0011274	Dif	Dorsal-related immunity factor	17413248	17433161	2L
FBgn0011284	RpS4	Ribosomal protein S4	13041756	13044234	3L
FBgn0011288	Snap25	Synaptosomal-associated protein 25kDa	24074180	24299205	3L
FBgn0011289	TfIIA-L	Transcription factor IIA L	27251112	27256463	3R
FBgn0011290	Taf12	TBP-associated factor 12	11678386	11679690	3R
FBgn0011291	Taf11	TBP-associated factor 11	9762424	9763262	2L
FBgn0011297	l(2)not	lethal (2) neighbor of tid	23705439	23709792	2R
FBgn0011300	babo	baboon	8952339	8962796	2R
FBgn0011305	Rsf1	Repressor splicing factor 1	10261795	10263554	2L
FBgn0011335	vers	versatile	12116101	12118055	3L
FBgn0011336	Stt3B	Catalytic subunit 3B of the oligosaccharyltransferase complex	25066712	25069637	3R
FBgn0011361	ND-ACP	NADH dehydrogenase (ubiquinone) acyl carrier protein	1329949	1331631	3L
FBgn0011455	ND-SGDH	NADH dehydrogenase (ubiquinone) SGDH subunit	12137496	12138584	3L
FBgn0011474	PR-Set7	PR/SET domain containing protein 7	14316038	14320494	3R
FBgn0011509	SrpRbeta	Signal recognition particle receptor beta	8718949	8720225	3L
FBgn0011570	cpb	capping protein beta	1704902	1706962	2L
FBgn0011571
FBgn0011573	Cdc37	Cdc37	1795392	1797307	3L
FBgn0011584	Trp1	Translocation protein 1	10009381	10013170	2L
FBgn0011591	fng	fringe	20925891	20949512	3L
FBgn0011592	fra	frazzled	12529053	12564184	2R
FBgn0011603	ine	inebriated	4468000	4477022	2L
FBgn0011604	Iswi	Imitation SWI	12636671	12640628	2R
FBgn0011606	Klp3A	Kinesin-like protein at 3A	2599158	2604052	X
FBgn0011638	La	La autoantigen-like	20348393	20350012	2L
FBgn0011640	lark	lark	7339266	7341893	3L
FBgn0011648	Mad	Mothers against dpp	3146056	3159643	2L
FBgn0011656	Mef2	Myocyte enhancer factor 2	9913496	9958858	2R
FBgn0011661	Moe	Moesin	8873012	8898332	X
FBgn0011666	msi	musashi	25516118	25608423	3R
FBgn0011672	Mvl	Malvolio	21051383	21060800	3R
FBgn0011674	insc	inscuteable	20821262	20836028	2R
FBgn0011692	pav	pavarotti	4242734	4246233	3L
FBgn0011695	EbpIII	Ejaculatory bulb protein III	24026172	24027518	2R
FBgn0011703	RnrL	Ribonucleoside diphosphate reductase large subunit	10325026	10327943	2L
FBgn0011704	RnrS	Ribonucleoside diphosphate reductase small subunit	11983145	11985393	2R
FBgn0011705	rost	rolling stone	8985936	8989539	2L
FBgn0011708	Syx5	Syntaxin 5	16307346	16309274	2L
FBgn0011710	2001-09-01	Septin 1	21358286	21361688	X
FBgn0011725	twin	twin	24196893	24221965	3R
FBgn0011726	tsr	twinstar	24044453	24046805	2R
FBgn0011737	Wee1	Wee1 kinase	6911090	6914138	2L
FBgn0011739	wts	warts	30789625	30806619	3R
FBgn0011740	alpha-Man-IIa	alpha-Mannosidase class II a	9412548	9417264	3R
FBgn0011741	Arp6	Actin-related protein 6	15735774	15737120	X
FBgn0011742	Arp2	Actin-related protein 2	16548290	16553968	X
FBgn0011743	Arp53D	Actin-related protein 53D	16774246	16775676	2R
FBgn0011746	ana	anachronism	9062295	9077554	2R
FBgn0011747	Ank	Ankyrin	115074	129849	4
FBgn0011754	PhKgamma	Phosphorylase kinase gamma	11695137	11704394	X
FBgn0011760	ctp	cut up	4687800	4702034	X
FBgn0011762	DNApol-alpha50	DNA polymerase alpha 50kD	8340314	8344404	3L
FBgn0011763	Dp	DP transcription factor	13222433	13228202	2R
FBgn0011766	E2f1	E2F transcription factor 1	21620304	21660871	3R
FBgn0011768	Fdh	Formaldehyde dehydrogenase	10870906	10872381	3R
FBgn0011770	Gip	GIP-like	10328877	10329872	X
FBgn0011774	Irbp	Inverted repeat-binding protein	11410047	11412440	3R
FBgn0011785	BRWD3	BRWD3	24319000	24328619	3R
FBgn0011817	nmo	nemo	7979046	8054147	3L
FBgn0011818	oaf	out at first	2492955	2498846	2L
FBgn0011829	Ret	Ret oncogene	21182446	21198762	2L
FBgn0011837	Tis11	Tis11 zinc finger protein	12659415	12682554	X
FBgn0012034	AcCoAS	Acetyl Coenzyme A synthase	21270722	21280243	3L
FBgn0013263	Trl	Trithorax-like	14747929	14761049	3L
FBgn0013269	Fkbp39	FK506-binding protein 39kD	15331584	15333133	3R
FBgn0013272	Gp150	Gp150	22317662	22329416	2R
FBgn0013325	RpL11	Ribosomal protein L11	19442342	19443825	2R
FBgn0013347	TfIIA-S	Transcription-factor-IIA-S	23890388	23891060	3R
FBgn0013432	bcn92	bcn92	2148463	2149647	X
FBgn0013435	Cdc2rk	Cdc2-related kinase	10067217	10068702	2R
FBgn0013469	klu	klumpfuss	10981171	11009188	3L
FBgn0013531	MED20	Mediator complex subunit 20	8071812	8072848	2L
FBgn0013548	l(2)dtl	lethal-(2)-denticleless	23702477	23705403	2R
FBgn0013563	Pex1	Peroxin 1	14071892	14076123	3L
FBgn0013576	mtd	mustard	5270116	5350443	3R
FBgn0013717	not	non-stop	18618305	18622129	3L
FBgn0013718	nuf	nuclear fallout	14190870	14233250	3L
FBgn0013720	pck	pickel	1470666	1472325	X
FBgn0013725	phyl	phyllopod	14427336	14432337	2R
FBgn0013726	pnut	peanut	8237271	8240297	2R
FBgn0013733	shot	short stop	13864237	13942110	2R
FBgn0013746	alien	alien	8993818	8997379	2L
FBgn0013749	Arf102F	ADP ribosylation factor at 102F	1124167	1125325	4
FBgn0013750	Arf51F	ADP ribosylation factor at 51F	15322501	15325490	2R
FBgn0013753	Bgb	Big brother	1639711	1640952	3L
FBgn0013756	Mtor	Megator	11852617	11861202	2R
FBgn0013765	cnn	centrosomin	13439314	13450475	2R
FBgn0013767	Crz	Corazonin	14314854	14315716	3R
FBgn0013770	Cp1	Cysteine proteinase-1	13960675	13967981	2R
FBgn0013771	Cyp6a9	Cytochrome P450-6a9	14879356	14881372	2R
FBgn0013773	Cyp6a22	Cyp6a22	14871366	14873705	2R
FBgn0013799	Deaf1	Deformed epidermal autoregulatory factor-1	19818174	19830686	3L
FBgn0013981	His4r	Histone H4 replacement	14625755	14626614	3R
FBgn0013983	imd	immune deficiency	18409796	18413599	2R
FBgn0013987	MAPk-Ak2	MAP kinase activated protein-kinase-2	5759908	5764203	X
FBgn0013995	Calx	Na/Ca-exchange protein	20978183	21015613	3R
FBgn0013997	Nrx-IV	Neurexin IV	12146519	12156990	3L
FBgn0014002	Pdi	Protein disulfide isomerase	15137738	15142840	3L
FBgn0014006	Ask1	Apoptotic signal-regulating kinase 1	19879719	19886030	3R
FBgn0014007	Ptp69D	Protein tyrosine phosphatase 69D	12734945	12741568	3L
FBgn0014009	Rab2	Rab2	6696739	6699469	2R
FBgn0014010	Rab5	Rab5	2359142	2365273	2L
FBgn0014019	Rh5	Rhodopsin 5	12008153	12009832	2L
FBgn0014020	Rho1	Rho1	16102687	16107229	2R
FBgn0014023	mRpL47	mitochondrial ribosomal protein L47	9514822	9515908	3R
FBgn0014026	RpL7A	Ribosomal protein L7A	6530897	6533348	X
FBgn0014028	SdhB	Succinate dehydrogenase, subunit B (iron-sulfur)	6807626	6809172	2R
FBgn0014029	2002-09-01	Septin 2	20586129	20588356	3R
FBgn0014031	Spat	Serine pyruvate aminotransferase	6528948	6530726	X
FBgn0014032	Sptr	Sepiapterin reductase	8463296	8464438	X
FBgn0014033	Sr-CI	Scavenger receptor class C, type I	4121702	4124153	2L
FBgn0014073	Tie	Tie-like receptor tyrosine kinase	4510698	4532145	3L
FBgn0014075	Uggt	UDP-glucose-glycoprotein glucosyltransferase	18872747	18878245	3L
FBgn0014092	CG4278		16327069	16328131	2L
FBgn0014127	barr	barren	20058163	20061370	2L
FBgn0014133	bif	bifocal	11678970	11694740	X
FBgn0014135	bnl	branchless	19794073	19836817	3R
FBgn0014141	cher	cheerio	17091533	17125389	3R
FBgn0014163	fax	failed axon connections	16402796	16411828	3L
FBgn0014184	Oda	Ornithine decarboxylase antizyme	12166295	12174264	2R
FBgn0014340	mof	males absent on the first	5873840	5876853	X
FBgn0014342	mia	meiosis I arrest	5548115	5551168	3R
FBgn0014366	noi	noisette	5589601	5591459	3R
FBgn0014380	RhoL	Rho-like	9497101	9502581	3R
FBgn0014388	sty	sprouty	3401153	3424935	3L
FBgn0014391	sun	stunted	15847859	15849258	X
FBgn0014396	tim	timeless	3493986	3508119	2L
FBgn0014411	Vps26	Vacuolar protein sorting 26	1873853	1876474	X
FBgn0014427	CG11899		29200454	29201770	3R
FBgn0014455	Ahcy	Adenosylhomocysteinase	15450261	15453167	X
FBgn0014859	Hr38	Hormone receptor-like in 38	20683462	20714588	2L
FBgn0014861	Mcm2	Minichromosome maintenance 2	8264970	8267924	3R
FBgn0014868	Ost48	Oligosaccharyltransferase 48kD subunit	9156929	9158515	X
FBgn0014869	Pglym78	Phosphoglyceromutase 78	29148248	29149901	3R
FBgn0014870	Psi	P-element somatic inhibitor	16861321	16867714	2R
FBgn0014877	Roe1	Roe1	13554077	13555606	2R
FBgn0014879	Set	Set	15263552	15265253	3R
FBgn0014906	Hydr2	alpha/beta hydrolase2	3163645	3169462	2L
FBgn0014930	CG2846		7912017	7913290	3R
FBgn0014931	CG2678		7913851	7916550	3R
FBgn0015000	betaggt-I	beta subunit of type I geranylgeranyl transferase	4945579	4948324	2L
FBgn0015010	Ag5r	Antigen 5-related	14784664	14786551	X
FBgn0015011	AhcyL2	Adenosylhomocysteinase like 2	16978439	16982158	3R
FBgn0015019	CCT3	Chaperonin containing TCP1 subunit 3	16647605	16649978	3R
FBgn0015024	CkIalpha	Casein kinase Ialpha	12653626	12657834	X
FBgn0015025	CkIIalpha-i1	CKII-alpha subunit interactor-1	15816979	15818621	3L
FBgn0015031	cype	cyclope	5327227	5327969	2L
FBgn0015039	Cyp9b2	Cytochrome P450-9b2	7130277	7132139	2R
FBgn0015075	Ddx1	Dead-box-1	22263369	22266017	3L
FBgn0015218	eIF4E1	eukaryotic translation initiation factor 4E1	9399618	9402460	3L
FBgn0015221	Fer2LCH	Ferritin 2 light chain homologue	30387804	30390584	3R
FBgn0015222	Fer1HCH	Ferritin 1 heavy chain homologue	30385573	30388178	3R
FBgn0015229	glec	gliolectin	21850694	21856266	3R
FBgn0015240	Hr96	Hormone receptor-like in 96	25025235	25029351	3R
FBgn0015247	Diap2	Death-associated inhibitor of apoptosis 2	15932170	15934825	2R
FBgn0015268	Nap1	Nucleosome assembly protein 1	23905175	23907294	2R
FBgn0015270	Orc2	Origin recognition complex subunit 2	13964885	13967075	3R
FBgn0015271	Orc5	Origin recognition complex subunit 5	13829837	13831576	2L
FBgn0015277	Pi3K59F	Phosphotidylinositol 3 kinase 59F	23560492	23564045	2R
FBgn0015278	Pi3K68D	Phosphotidylinositol 3 kinase 68D	11774650	11790013	3L
FBgn0015279	Pi3K92E	Pi3K92E	20628972	20634732	3R
FBgn0015282	Rpt2	Regulatory particle triple-A ATPase 2	23929873	23931558	3R
FBgn0015286	Rala	Ras-like protein A	3704610	3719635	X
FBgn0015288	RpL22	Ribosomal protein L22	762560	765130	X
FBgn0015299	Ssb-c31a	Single stranded-binding protein c31A	8211347	8211938	2L
FBgn0015320	Ubc2	Ubiquitin conjugating enzyme 2	10765010	10768006	2L
FBgn0015321	Ubc4	Ubiquitin conjugating enzyme 4	9698336	9700481	3L
FBgn0015331	abs	abstrakt	4233047	4235041	3R
FBgn0015338	CG5861		16305801	16307298	2L
FBgn0015351	CG14906		16649981	16651157	3R
FBgn0015359	CG2034		2257456	2258922	3L
FBgn0015360	oxt	peptide O-xylosyltransferase	2258839	2262664	3L
FBgn0015371	chn	charlatan	15115236	15144783	2R
FBgn0015372	RabX1	RabX1	23519839	23523613	2R
FBgn0015376	cutlet	cutlet	3707230	3711748	2L
FBgn0015379	dod	dodo	21345358	21346858	X
FBgn0015380	drl	derailed	19190342	19208621	2L
FBgn0015391	glu	gluon	16733617	16738388	2L
FBgn0015393	hoip	hoi-polloi	9699791	9700459	2L
FBgn0015396	jumu	jumeau	10350182	10361612	3R
FBgn0015509	Cul1	Cullin 1	7916856	7921579	2R
FBgn0015513	mbc	myoblast city	23781765	23801634	3R
FBgn0015520	nonA-l	nonA-like	16640205	16643112	3R
FBgn0015521	RpS21	Ribosomal protein S21	2856070	2857029	2L
FBgn0015544	spag	spaghetti	24159384	24161503	2R
FBgn0015546	spel1	spellchecker1	14362069	14366840	2L
FBgn0015568	alpha-Est1	alpha-Esterase-1	7545733	7549124	3R
FBgn0015569	alpha-Est10	alpha-Esterase-10	7486583	7493845	3R
FBgn0015572	alpha-Est4	alpha-Esterase-4	7536687	7538615	3R
FBgn0015575	alpha-Est7	alpha-Esterase-7	7519563	7523753	3R
FBgn0015577	alpha-Est9	alpha-Esterase-9	7493921	7505098	3R
FBgn0015582	dare	defective in the avoidance of repellents	11290994	11293174	2R
FBgn0015589	Apc	APC-like	28832301	28844748	3R
FBgn0015602	BEAF-32	Boundary element-associated factor of 32kD	14770469	14772630	2R
FBgn0015609	CadN	Cadherin-N	17647053	17778340	2L
FBgn0015615	SMC3	Structural maintenance of chromosomes 3	16588996	16593439	X
FBgn0015621	Clp	Clipper	819964	821209	2L
FBgn0015623	Cpr	Cytochrome P450 reductase	6338836	6346280	2L
FBgn0015625	CycB3	Cyclin B3	24867934	24870816	3R
FBgn0015663	Dot	Dorothy	3619097	3621573	2L
FBgn0015664	Dref	DNA replication-related element factor	9964147	9967229	2L
FBgn0015721	ktub	king tubby	21101928	21123704	2R
FBgn0015737	Hmu	Hemomucin	27288769	27291592	3R
FBgn0015754	Lis-1	Lissencephaly-1	16178826	16185103	2R
FBgn0015756	RpL9	Ribosomal protein L9	11002758	11004189	2L
FBgn0015765	p38a	p38a MAP kinase	24150416	24152321	3R
FBgn0015766	Msr-110	Msr-110	5566919	5577348	3L
FBgn0015772	Nak	Numb-associated kinase	18957732	18968744	2L
FBgn0015773	NetA	Netrin-A	14604012	14653928	X
FBgn0015776	nrv1	nervana 1	6778555	6786861	2L
FBgn0015777	nrv2	nervana 2	6789770	6798862	2L
FBgn0015778	rin	rasputin	13647004	13654527	3R
FBgn0015781	P5cr	Pyrroline 5-carboyxlate reductase	19028931	19030159	3R
FBgn0015789	Rab10	Rab10	20251338	20254691	X
FBgn0015790	Rab11	Rab11	21111408	21116146	3R
FBgn0015791	Rab14	Rab14	14355145	14358764	2L
FBgn0015793	Rab19	Rab19	8297018	8298506	3L
FBgn0015794	Rab18	Rab18	5670827	5671812	X
FBgn0015795	Rab7	Rab7	23993008	23995452	3R
FBgn0015797	Rab6	Rab6	12107221	12109116	2L
FBgn0015799	Rbf	Retinoblastoma-family protein	797090	801479	X
FBgn0015801	Reg-5	Rhythmically expressed gene 5	24788008	24793410	2R
FBgn0015803	RtGEF	Rho-type guanine nucleotide exchange factor	20350434	20365254	2L
FBgn0015808	ScpX	Sterol carrier protein X-related thiolase	18831229	18833630	2L
FBgn0015818	Spx	Spliceosomal protein on the X	6255822	6257596	X
FBgn0015828	TfIIEalpha	Transcription factor IIEalpha	11682038	11683805	3L
FBgn0015829	TfIIEbeta	Transcription factor IIEbeta	4287038	4288349	3L
FBgn0015834	eIF3i	eukaryotic translation initiation factor 3 subunit i	4966367	4967775	2L
FBgn0015872	Drip	Drip	11411203	11429645	2R
FBgn0015903	apt	apontic	23564891	23599526	2R
FBgn0015905	ast	asteroid	1077948	1080803	2L
FBgn0015924	crq	croquemort	448254	453024	2L
FBgn0015925	csul	capsuleen	16264652	16266959	2R
FBgn0015926	dah	discontinuous actin hexagon	15328342	15331002	X
FBgn0015929	dpa	disc proliferation abnormal	7496702	7500145	2R
FBgn0015949	hrg	hiiragi	19663919	19669832	2R
FBgn0016013	Faa	Fumarylacetoacetase	4072032	4073954	3L
FBgn0016031	lama	lamina ancestor	5343619	5355923	3L
FBgn0016032	lbm	late bloomer	7049238	7051964	2R
FBgn0016036	mei-P22	meiotic P22	7244388	7245383	3L
FBgn0016038	Vsp37A	Vacuolar protein sorting 37A	621530	623051	X
FBgn0016053	pgc	polar granule component	22330200	22332813	2R
FBgn0016054	phr6-4	(6-4)-photolyase	20643351	20645791	2L
FBgn0016059	Sema1b	Semaphorin 1b	17672839	17683499	2R
FBgn0016070	smg	smaug	8990317	8997989	3L
FBgn0016076	vri	vrille	5288944	5311223	2L
FBgn0016078	wun	wunen	9400531	9413463	2R
FBgn0016081	fry	furry	9631834	9679103	3L
FBgn0016119	ATPsynCF6	ATP synthase, coupling factor 6	23355220	23356064	3R
FBgn0016120	ATPsynD	ATP synthase, subunit D	19095000	19096271	3R
FBgn0016126	CaMKI	Calcium/calmodulin-dependent protein kinase I	445504	453947	4
FBgn0016131	Cdk4	Cyclin-dependent kinase 4	16579470	16585448	2R
FBgn0016685	Nlp	Nucleoplasmin	30004785	30010352	3R
FBgn0016687	Nurf-38	Nucleosome remodeling factor - 38kD	24558967	24561087	2R
FBgn0016691	ATPsynO	ATP synthase, oligomycin sensitivity conferring protein	15265591	15266690	3R
FBgn0016693	Past1	Putative Achaete Scute Target 1	12697322	12704875	3R
FBgn0016694	Pdp1	PAR-domain protein 1	7811458	7867369	3L
FBgn0016698	Ptpa	Phosphotyrosyl phosphatase activator	3377002	3378590	2L
FBgn0016700
FBgn0016701	Rab4	Rab4	17573462	17574979	2R
FBgn0016715	Reg-2	Rhythmically expressed gene 2	605165	606569	3L
FBgn0016754	sba	six-banded	23894174	23922973	3R
FBgn0016756	Usp47	Ubiquitin specific protease 47	5752973	5761886	3L
FBgn0016794	dos	daughter of sevenless	2589414	2595590	3L
FBgn0016797	fz2	frizzled 2	19140975	19235373	3L
FBgn0016917	Stat92E	Signal-transducer and activator of transcription protein at 92E	20535323	20552311	3R
FBgn0016926	Pino	Pinocchio	1114654	1128953	2L
FBgn0016930	Dyrk2	Dual-specificity tyrosine phosphorylation-regulated kinase 2	14184478	14234126	2L
FBgn0016970	l(2)k10201	lethal (2) k10201	9399080	9399899	2R
FBgn0016977	spen	split ends	159032	203397	2L
FBgn0016978	snRNP-U1-70K	small ribonucleoprotein particle U1 subunit 70K	6968711	6971737	2L
FBgn0016983	smid	smallminded	7381614	7385637	3L
FBgn0017414	cag	cag	10893034	10894414	2R
FBgn0017418	ari-1	ariadne 1	18130392	18137784	X
FBgn0017429	CG5989		8602411	8604149	3L
FBgn0017482	T3dh	Type III alcohol dehydrogenase	22329726	22332072	2R
FBgn0017545	RpS3A	Ribosomal protein S3A	65225	67207	4
FBgn0017550	Rga	Regena	5607275	5613112	3R
FBgn0017551	Rca1	Regulator of cyclin A1	6852315	6853866	2L
FBgn0017558	Pdk	Pyruvate dehydrogenase kinase	9426439	9434638	2R
FBgn0017561	Ork1	Open rectifier K[+] channel 1	10878054	10891250	X
FBgn0017566	ND-75	NADH dehydrogenase (ubiquinone) 75 kDa subunit	8248651	8251687	X
FBgn0017567	ND-23	NADH dehydrogenase (ubiquinone) 23 kDa subunit	15836048	15837117	3R
FBgn0017572	Mo25	Mo25	16613218	16615472	3L
FBgn0017578	Max	Max	19262232	19264184	3L
FBgn0017579	RpL14	Ribosomal protein L14	8601006	8602392	3L
FBgn0017581	Lk6	Lk6 kinase	11750931	11764457	3R
FBgn0019624	COX5A	Cytochrome c oxidase subunit 5A	11819359	11820299	3R
FBgn0019643	AANAT1	Arylalkylamine N-acetyltransferase 1	24139563	24157762	2R
FBgn0019660	lncRNA:roX2	long non-coding RNA on the X 2	11579065	11580432	X
FBgn0019686	lok	loki	20061422	20064381	2L
FBgn0019830	colt	congested-like trachea	2768590	2770069	2L
FBgn0019886
FBgn0019890	Smg5	Smg5	13898828	13904661	2L
FBgn0019925	Surf4	Surfeit 4	15343653	15346176	3R
FBgn0019932	SamDC	S-adenosylmethionine decarboxylase	10339457	10341503	2L
FBgn0019936	RpS20	Ribosomal protein S20	20822181	20823356	3R
FBgn0019938	RpI1	RNA polymerase I subunit	14595611	14601216	2R
FBgn0019952	Orct	Organic cation transporter	24276260	24278792	3R
FBgn0019957	ND-42	NADH dehydrogenase (ubiquinone) 42 kDa subunit	22027709	22029393	3R
FBgn0019960	Mitofilin	Mitofilin	22019505	22023335	3R
FBgn0019968	Khc-73	Kinesin heavy chain 73	15515778	15532259	2R
FBgn0019972	Drice	Death related ICE-like caspase	29799658	29801584	3R
FBgn0019982	Gs1l	GS1-like	4455137	4456807	2L
FBgn0020018	Ppox	Protoporphyrinogen oxidase	24660197	24661851	3R
FBgn0020224	Cbl	Cbl proto-oncogene	8424954	8432246	3L
FBgn0020236	ATPCL	ATP citrate lyase	15993531	16001290	2R
FBgn0020238	14-3-3epsilon	14-3-3epsilon	18242531	18250550	3R
FBgn0020248	stet	stem cell tumor	1475438	1489547	3L
FBgn0020249	stck	steamer duck	8356978	8359964	3R
FBgn0020251	sfl	sulfateless	6495680	6550104	3L
FBgn0020255	Ran	Ran	11144852	11148716	X
FBgn0020257	Ppa	Partner of paired	22684955	22688987	2R
FBgn0020270	mre11	meiotic recombination 11	11282090	11284335	2L
FBgn0020278	loco	locomotion defects	22619968	22639387	3R
FBgn0020279	lig	lingerer	8067977	8078815	2R
FBgn0020294	ko	knockout	21075581	21131159	3L
FBgn0020299	stumps	stumps	14577217	14608079	3R
FBgn0020304	drongo	drongo	833584	851071	2L
FBgn0020305	dbe	dribble	868673	869857	2L
FBgn0020307	dve	defective proventriculus	22243963	22286469	2R
FBgn0020309	crol	crooked legs	11794327	11809438	2L
FBgn0020370	TppII	tripeptidyl-peptidase II	13152885	13159141	2R
FBgn0020371	Tim17b2	Translocase inner membrane 17	15484729	15485545	2L
FBgn0020372	TM4SF	Transmembrane 4 superfamily	23878197	23880860	2R
FBgn0020376	Sr-CIII	Scavenger receptor class C, type III	4120343	4121627	2L
FBgn0020386	Pdk1	Phosphoinositide-dependent kinase 1	129450	145895	3L
FBgn0020388	Gcn5	Gcn5 acetyltransferase	12521129	12524014	3L
FBgn0020389	Papss	PAPS synthetase	19845293	19860925	3L
FBgn0020407	asun	asunder	16264271	16266891	3R
FBgn0020412	JIL-1	JIL-1 kinase	11078752	11093193	3L
FBgn0020414	Idgf3	Imaginal disc growth factor 3	16450907	16455194	2L
FBgn0020415	Idgf2	Imaginal disc growth factor 2	16447330	16450508	2L
FBgn0020440	Fak	Focal adhesion kinase	19430659	19437259	2R
FBgn0020443	eRF3	eukaryotic translation release factor 3	12434452	12441279	2L
FBgn0020445	E23	Early gene at 23	3334875	3354829	2L
FBgn0020493	Dad	Daughters against dpp	17054007	17070408	3R
FBgn0020496	CtBP	C-terminal Binding Protein	13011649	13026275	3R
FBgn0020497	emb	embargoed	8403573	8408853	2L
FBgn0020503	CLIP-190	Cytoplasmic linker protein 190	17384700	17409698	2L
FBgn0020510	Abi	Abelson interacting protein	14119262	14122420	3R
FBgn0020513	Paics	PAICS bifunctional enzyme	12757036	12760617	X
FBgn0020545	kraken	kraken	852768	854539	2L
FBgn0020616	SA	Stromalin	6950421	6954586	2L
FBgn0020618	Rack1	Receptor of activated protein kinase C 1	7825347	7827315	2L
FBgn0020620	RN-tre	Related to the N terminus of tre oncogene	13984815	13990707	2R
FBgn0020621	Pkn	Protein kinase N	9252310	9285097	2R
FBgn0020622	Pi3K21B	Pi3K21B	297880	305233	2L
FBgn0020626	Osbp	Oxysterol binding protein	24934869	24938222	3R
FBgn0020647	KrT95D	Krueppel target at 95D	23997538	24031827	3R
FBgn0020653	Trxr-1	Thioredoxin reductase-1	8242528	8248033	X
FBgn0020655	ArfGAP1	ADP-ribosylation factor GTPase activating protein 1	12415026	12417580	3L
FBgn0020762	Atet	ABC transporter expressed in trachea	4333913	4345776	2L
FBgn0020764	Alas	Aminolevulinate synthase	23964772	23966757	2R
FBgn0020767	Spred	Sprouty-related protein with EVH-1 domain	14759646	14769423	2R
FBgn0020909	Rtc1	Rtc1	13757179	13758598	X
FBgn0020910	RpL3	Ribosomal protein L3	11221894	11225173	3R
FBgn0020912	Ptx1	Ptx1	30912754	30930682	3R
FBgn0020930	Dgkepsilon	Diacyl glycerol kinase epsilon	12757546	12759724	2R
FBgn0021760	chb	chromosome bows	21172853	21183278	3L
FBgn0021764	sdk	sidekick	686834	749496	X
FBgn0021765	scu	scully	18091259	18092853	X
FBgn0021795	Tapdelta	Translocon-associated protein delta	11370300	11371335	2R
FBgn0021796	Tor	Target of rapamycin	13004480	13013197	2L
FBgn0021800	Reph	Regulator of eph expression	3803545	3810671	2L
FBgn0021814	Vps28	Vacuolar protein sorting 28	8078869	8080041	2R
FBgn0021818
FBgn0021825	DCTN2-p50	Dynactin 2, p50 subunit	8891832	8893339	2R
FBgn0021872	Xbp1	X box binding protein-1	21143545	21145750	2R
FBgn0021895	ytr	yantar	23847161	23851480	2R
FBgn0021906	RFeSP	Rieske iron-sulfur protein	1612429	1614160	2L
FBgn0021944	Coprox	Coproporphyrinogen oxidase	6964421	6965887	2L
FBgn0021967	ND-PDSW	NADH dehydrogenase (ubiquinone) PDSW subunit	3466157	3467334	2L
FBgn0021979	l(2)k09913	lethal (2) k09913	23067196	23071875	2R
FBgn0021995	Rs1	Rs1	8163564	8167769	2R
FBgn0022023	eIF3h	eukaryotic translation initiation factor 3 subunit h	5051193	5053094	2L
FBgn0022027	Vps25	Vacuolar protein sorting 25	8625451	8626180	2R
FBgn0022029	l(2)k01209	lethal (2) k01209	17420407	17425679	2R
FBgn0022097	Vha36-1	Vacuolar H[+] ATPase 36kD subunit 1	15541435	15542498	2R
FBgn0022153	l(2)k05819	lethal (2) k05819	4394196	4400487	2L
FBgn0022160	Gpo1	Glycerophosphate oxidase 1	15857752	15862755	2R
FBgn0022288	l(2)09851	lethal (2) 09851	5754517	5756327	2R
FBgn0022343	CG3760		24938181	24939769	2R
FBgn0022349	CG1910		31747643	31751894	3R
FBgn0022361	Pur-alpha	Purine-rich binding protein-alpha	558016	567257	4
FBgn0022382	Pka-R2	Protein kinase, cAMP-dependent, regulatory subunit type 2	9993890	10026042	2R
FBgn0022699	D19B	D19B	6182176	6184920	3L
FBgn0022702	Cht2	Chitinase 2	1752328	1755934	3L
FBgn0022710	Ac13E	Adenylyl cyclase 13E	15510877	15554278	X
FBgn0022740	HLH54F	HLH54F	17757405	17760517	2R
FBgn0022764	Sin3A	Sin3A	12575240	12592917	2R
FBgn0022768	Pp2C1	Protein phosphatase 2C	4679988	4686903	X
FBgn0022770	Peritrophin-A	Peritrophin A	20244647	20248203	X
FBgn0022772	Orc1	Origin recognition complex subunit 1	7522437	7525716	2R
FBgn0022786	Hira	Hira	7722119	7725917	X
FBgn0022787	Hel89B	Helicase 89B	15973298	15983451	3R
FBgn0022893	Df31	Decondensation factor 31	21626309	21629932	2L
FBgn0022935	D19A	D19A	6185830	6189123	3L
FBgn0022936	CycH	Cyclin H	21821997	21823309	3L
FBgn0022942	Cbp80	cap binding protein 80	4650015	4658259	X
FBgn0022943	Cbp20	cap binding protein 20	18164661	18165439	3R
FBgn0022959	yps	ypsilon schachtel	12121274	12125150	3L
FBgn0022984	qkr58E-3	quaking related 58E-3	22409208	22411545	2R
FBgn0022985	qkr58E-2	quaking related 58E-2	22415560	22419001	2R
FBgn0022986	qkr58E-1	quaking related 58E-1	22412556	22415518	2R
FBgn0022987	qkr54B	quaking related 54B	17469624	17475129	2R
FBgn0023023	CRMP	Collapsin Response Mediator Protein	5571108	5579189	3R
FBgn0023076	Clk	Clock	7763233	7775603	3L
FBgn0023094	cyc	cycle	19813770	19815938	3L
FBgn0023095	caps	capricious	13228692	13279642	3L
FBgn0023097	bon	bonus	20593139	20612540	3R
FBgn0023130	a6	a6	1693615	1695889	X
FBgn0023143	Uba1	Ubiquitin activating enzyme 1	9688289	9693328	2R
FBgn0023169	AMPKalpha	AMP-activated protein kinase alpha subunit	1375536	1378896	X
FBgn0023170	RpL39	Ribosomal protein L39	24061853	24062431	2R
FBgn0023171	rnh1	ribonuclease H1	7931054	7932380	2R
FBgn0023172	RhoGEF2	Rho guanine nucleotide exchange factor 2	17027190	17044653	2R
FBgn0023174	Prosbeta2	Proteasome beta2 subunit	14999951	15001319	3L
FBgn0023175	Prosalpha7	Proteasome alpha7 subunit	9846636	9847836	2R
FBgn0023180	Orc6	Origin recognition complex subunit 6	9845458	9846485	2R
FBgn0023212	EloB	Elongin B	20578222	20579850	3R
FBgn0023214	edl	ETS-domain lacking	18667527	18673536	2R
FBgn0023215	Mnt	Mnt	3671801	3701672	X
FBgn0023388	Dap160	Dynamin associated protein 160	21134439	21142347	2L
FBgn0023395	Chd3	Chd3	19447173	19450238	3L
FBgn0023407	B4	B4	13500624	13549328	2L
FBgn0023416	Ac3	Adenylate cyclase 3	21632587	21647964	2L
FBgn0023441	fus	fusilli	15657318	15676669	2R
FBgn0023458	Rbcn-3A	Rabconnectin-3A	6240745	6255487	X
FBgn0023477	Taldo	Transaldolase	23940410	23942114	2R
FBgn0023507	D2hgdh	D-2-hydroxyglutaric acid dehydrogenase	2141489	2144937	X
FBgn0023508	Ocrl	Oculocerebrorenal syndrome of Lowe	1922981	1927524	X
FBgn0023509	mip130	Myb-interacting protein 130	1908239	1920318	X
FBgn0023511	Edem1	ER degradation enhancer, mannosidase alpha-like 1	1903704	1908827	X
FBgn0023512	eIF2Bepsilon	eukaryotic translation initiation factor 2B subunit epsilon	1920166	1922874	X
FBgn0023513	CG14803		1868870	1872408	X
FBgn0023514	CG14805		1877317	1879077	X
FBgn0023515	CG14814		1862009	1865835	X
FBgn0023516	Pex5	Peroxin 5	1866832	1869061	X
FBgn0023517	Pgam5	Phosphoglycerate mutase 5	1872400	1873565	X
FBgn0023518	trr	trithorax-related	1881313	1889950	X
FBgn0023519	mRpL16	mitochondrial ribosomal protein L16	1890256	1891482	X
FBgn0023520	CG3857		1937700	1940040	X
FBgn0023521	CG3587		1940307	1941536	X
FBgn0023522	CG11596		1927683	1930517	X
FBgn0023525	CG3191		2250145	2251993	X
FBgn0023526	CG2865		2278031	2293411	X
FBgn0023527	CG3071		2262837	2264825	X
FBgn0023528	CG2924		2264657	2270761	X
FBgn0023529	CG2918		2271008	2275068	X
FBgn0023534	CG17778		494614	496369	X
FBgn0023535	arg	arginase	509435	528028	X
FBgn0023536	CG3156		487878	490725	X
FBgn0023537	CG17896		490787	493495	X
FBgn0023545	PIG-K	Phosphatidylinositol glycan anchor biosynthesis class K	2007911	2009364	X
FBgn0023549	Mct1	Monocarboxylate transporter 1	2189188	2205373	X
FBgn0024179	wit	wishful thinking	4064152	4071717	3L
FBgn0024182	waw	waclaw	21363028	21373145	X
FBgn0024187	syd	sunday driver	7916650	7936120	3L
FBgn0024194	rasp	rasp	3162180	3163852	3L
FBgn0024196	robl	roadblock	17456472	17457129	2R
FBgn0024222	IKKbeta	I-kappaB kinase beta	16046347	16049421	3R
FBgn0024227	aurB	aurora B	10856797	10858094	2L
FBgn0024234	gbb	glass bottom boat	23851562	23853247	2R
FBgn0024236	foi	fear-of-intimacy	8525244	8534503	3L
FBgn0024244	drm	drumstick	3539247	3548423	2L
FBgn0024245	dnt	doughnut on 2	19338669	19363227	2L
FBgn0024273	WASp	WASp	28824506	28832024	3R
FBgn0024277	trio	trio	995982	1034875	3L
FBgn0024285	Srp54	Srp54	9912911	9915044	2L
FBgn0024288	Sox100B	Sox100B	31065253	31083407	3R
FBgn0024314	Plap	Phospholipase A2 activator protein	1167172	1170365	2L
FBgn0024315	Picot	Picot	16655323	16667675	2R
FBgn0024319	Nach	Nach	16653205	16655046	2R
FBgn0024320	Npc1a	Niemann-Pick type C-1a	10213812	10221216	2L
FBgn0024321	NK7.1	NK7.1	14329413	14372951	3R
FBgn0024329	Mekk1	Mekk1	18733106	18743594	3R
FBgn0024330	MED6	Mediator complex subunit 6	9766031	9768984	3R
FBgn0024352	Stip1	Stress induced phosphoprotein 1	295122	297449	2L
FBgn0024360	MTPAP	mitochondrial poly(A) polymerase	1344872	1349357	X
FBgn0024362	Naa30A	N(alpha)-acetyltransferase 30 A	1342106	1344770	X
FBgn0024364	CG11417		1354014	1356473	X
FBgn0024365	CG12773		1349623	1353981	X
FBgn0024371	E2f2	E2F transcription factor 2	21154293	21156749	2L
FBgn0024432	Dlc90F	Dynein light chain 90F	18299229	18300044	3R
FBgn0024491	Bin1	Bicoid interacting protein 1	16186156	16189564	3R
FBgn0024509	Sec13	Secretory 13	23356278	23358531	3R
FBgn0024542	Neos	Neosin	7241628	7243139	3L
FBgn0024555	flfl	falafel	13683921	13693905	3R
FBgn0024558	Dph5	Diphthamide methyltransferase	22582028	22583225	3R
FBgn0024689	fws	four way stop	17478442	17481029	2L
FBgn0024698	Cpsf160	Cleavage and polyadenylation specificity factor 160	14497347	14503488	2R
FBgn0024728	Slip1	Slip1	663621	669884	4
FBgn0024733	RpL10	Ribosomal protein L10	23093190	23095471	3L
FBgn0024734	PRL-1	PRL-1 phosphatase	16245835	16257606	2L
FBgn0024754	Flo1	Flotillin 1	15566271	15569404	2R
FBgn0024804	Dbp80	Dead box protein 80	27279316	27422159	3L
FBgn0024806	DIP2	DISCO Interacting Protein 2	250229	257954	3L
FBgn0024807	DIP1	DISCO Interacting Protein 1	21624796	21630148	X
FBgn0024811	Crk	Crk oncogene	210224	213165	4
FBgn0024814	Clc	Clathrin light chain	20241053	20243735	3L
FBgn0024833	AP-1mu	Adaptor Protein complex 1, mu subunit	9557712	9559525	3R
FBgn0024841	Pcd	pterin-4a-carbinolamine dehydratase	29723163	29724226	3R
FBgn0024846	p38b	p38b MAP kinase	13780689	13782611	2L
FBgn0024887	kin17	kin17	20356807	20358331	3L
FBgn0024889	Kap-alpha1	karyopherin alpha1	19807232	19810398	3L
FBgn0024909	Taf7	TBP-associated factor 7	7907333	7909721	3R
FBgn0024921	Tnpo	Transportin	6193480	6200385	3L
FBgn0024947	NTPase	NTPase	2880704	2885850	2L
FBgn0024958	Irp-1A	Iron regulatory protein 1A	22721320	22724587	3R
FBgn0024963	GluClalpha	GluClalpha	19730715	19775231	3R
FBgn0024975	CG2712		2732469	2734402	X
FBgn0024980	Syx4	Syntaxin 4	2739089	2744076	X
FBgn0024983	CG4293		527941	530291	X
FBgn0024986	CG3719		1378885	1380480	X
FBgn0024987	ssx	sister-of-Sex-lethal	1370580	1375257	X
FBgn0024989	CG3777		279703	350504	X
FBgn0024992	CG2658		2694392	2698211	X
FBgn0024994	Ugalt	UDP-galactose transporter	2701124	2703852	X
FBgn0024995	CG2680		2706151	2707427	X
FBgn0024996	eIF2Bbeta	eukaryotic translation initiation factor 2B subunit beta	2704571	2706217	X
FBgn0024997	CG2681		2708684	2711668	X
FBgn0025109	Bem46	Bem46	2988116	2990075	2L
FBgn0025111	Ant2	Adenine nucleotide translocase 2	10778954	10786907	X
FBgn0025185	az2	az2	7510622	7512749	2R
FBgn0025186	ari-2	ariadne 2	22212835	22217264	2R
FBgn0025286
FBgn0025335	CG4585		23862962	23865398	2R
FBgn0025352	Thiolase	Thiolase	23866648	23868603	2R
FBgn0025355	SuUR	Suppressor of Under-Replication	11064991	11069025	3L
FBgn0025373	Fpps	Farnesyl pyrophosphate synthase	11305511	11307528	2R
FBgn0025381	rush	rush hour	1478552	1481420	X
FBgn0025388	CG12179		4631052	4636004	X
FBgn0025390	Mur2B	Mucin related 2B	1523554	1668788	X
FBgn0025394	inc	insomniac	1483479	1517615	X
FBgn0025455	CycT	Cyclin T	17551004	17557788	3L
FBgn0025456	CREG	Cellular Repressor of E1A-stimulated Genes	17393272	17394640	3R
FBgn0025469	slv	saliva	8080559	8083357	2R
FBgn0025519	fidipidine	fidipidine	16262284	16264619	2R
FBgn0025525	bab2	bric a brac 2	1140429	1177276	3L
FBgn0025571	SF1	Splicing factor 1	17540421	17545148	3R
FBgn0025574	Pli	Pellino	23860162	23890052	3R
FBgn0025582	eIF3e	eukaryotic translation initiation factor 3 subunit e	16785242	16786941	3L
FBgn0025592	Gk1	Glycerol kinase 1	202098	205844	3L
FBgn0025608	Faf2	Fas-associated factor 2	18706010	18708688	2L
FBgn0025615	Torsin	Torsin	4648592	4650032	X
FBgn0025616	CG13359		801669	803470	X
FBgn0025621	CG16989		793147	797061	X
FBgn0025624	CG4025		2076966	2078455	X
FBgn0025625	Sik2	Salt-inducible kinase 2	2055310	2061915	X
FBgn0025626	CG4281		2062313	2065142	X
FBgn0025628	CG4199		2066435	2073483	X
FBgn0025629	CG4045		2074795	2075900	X
FBgn0025630	Rtca	RNA 3'-terminal phosphate cyclase	2072413	2074890	X
FBgn0025632	CG4313		2041868	2055414	X
FBgn0025633	CG13366		585081	620195	X
FBgn0025634	CG13367		644761	646386	X
FBgn0025635	CG17829		625542	628016	X
FBgn0025637	SkpA	SKP1-related A	656114	657899	X
FBgn0025638	Roc1a	Regulator of cullins 1a	647304	648597	X
FBgn0025639	Hmt4-20	Histone methyltransferase 4-20	648483	656033	X
FBgn0025640	CG13369		623468	624765	X
FBgn0025641	DAAM	Dishevelled Associated Activator of Morphogenesis	1289713	1322362	X
FBgn0025642	CG32812		1287290	1288945	X
FBgn0025676	CkIIalpha-i3	CKII-alpha subunit interactor-3	708601	710607	3L
FBgn0025680	cry	cryptochrome	19212154	19215442	3R
FBgn0025681	CG3558		2992870	2998726	2L
FBgn0025682	scf	supercoiling factor	1298672	1300389	3L
FBgn0025684	MFS18	Major Facilitator Superfamily Transporter 18	4446670	4448635	2L
FBgn0025687
FBgn0025693	ZnT41F	Zinc transporter 41F	5774776	5782858	2R
FBgn0025700	CG5885		9917221	9918330	2L
FBgn0025720	Ate1	Ate1	20254966	20257390	2R
FBgn0025724	beta'COP	Coat Protein (coatomer) beta'	13378902	13382382	2L
FBgn0025725	alphaCOP	Coat Protein (coatomer) alpha	1641066	1645199	3L
FBgn0025726	unc-13	unc-13	867824	912331	4
FBgn0025739	pon	partner of numb	4636318	4639112	X
FBgn0025740	PlexB	Plexin B	32478	43778	4
FBgn0025741	PlexA	Plexin A	1009895	1027101	4
FBgn0025742	mtm	myotubularin	6034731	6037015	2L
FBgn0025743	mbt	mushroom bodies tiny	16610685	16614856	X
FBgn0025777	homer	homer	6719394	6723359	2L
FBgn0025790	TBPH	TAR DNA-binding protein-43 homolog	23859067	23862593	2R
FBgn0025800	Smox	Smad on X	8137041	8142279	X
FBgn0025807	Rad9	Rad9	18870045	18872553	3L
FBgn0025808	Rad17	Rad17	14661176	14663197	3R
FBgn0025814	Mgstl	Microsomal glutathione S-transferase-like	21042125	21044107	X
FBgn0025815	Mcm6	Minichromosome maintenance 6	6674387	6677176	X
FBgn0025820	JTBR	JTBR	1802008	1802856	3L
FBgn0025832	Fen1	Flap endonuclease 1	16854025	16855464	2R
FBgn0025836	RhoGAP1A	Rho GTPase activating protein at 1A	127449	140340	X
FBgn0025864	Crag	Calmodulin-binding protein related to a Rab3 GDP/GTP exchange protein	8592031	8602036	X
FBgn0025865	Cortactin	Cortactin	21061680	21064471	3R
FBgn0025866	CalpB	Calpain-B	9888762	9893319	3L
FBgn0025885	Inos	myo-inositol-1-phosphate synthase	7454922	7458874	2R
FBgn0025936	Eph	Eph receptor tyrosine kinase	610684	622470	4
FBgn0026015	Top3beta	Topoisomerase 3beta	6284138	6287990	X
FBgn0026056	Rlip	Ral interacting protein	21017684	21020753	3R
FBgn0026059	Mhcl	Myosin heavy chain-like	16068523	16098761	3R
FBgn0026060	Mipp2	Multiple inositol polyphosphate phosphatase 2	6082709	6091471	X
FBgn0026076	UBL3	Ubiquitin like 3	15849731	15853175	X
FBgn0026079	Nsun2	NOP2-Sun domain family, member 2	4111156	4113734	X
FBgn0026080	Tip60	Tat interactive protein 60kDa	4114800	4117487	X
FBgn0026083	tyf	twenty-four	4117020	4130016	X
FBgn0026084	cib	ciboulot	4106113	4110981	X
FBgn0026085	dgt4	dim gamma-tubulin 4	4113701	4114929	X
FBgn0026088	CG14818		1879019	1879774	X
FBgn0026089	CG14817		1876294	1877270	X
FBgn0026090	CG14812		1857889	1858971	X
FBgn0026148	CG12253		10987806	10989241	2L
FBgn0026149	BCL7-like	BCL7-like	9356634	9358594	X
FBgn0026160	tna	tonalli	10857889	10876496	3L
FBgn0026176	SkpB	SKP1-related B	12139295	12140229	2R
FBgn0026179	siz	schizo	21034535	21075444	3L
FBgn0026181	Rok	Rho kinase	16624012	16637414	X
FBgn0026189	prominin-like	prominin-like	3114450	3127724	3L
FBgn0026192	par-6	par-6	17703352	17707096	X
FBgn0026199	myo	myoglianin	690686	696055	4
FBgn0026206	mei-P26	meiotic P26	9163255	9189309	X
FBgn0026238	gus	gustavus	5116990	5128321	2R
FBgn0026239	gukh	GUK-holder	18984025	19022436	3R
FBgn0026250	eIF1A	eukaryotic translation initiation factor 1A	18274665	18283005	3R
FBgn0026252	msk	moleskin	8116179	8121579	3L
FBgn0026257	cav	caravaggio	24221103	24223528	3R
FBgn0026259	eIF5B	eukaryotic translation initiation factor 5B	3428658	3460977	3L
FBgn0026261	bonsai	bonsai	22637770	22638868	2R
FBgn0026262	bip2	bip2	459887	466828	4
FBgn0026263	bip1	bip1	8054333	8058713	3L
FBgn0026309	aft	adrift	17786135	17788556	2R
FBgn0026315	Ugt35a	UDP-glycosyltransferase 35a	11170817	11172664	3R
FBgn0026316	Ubc10	Ubiquitin conjugating enzyme 10	17788412	17789410	2R
FBgn0026317	Tsc1	Tsc1	24130307	24134654	3R
FBgn0026319	Traf4	TNF-receptor-associated factor 4	4361925	4380716	2L
FBgn0026323	Tak1	TGF-beta activated kinase 1	20515908	20524928	X
FBgn0026324	Taf10b	TBP-associated factor 10b	2767286	2767845	2L
FBgn0026361	2005-09-01	Septin 5	7960133	7961921	2R
FBgn0026372	RpL23A	Ribosomal protein L23A	1667192	1668654	3L
FBgn0026374	Rhp	Rhophilin	15788897	15793632	X
FBgn0026375	RhoGAPp190	Rho GTPase activating protein p190	17639147	17652562	X
FBgn0026376	Rgl	Ral guanine nucleotide dissociation stimulator-like	13906897	13925335	3L
FBgn0026378	Rep	Rab escort protein	19492087	19494125	2R
FBgn0026379	Pten	Phosphatase and tensin homolog	10256319	10261049	2L
FBgn0026400	Noa36	Noa36	28598059	28599288	3R
FBgn0026402	NiPp1	Nuclear inhibitor of Protein phosphatase 1	17003563	17005149	2R
FBgn0026404	Dronc	Death regulator Nedd2-like caspase	9968479	9971002	3L
FBgn0026409	Mpcp2	Mitochondrial phosphate carrier protein 2	14537651	14540441	3L
FBgn0026418	Hsc70Cb	Hsc70Cb	14037019	14043686	3L
FBgn0026428	HDAC6	Histone deacetylase 6	15333310	15340360	X
FBgn0026432	Grip163	Grip163	11993274	11998138	3L
FBgn0026438	Eaat2	Excitatory amino acid transporter 2	737212	744395	2L
FBgn0026479	Drp1	Dynamin related protein 1	2581281	2585430	2L
FBgn0026533	Dek	Dek	16856220	16861738	2R
FBgn0026562	SPARC	Secreted protein, acidic, cysteine-rich	26869238	26871995	3R
FBgn0026566	CG1307		6656030	6657442	3R
FBgn0026570	CG5704		2169553	2170971	3L
FBgn0026573	ADD1	ADD domain-containing protein 1	11970686	11977721	2R
FBgn0026575	hang	hangover	16422831	16438454	X
FBgn0026576	Pisd	Phosphatidylserine decarboxylase	24050783	24053592	3R
FBgn0026577	CG8677		21221312	21232059	2L
FBgn0026582	Hmg-2	High mobility group protein 2	21146203	21147608	2R
FBgn0026593	CG5707		2189160	2192221	3L
FBgn0026602	Ady43A	Ady43A	7243024	7245776	2R
FBgn0026619	Taz	Tafazzin	12753026	12756414	2R
FBgn0026620	tacc	transforming acidic coiled-coil protein	4733654	4749056	3R
FBgn0026630	nes	nessy	19257282	19260679	3L
FBgn0026634	ldlCp	ldlCp-related protein	15358481	15361657	3R
FBgn0026666	MagR	Magnetic receptor	15734270	15735780	X
FBgn0026713	l(1)G0007	lethal (1) G0007	14201362	14224732	X
FBgn0026718	fu12	fu12	8449691	8463994	2L
FBgn0026737	CG6171		15362796	15363857	3R
FBgn0026741	mRpL18	mitochondrial ribosomal protein L18	12756434	12757173	2R
FBgn0026749	Yippee	Yippee	13385914	13387417	X
FBgn0026761	Trap1	Trap1	6633647	6636262	2R
FBgn0026777	Rad23	Rad23	308093	310822	4
FBgn0026787	Nhe1	Na[+]/H[+] hydrogen exchanger 1	103962	106732	2L
FBgn0026872	CG14777		1466134	1468692	X
FBgn0026873	MED18	Mediator complex subunit 18	1865909	1866887	X
FBgn0026876	CG11403		1236873	1239884	X
FBgn0027052	STUB1	STIP1 homology and U-box containing protein 1	10437548	10439240	2L
FBgn0027054	CSN4	COP9 signalosome subunit 4	7972175	7974099	2R
FBgn0027055	CSN3	COP9 signalosome subunit 3	20839096	20841576	3L
FBgn0027066	Eb1	Eb1	6749227	6756300	2R
FBgn0027074	CG17324		18819344	18822573	2L
FBgn0027079	ValRS	Valyl-tRNA synthetase	13198850	13202709	2R
FBgn0027084	LysRS	Lysyl-tRNA synthetase	9606363	9608884	X
FBgn0027088	GlyRS	Glycyl-tRNA synthetase	15095142	15097686	3L
FBgn0027090	GlnRS	Glutaminyl-tRNA synthetase	25263267	25265721	3R
FBgn0027091	CysRS	Cysteinyl-tRNA synthetase	16143147	16145906	2R
FBgn0027093	ArgRS	Arginyl-tRNA synthetase	15841769	15844145	X
FBgn0027094	AlaRS	Alanyl-tRNA synthetase	8378262	8381764	2L
FBgn0027095	Manf	Mesencephalic astrocyte-derived neurotrophic factor	16349404	16350801	3R
FBgn0027101	Dyrk3	Dual-specificity tyrosine phosphorylation-regulated kinase 3	1225089	1230713	4
FBgn0027108	Inx2	Innexin 2	6998672	7004151	X
FBgn0027109	NPF	neuropeptide F	16609220	16611325	3R
FBgn0027111	miple1	midkine and pleiotrophin 1	267299	270336	3L
FBgn0027279	l(1)G0196	lethal (1) G0196	22487180	22508129	X
FBgn0027287	Gmap	Golgi microtubule-associated protein	15486922	15511223	X
FBgn0027291	l(1)G0156	lethal (1) G0156	19518428	19521810	X
FBgn0027296	temp	tempura	2260207	2262515	X
FBgn0027329	CCT6	Chaperonin containing TCP1 subunit 6	15746648	15748971	X
FBgn0027334	l(1)G0004	lethal (1) G0004	20391447	20392401	X
FBgn0027335	Rip11	Rab11 interacting protein	18635642	18647648	X
FBgn0027338	Kap-alpha3	karyopherin alpha3	9574484	9577733	3R
FBgn0027339	jim	jim	22789233	22835194	3L
FBgn0027341	Gfat1	Glutamine:fructose-6-phosphate aminotransferase 1	4126442	4137882	3R
FBgn0027342	fz4	frizzled 4	7106272	7110321	X
FBgn0027343	fz3	frizzled 3	769945	784222	X
FBgn0027348	bgm	bubblegum	14013004	14019328	2L
FBgn0027356	Amph	Amphiphysin	12593604	12612068	2R
FBgn0027359	Tim8	Tim8	11368445	11369283	X
FBgn0027363	Stam	Signal transducing adaptor molecule	10858536	10862006	2L
FBgn0027453	Dnz1	DNZDHHC/NEW1 zinc finger protein 11	10854435	10856644	2L
FBgn0027490	D12	D12	8434058	8437365	2L
FBgn0027492	wdb	widerborst	27561675	27582241	3R
FBgn0027493	AdSS	Adenylosuccinate Synthetase	20824667	20830580	3R
FBgn0027496	epsilonCOP	Coat Protein (coatomer) epsilon	6489090	6490194	2L
FBgn0027497	Madm	MLF1-adaptor molecule	5742510	5747138	3R
FBgn0027499	wde	windei	10800420	10808938	2R
FBgn0027500	spd-2	spindle defective 2	16591207	16595014	3L
FBgn0027503	CG11970		8984718	8990649	3R
FBgn0027506	EDTP	Egg-derived tyrosine phosphatase	17432173	17444938	2R
FBgn0027508	Tnks	tankyrase	25653091	25661286	3R
FBgn0027509	TBCD	tubulin folding cofactor D	2147518	2151664	2L
FBgn0027513	ana2	anastral spindle 2	8898729	8900211	2R
FBgn0027515	CG7115		7821151	7825350	2L
FBgn0027521	CG3679		16303870	16307377	X
FBgn0027524	CG3909		10043270	10044606	3R
FBgn0027525	LTV1	LTV1 ribosome biogenesis factor	10836570	10838727	2R
FBgn0027526	Ublcp1	Ubiquitin-like domain-containing C-terminal domain phosphatase 1	23061493	23062751	3R
FBgn0027529	tapas	tapas	20319180	20325973	2R
FBgn0027532	CG7139		22067270	22071848	3L
FBgn0027537	Nup93-1	Nucleoporin 93kD-1	13822826	13825910	X
FBgn0027538	beta4GalNAcTA	beta1,4-N-acetylgalactosaminyltransferase A	14259030	14261150	2R
FBgn0027539	lili	lilipod	24805445	24814012	3R
FBgn0027547	CG1927		1966725	1970079	3L
FBgn0027548	nito	spenito	7962463	7969805	2R
FBgn0027549	CG7927		8110368	8113406	3L
FBgn0027552	CG10863		3941008	3942465	3L
FBgn0027556	CG4928		16913180	16938209	X
FBgn0027558	Pgant3	Polypeptide N-Acetylgalactosaminyltransferase 3	7057654	7061732	2R
FBgn0027561	CG18659		9123304	9132030	2R
FBgn0027564	CG3149		5692945	5695205	X
FBgn0027565	CG5498		20382405	20384109	3L
FBgn0027567	CG8108		9864639	9870674	3L
FBgn0027568	Cand1	Cullin-associated and neddylation-dissociated 1	10358134	10362707	2L
FBgn0027569	cert	ceramide transfer protein	8282528	8289870	3L
FBgn0027572	CG5009		17760940	17764541	2R
FBgn0027574	CG5815		27112566	27115126	3R
FBgn0027579	mino	minotaur	27925191	27933077	3R
FBgn0027580	PCB	Pyruvate carboxylase	9850703	9861543	2R
FBgn0027581	CG6191		13580313	13593339	2R
FBgn0027585	CG8740		8735810	8759590	2R
FBgn0027587	CG7028		207184	211457	3L
FBgn0027588	GCS2alpha	Glucosidase 2 alpha subunit	21600502	21605264	X
FBgn0027590	GstE12	Glutathione S transferase E12	24766718	24768172	2R
FBgn0027594	drpr	draper	1715595	1731107	3L
FBgn0027596	Kank	Kank	14901475	14928425	2R
FBgn0027598	cindr	CIN85 and CD2AP related	30808617	30827005	3R
FBgn0027599	CG2790		24946561	24948378	2R
FBgn0027601	pdgy	pudgy	14933670	14953532	X
FBgn0027607	CG8230		8944298	8947344	2R
FBgn0027608	CG2082		5758680	5781076	3R
FBgn0027609	morgue	modifier of rpr and grim, ubiquitously expressed	4442870	4444680	2L
FBgn0027616	Ythdc1	YTH domain containing 1	3370451	3374170	3L
FBgn0027617	CG5808		24814903	24817007	3R
FBgn0027619	eIF3j	eukaryotic translation initiation factor 3 subunit j	9968929	9970897	2R
FBgn0027620	Acf	ATP-dependent chromatin assembly factor large subunit	31793981	31799799	3R
FBgn0027779	VhaSFD	Vacuolar H[+]-ATPase SFD subunit	16722883	16727826	2L
FBgn0027783	SMC2	Structural maintenance of chromosomes 2	14848621	14852653	2R
FBgn0027784	Prp18	Prp18	19029968	19031271	3R
FBgn0027786	Mtch	Mitochondrial carrier homolog 1	184626	186310	3L
FBgn0027791	O-fut2	O-fucosyltransferase 2	1464363	1465996	X
FBgn0027835	Dp1	Dodeca-satellite-binding protein 1	18412027	18421124	2R
FBgn0027841	CstF64	Cleavage stimulation factor 64 kD subunit	18659618	18661126	3R
FBgn0027844	CAH1	Carbonic anhydrase 1	13803626	13809994	2L
FBgn0027864	Ogg1	8-oxoguanine DNA glycosylase	8690327	8691811	X
FBgn0027865	Tsp96F	Tetraspanin 96F	25872900	25881427	3R
FBgn0027866	CG9776		4327814	4334071	3R
FBgn0027872	rdgBbeta	rdgBbeta	17695776	17698362	2R
FBgn0027873	Cpsf100	Cleavage and polyadenylation specificity factor 100	29034573	29037062	3R
FBgn0027885	Aac11	Aac11	17474912	17477888	2L
FBgn0027903	CG12018		1775633	1777019	3L
FBgn0027932	Akap200	A kinase anchor protein 200	8415690	8431297	2L
FBgn0027945	ppl	pumpless	21280491	21281506	3L
FBgn0027948	msps	mini spindles	16050801	16060675	3R
FBgn0027949	msb1l	msb1l	19577701	19579131	2L
FBgn0027950	MBD-like	Methyl-CpG binding domain protein-like	9559760	9561533	3R
FBgn0027951	MTA1-like	Metastasis associated 1-like	5638655	5648738	3R
FBgn0028292	ric8a	ric8a	9256168	9259202	X
FBgn0028325	Pdha	Pyruvate dehydrogenase E1 alpha subunit	4702284	4705265	X
FBgn0028327	l(1)G0320	lethal (1) G0320	9551140	9553750	X
FBgn0028331	l(1)G0289	lethal (1) G0289	10348680	10366273	X
FBgn0028336
FBgn0028341	Ptpmeg2	Protein tyrosine phosphatase Meg2	9626294	9659145	X
FBgn0028342	ATPsyndelta	ATP synthase, delta subunit	10212970	10217393	X
FBgn0028343	Ankle2	Ankyrin repeat and LEM domain containing 2	17571854	17579229	X
FBgn0028360	Cdc7	Cdc7 kinase	6654541	6659709	X
FBgn0028369	kirre	kin of irre	2740384	3134532	X
FBgn0028372	isopeptidase-T-3	isopeptidase-T-3	19670618	19673477	2R
FBgn0028375	heix	heixuedian	16296051	16299858	2L
FBgn0028380	fal	falten	19294564	19298830	3L
FBgn0028381	Decay	Death executioner caspase related to Apopain/Yama	16499058	16501050	3R
FBgn0028387	chm	chameau	7412417	7422736	2L
FBgn0028394	CG17834		8529141	8541439	2L
FBgn0028397	Tob	Tob	16074717	16091495	X
FBgn0028399	TMS1	TMS1	16412722	16415386	3L
FBgn0028400	Syt4	Synaptotagmin 4	7266065	7270809	3R
FBgn0028402	Sin	Sex-lethal interactor	21031825	21033561	3L
FBgn0028406	Drep4	DNA fragmentation factor-related protein 4	13283912	13286462	2L
FBgn0028408	Drep2	DNA fragmentation factor-related protein 2	9291856	9302821	2R
FBgn0028411	Nxt1	NTF2-related export protein 1	23811321	23811974	2R
FBgn0028421	Kap3	Kinesin associated protein 3	11334187	11340084	X
FBgn0028425	JhI-21	Juvenile hormone Inducible-21	12051755	12056042	2L
FBgn0028426	RNaseZ	Ribonuclease Z	10307030	10309794	2R
FBgn0028429	I-2	Inhibitor-2	9834367	9836805	3L
FBgn0028434	Ercc1	Ercc1	14852941	14853948	2R
FBgn0028436	ECSIT	ECSIT	5856585	5857914	3R
FBgn0028468	rtet	tetracycline resistance	21108446	21110834	3R
FBgn0028471	Nab2	Nuclear polyadenosine RNA-binding 2	24314660	24318419	3R
FBgn0028473	Non1	Novel nucleolar protein 1	9396265	9398734	2R
FBgn0028474	CG4119		5666052	5670652	X
FBgn0028476	Usp1	Ubiquitin specific protease 1	29229161	29235302	3R
FBgn0028479	Mtpalpha	Mitochondrial trifunctional protein alpha subunit	9573563	9576769	2L
FBgn0028480	CG17841		10368052	10384183	X
FBgn0028481	CG4341		922793	958098	2L
FBgn0028484	Ack	Activated Cdc42 kinase	4108186	4114157	3L
FBgn0028494	CG6424		17703335	17719346	2R
FBgn0028504	CG12182		2595842	2599579	3L
FBgn0028506	CG4455		16352934	16354539	2L
FBgn0028507	CG3793		15764220	15766267	2L
FBgn0028509	CenG1A	Centaurin gamma 1A	13835564	13898712	2L
FBgn0028515	EndoGI	Endonuclease G inhibitor	16257688	16259511	2L
FBgn0028518	CG18480		15630002	15634987	2L
FBgn0028525	c(2)M	crossover suppressor on 2 of Manheim	16303264	16305940	2L
FBgn0028538	Sec71	Secretory 71	13793521	13799674	2L
FBgn0028540	CG9008		13774340	13780165	2L
FBgn0028541	TM9SF4	Transmembrane 9 superfamily protein member 4	13746952	13773905	2L
FBgn0028546	ics	icarus	13639447	13642602	2L
FBgn0028550	Atf3	Activating transcription factor 3	1242740	1275284	X
FBgn0028552	gammaSnap1	gamma Soluble NSF attachment protein 1	24047145	24048903	2R
FBgn0028554	x16	x16 splicing factor	6914301	6920210	2L
FBgn0028563	sut1	sugar transporter 1	8082976	8087151	2R
FBgn0028572	qtc	quick-to-court	5060815	5070750	2L
FBgn0028577	hfp	half pint	1496853	1502590	3L
FBgn0028579	phtf	phtf	6741899	6746141	2R
FBgn0028582	lqf	liquid facets	7528780	7540012	3L
FBgn0028622	qsm	quasimodo	20563034	20583591	2R
FBgn0028645	beat-Ib	beaten path Ib	15905134	15962435	2L
FBgn0028646	aralar1	aralar1	30445635	30455867	3R
FBgn0028658	Adat1	Adenosine deaminase, tRNA-specific 1	13808360	13811474	2L
FBgn0028663	VhaM9.7-b	Vacuolar H[+] ATPase M9.7 subunit b	21539862	21541215	3L
FBgn0028665
FBgn0028670	Vha100-2	Vacuolar H[+] ATPase 100kD subunit 2	18390323	18399169	3R
FBgn0028671	Vha100-1	Vacuolar H[+] ATPase 100kD subunit 1	29131193	29137980	3R
FBgn0028683	spt4	spt4	12633589	12634172	2R
FBgn0028684	Rpt5	Regulatory particle triple-A ATPase 5	23752876	23754623	3R
FBgn0028686	Rpt3	Regulatory particle triple-A ATPase 3	11125101	11126785	X
FBgn0028688	Rpn7	Regulatory particle non-ATPase 7	22460662	22462054	3R
FBgn0028689	Rpn6	Regulatory particle non-ATPase 6	14750166	14752910	2R
FBgn0028691	Rpn9	Regulatory particle non-ATPase 9	23731375	23733462	3R
FBgn0028692	Rpn2	Regulatory particle non-ATPase 2	29153524	29157255	3R
FBgn0028693	Rpn12	Regulatory particle non-ATPase 12	16583028	16584022	3L
FBgn0028694	Rpn11	Regulatory particle non-ATPase 11	5058404	5059790	2L
FBgn0028695	Rpn1	Regulatory particle non-ATPase 1	19915051	19918160	3L
FBgn0028697	RpL15	Ribosomal protein L15	27267255	27268445	3L
FBgn0028707	Mt2	Methyltransferase 2	12096525	12097687	2L
FBgn0028708	Mst85C	Mst85C	9048645	9052231	3R
FBgn0028717	Lnk	Lnk	25888542	25893270	3R
FBgn0028734	Fmr1	Fmr1	10101420	10110121	3R
FBgn0028737	eEF1beta	eukaryotic translation elongation factor 1 beta	16868222	16869280	2R
FBgn0028744	CG5033		17789679	17792448	2R
FBgn0028746	CG18508		3172268	3173140	X
FBgn0028833	Dak1	Dak1	26054237	26055438	3R
FBgn0028862	dao	down and out	15248879	15254715	2L
FBgn0028892	CG4161		15433309	15435304	2L
FBgn0028894	GMF	Glia maturation factor	16301656	16302954	2L
FBgn0028895	CG17328		16299943	16301765	2L
FBgn0028897	CG4935		16262141	16263483	2L
FBgn0028916	CG33090		14334158	14345795	2L
FBgn0028919	CG16865		13811522	13813316	2L
FBgn0028926	NC2beta	Negative Cofactor 2beta	15007813	15008538	2L
FBgn0028931	CG16863		13790959	13793264	2L
FBgn0028932	CG16890		13782231	13784338	2L
FBgn0028945	CG7631		15628678	15629552	2L
FBgn0028953	CG14478		17457663	17465795	2R
FBgn0028955	CG8788		9138486	9141981	2R
FBgn0028956	mthl3	methuselah-like 3	17448533	17452598	2R
FBgn0028962	AlaRS-m	Alanyl-tRNA synthetase, mitochondrial	5146098	5149852	3L
FBgn0028965	A16	A16	13019575	13021312	2L
FBgn0028969	deltaCOP	Coat Protein (coatomer) delta	1859141	1861790	X
FBgn0028970	betaggt-II	beta subunit of type II geranylgeranyl transferase	2879112	2880708	2L
FBgn0028974	xmas-2	xmas-2	17154110	17159306	X
FBgn0028978	trbl	tribbles	20396288	20401609	3L
FBgn0028982	Spt6	Spt6	6267797	6274984	X
FBgn0028983	Spn55B	Serpin 55B	18126347	18128210	2R
FBgn0028984	Spn88Ea	Serpin 88Ea	15203069	15206447	3R
FBgn0028997	nmdyn-D7	nmdyn-D7	9679939	9681502	3R
FBgn0029002	miple2	midkine and pleiotrophin 2	271200	275018	3L
FBgn0029067	Dd	Dullard	21319791	21324009	X
FBgn0029079	icln	icln	17590964	17591881	2R
FBgn0029088	disp	dispatched	5849697	5856311	3R
FBgn0029091	Chs2	Chitin synthase 2	21962401	21969964	3L
FBgn0029092	ced-6	ced-6	9434669	9444937	2R
FBgn0029093	cathD	cathD	7815339	7823569	2R
FBgn0029095	aru	arouser	861849	868354	2L
FBgn0029105	alpha-Catr	alpha-catenin related	23957842	23961631	2R
FBgn0029114	Tollo	Tollo	15235619	15242832	3L
FBgn0029118	ScsbetaG	Succinyl-coenzyme A synthetase beta subunit, GDP-forming	5561701	5563691	3L
FBgn0029121	Sras	severas	5563774	5565103	3L
FBgn0029131	Debcl	Death executioner Bcl-2	6648654	6652842	2R
FBgn0029134	Prosbeta5	Proteasome beta5 subunit	10819978	10821178	2R
FBgn0029147	NtR	NtR	22127808	22130184	2R
FBgn0029152	Mkrn1	Makorin 1	21529959	21533713	3L
FBgn0029155	Men-b	Malic enzyme b	27151662	27157603	3R
FBgn0029157	ssh	slingshot	24938710	24944956	3R
FBgn0029158	Las	Lipoic acid synthase	20430605	20432361	3L
FBgn0029161	slmo	slowmo	6046516	6048706	2L
FBgn0029173
FBgn0029174	Fkbp59	FK506-binding protein 59kD	9888005	9890119	2L
FBgn0029175	sotv	sister of tout-velu	16145904	16148719	2R
FBgn0029176	eEF1gamma	eukaryotic translation elongation factor 1 gamma	29220172	29222109	3R
FBgn0029502	COQ7	COQ7	6771225	6773039	X
FBgn0029504	CHES-1-like	Checkpoint suppressor 1-like	7682338	7709385	X
FBgn0029506	Tsp42Ee	Tetraspanin 42Ee	7012254	7018362	2R
FBgn0029507	Tsp42Ed	Tetraspanin 42Ed	7009498	7011739	2R
FBgn0029508	Tsp42Ea	Tetraspanin 42Ea	6992676	7004259	2R
FBgn0029512	Aos1	Activator of SUMO 1	12432533	12433822	3R
FBgn0029523	CR18275		476857	479309	X
FBgn0029524	CG3176		481862	482768	X
FBgn0029525	CG18273		482777	487581	X
FBgn0029526	CR18166		479864	481826	X
FBgn0029594	CG14806		1880282	1881432	X
FBgn0029596	CG14054		2065273	2066359	X
FBgn0029606	CG14052		2223754	2224969	X
FBgn0029629	eIF3g1	eukaryotic translation initiation factor 3 subunit g1	2609247	2610336	X
FBgn0029672	CG2875		3571456	3573622	X
FBgn0029685	CG2938		3932000	3936469	X
FBgn0029686	Glos	Gaulos	3936517	3940582	X
FBgn0029687	Vap33	VAMP-associated protein 33kDa	3948975	3955442	X
FBgn0029688	lva	lava lamp	3955543	3965327	X
FBgn0029689	CG6428		3965435	3968655	X
FBgn0029723	Proc-R	Proctolin receptor	4707916	4729487	X
FBgn0029733	CG6927		4906900	4908821	X
FBgn0029736	CG4041		4915280	4918447	X
FBgn0029737	CG6903		4918730	4921648	X
FBgn0029746	CG15465		5085759	5254864	X
FBgn0029763	Usp16-45	Ubiquitin specific protease 16/45	5421533	5427219	X
FBgn0029765	CG16756		5427517	5428217	X
FBgn0029766	CG15784		5429571	5432526	X
FBgn0029771	CG12730		5516608	5518771	X
FBgn0029785	RpL35	Ribosomal protein L35	5672401	5673547	X
FBgn0029789	PGAP1	Post-GPI attachment to proteins 1	5685253	5689473	X
FBgn0029791	CG4096		5698557	5708633	X
FBgn0029798	CG4078		5747747	5752077	X
FBgn0029799	CG15772		5752249	5754041	X
FBgn0029801	CG15771		5755574	5759751	X
FBgn0029819	Usp30	Ubiquitin specific protease 30	5877000	5879787	X
FBgn0029820	CG16721		5879869	5883391	X
FBgn0029821	CG4020		5905746	5908001	X
FBgn0029822	CG12236		5908135	5913079	X
FBgn0029823	Shmt	Serine hydroxymethyl transferase	5913067	5916797	X
FBgn0029830	Grip	Glutamate receptor binding protein	5966279	5986699	X
FBgn0029833	MCTS1	Malignant T cell amplified sequence 1	6037892	6039576	X
FBgn0029837	Tsp5D	Tetraspanin 5D	6069131	6074857	X
FBgn0029849	Efr	ER GDP-fucose transporter	6219957	6222719	X
FBgn0029854	CG3566		6274972	6276724	X
FBgn0029856	CG11700		6282037	6283575	X
FBgn0029857	wuho	wuho	6288100	6289562	X
FBgn0029858	mldr	mulder	6291303	6294177	X
FBgn0029860	CG15891		6294517	6295345	X
FBgn0029861	CG3815		6295389	6298970	X
FBgn0029866	CG3842		6337762	6343731	X
FBgn0029867	CG3847		6347103	6349236	X
FBgn0029868	ND-B16.6	NADH dehydrogenase (ubiquinone) B16.6 subunit	6349016	6350401	X
FBgn0029873	CG3918		6524464	6526342	X
FBgn0029874	CG3342		6526106	6527888	X
FBgn0029878	Pat1	Protein interacting with APP tail-1	6590776	6596954	X
FBgn0029879	APC7	Anaphase Promoting Complex subunit 7	6597088	6599699	X
FBgn0029881	pigs	pickled eggs	6600062	6653015	X
FBgn0029882	CG3226		6653113	6654248	X
FBgn0029885	CG3224		6660552	6661462	X
FBgn0029887	CG3198		6668539	6673973	X
FBgn0029888	ND-ASHI	NADH dehydrogenase (ubiquinone) ASHI subunit	6677262	6679118	X
FBgn0029890	Fum2	Fumarase 2	6681767	6683696	X
FBgn0029891	Pink1	PTEN-induced putative kinase 1	6683798	6687302	X
FBgn0029892	CG3184		6687596	6688774	X
FBgn0029893	CG14442		6689296	6695007	X
FBgn0029894	CG14440		6695866	6698567	X
FBgn0029895	CG14441		6699508	6719389	X
FBgn0029896	CG3168		6720004	6739986	X
FBgn0029899	CG14438		6756322	6770712	X
FBgn0029903	pod1	pod1	6803684	6813830	X
FBgn0029912	CG4557		6844341	6847847	X
FBgn0029914	CG4558		6849770	6851884	X
FBgn0029915	CG14434		6851909	6867194	X
FBgn0029922	CG14431		6908277	6968829	X
FBgn0029929	CG4593		7013887	7015009	X
FBgn0029936	CG4617		7102555	7104491	X
FBgn0029939	CG9650		7137723	7241932	X
FBgn0029957	CG12155		7728755	7731729	X
FBgn0029958	Pdp	Pyruvate dehydrogenase phosphatase	7731779	7734651	X
FBgn0029959	Rab39	Rab39	7734923	7736756	X
FBgn0029970	Nek2	Nek2	7889066	7891646	X
FBgn0029971	ND-MNLL	NADH dehydrogenase (ubiquinone) MNLL subunit	7893053	7893798	X
FBgn0029975	spidey	spidey	7908931	7911885	X
FBgn0029976	snz	snazarus	7912089	7918444	X
FBgn0029980	CG10778		7931745	7933351	X
FBgn0029992	Upf2	Upf2	8070244	8075466	X
FBgn0029994	Ldsdh1	Lipid droplet subset dehydrogenase 1	8078350	8081605	X
FBgn0029996	UbcE2H	Ubiquitin conjugating enzyme E2H	8087544	8094064	X
FBgn0029997	CG2258		8094250	8102095	X
FBgn0030000	CG2260		8119082	8121147	X
FBgn0030001	cyr	cypher	8121280	8135713	X
FBgn0030005	CG2120		8135824	8137046	X
FBgn0030006	CG17982		8142550	8143835	X
FBgn0030007	alpha-PheRS	Phenylalanyl-tRNA synthetase, alpha-subunit	8143904	8145602	X
FBgn0030008	CG2129		8145839	8147855	X
FBgn0030010	CG10959		8148783	8150686	X
FBgn0030012	CG18262		8152948	8154533	X
FBgn0030013	GIIIspla2	Phospholipase A2 group III	8157628	8159348	X
FBgn0030018	slpr	slipper	8170229	8177185	X
FBgn0030026	sni	sniffer	8241501	8244016	X
FBgn0030027	CG1632		8252670	8272462	X
FBgn0030034	CG10555		8398940	8404516	X
FBgn0030035	PIG-T	Phosphatidylinositol glycan anchor biosynthesis class T	8404535	8407263	X
FBgn0030037	Miga	Mitoguardin	8433923	8437820	X
FBgn0030038	CG1440		8437057	8441264	X
FBgn0030040	CG15347		8458494	8460898	X
FBgn0030048	CG12112		8558879	8560192	X
FBgn0030049	Trf4-1	Topoisomerase related function 4-1	8560322	8570159	X
FBgn0030052	CG12065		8574306	8588528	X
FBgn0030053	CG12081		8588811	8590774	X
FBgn0030056	CG11284		8681252	8688760	X
FBgn0030057	Ppt1	Palmitoyl-protein thioesterase 1	8688627	8690227	X
FBgn0030060	CG2004		8712472	8714924	X
FBgn0030061	CG1785		8714936	8717065	X
FBgn0030063	CG1789		8720520	8721503	X
FBgn0030066	CG1885		8898554	8900264	X
FBgn0030067	Rbm13	RNA-binding motif protein 13	8901699	8903761	X
FBgn0030077	CG15365		9054698	9067983	X
FBgn0030081	CG7246		9078823	9081057	X
FBgn0030082	HP1b	Heterochromatin Protein 1b	9081063	9082746	X
FBgn0030086	CCT2	Chaperonin containing TCP1 subunit 2	9089513	9092826	X
FBgn0030087	CG7766		9093612	9103739	X
FBgn0030088	Arfrp1	ADP-ribosylation factor related protein 1	9107069	9108354	X
FBgn0030089	AP-1gamma	Adaptor Protein complex 1, gamma subunit	9108691	9117744	X
FBgn0030091	CG7065		9142493	9147894	X
FBgn0030092	fh	frataxin	9148080	9149071	X
FBgn0030093	Bap111	Brahma associated protein 111kD	9149309	9151976	X
FBgn0030096	Zpr1	Zpr1	9160124	9162090	X
FBgn0030099	CG12056		9192669	9193620	X
FBgn0030100	CG12106		9193898	9195333	X
FBgn0030101	CG12118		9194750	9196414	X
FBgn0030109	CG12121		9228796	9232378	X
FBgn0030114	CG17754		9250420	9255953	X
FBgn0030122	Aladin	Aladin	9273413	9275653	X
FBgn0030136	RpS28b	Ribosomal protein S28b	9554623	9555661	X
FBgn0030137	CG15317		9555607	9556544	X
FBgn0030141	Gga	Golgi-localized, gamma-adaptin ear containing, ARF binding protein	9601030	9604280	X
FBgn0030148	CG3106		9659095	9662903	X
FBgn0030170	CG2990		10010481	10014279	X
FBgn0030177	CG2972		10083154	10085050	X
FBgn0030183	CG15309		10205292	10212374	X
FBgn0030189	CG2909		10326464	10328946	X
FBgn0030196	Psf3	Psf3	10383353	10385861	X
FBgn0030206	CG2889		10473938	10477201	X
FBgn0030207	CG2887		10477260	10478493	X
FBgn0030217	CG2124		10596122	10599169	X
FBgn0030218	CG1628		10598146	10602714	X
FBgn0030228	BTBD9	BTB (POZ) domain containing 9	10768537	10772154	X
FBgn0030234	CG15211		10772541	10778981	X
FBgn0030239	CG17333		10847438	10848534	X
FBgn0030240	CG2202		10848757	10852327	X
FBgn0030241	feo	fascetto	10852446	10854869	X
FBgn0030242	sofe	sister of feo	10855000	10857413	X
FBgn0030243	CG2186		10857655	10866246	X
FBgn0030245	CG1637		10870594	10877893	X
FBgn0030266	CG11122		11112395	11124726	X
FBgn0030268	Klp10A	Kinesin-like protein at 10A	11129362	11137118	X
FBgn0030274	Lint-1	l(3)mbt interacting protein 1	11149323	11152592	X
FBgn0030276	Dlic	Dynein light intermediate chain	11154421	11164670	X
FBgn0030286	CG1657		11325385	11334071	X
FBgn0030289	GCS1	Glucosidase 1	11344506	11348001	X
FBgn0030290	CG11756		11348120	11348865	X
FBgn0030291	CG1738		11349049	11349847	X
FBgn0030292	CG11752		11349998	11350474	X
FBgn0030293	CG1737		11350608	11355539	X
FBgn0030301	HP5	Heterochromatin protein 5	11454786	11459227	X
FBgn0030305	Uba5	Ubiquitin activating enzyme 5	11483518	11485060	X
FBgn0030306	Spase25	Spase 25-subunit	11485250	11486566	X
FBgn0030309	CG1572		11555050	11558654	X
FBgn0030310	PGRP-SA	Peptidoglycan recognition protein SA	11561643	11562779	X
FBgn0030313	Reepl1	Receptor accessory protein like 1	11572707	11573640	X
FBgn0030314	CG11696		11573731	11576152	X
FBgn0030318	rho-4	rhomboid-4	11599838	11606288	X
FBgn0030320	CG2247		11606290	11611652	X
FBgn0030321	CG1703		11611927	11615128	X
FBgn0030323	Vlet	Valette	11677344	11678589	X
FBgn0030328	Amun	Amun	11710120	11715565	X
FBgn0030329	prtp	pretaporter	11716756	11719894	X
FBgn0030336	CG1578		11808506	11816551	X
FBgn0030341	p24-1	p24-related-1	11850909	11852530	X
FBgn0030342	CG10347		11852692	11854931	X
FBgn0030343	ATP7	ATP7	11855022	11864754	X
FBgn0030344	Nrd1	Nardilysin	11864651	11868893	X
FBgn0030345	CG1847		11869170	11871168	X
FBgn0030346	CG11802		11871299	11872779	X
FBgn0030347	CG15739		11873319	11875346	X
FBgn0030352	sicily	severe impairment of CI with lengthened youth	11891732	11893745	X
FBgn0030354	Upf1	Upf1	11899996	11905371	X
FBgn0030357	Sclp	Sclp	11920004	11924662	X
FBgn0030360	CG1806		12007176	12009904	X
FBgn0030362	regucalcin	regucalcin	12012377	12017375	X
FBgn0030364	Lsm12	LSM12 homolog	12018640	12020719	X
FBgn0030366	Usp7	Ubiquitin-specific protease 7	12022837	12029032	X
FBgn0030367	Cyp311a1	Cyp311a1	12029754	12031465	X
FBgn0030369	Cyp318a1	Cyp318a1	12032632	12035283	X
FBgn0030396	CG2556		12497188	12516565	X
FBgn0030400	Pits	Protein interacting with Ttk69 and Sin3A	12569169	12583193	X
FBgn0030403	CG1824		12592555	12595624	X
FBgn0030406	CG1463		12609977	12611667	X
FBgn0030407	Fpgs	Folylpolyglutamate synthase	12611867	12615530	X
FBgn0030411	CG2540		12629878	12631111	X
FBgn0030412	Tomosyn	Tomosyn	12631605	12653442	X
FBgn0030418	CG4004		12744212	12749785	X
FBgn0030420	CG12717		12760642	12763611	X
FBgn0030431	CG4407		12901353	12903516	X
FBgn0030432	CG4404		12903745	12906018	X
FBgn0030433	mRpL49	mitochondrial ribosomal protein L49	12907105	12907942	X
FBgn0030434	Brms1	BRMS1	12907986	12909622	X
FBgn0030447	CG2200		13094299	13095732	X
FBgn0030451	CG15717		13128952	13134565	X
FBgn0030456	CG4332		13155038	13157372	X
FBgn0030457	CG12096		13159604	13162854	X
FBgn0030465	CG15743		13285707	13287741	X
FBgn0030466	CG15744		13288051	13294433	X
FBgn0030467	CG1764		13294473	13302415	X
FBgn0030474	CG15747		13338318	13341009	X
FBgn0030478	CG1640		13370606	13380160	X
FBgn0030480	Tim9a	Tim9a	13385210	13385893	X
FBgn0030482	CG1673		13396899	13401224	X
FBgn0030484	GstT4	Glutathione S transferase T4	13404749	13409323	X
FBgn0030485	CG1998		13409369	13413074	X
FBgn0030500	Ndc80	Ndc80	13609671	13612062	X
FBgn0030501	BthD	BthD selenoprotein	13612131	13613228	X
FBgn0030502	tth	toothrin	13613193	13616586	X
FBgn0030503	Tango2	Transport and Golgi organization 2	13616989	13619207	X
FBgn0030504	CG2691		13619276	13624408	X
FBgn0030505	NFAT	NFAT nuclear factor	13624745	13664568	X
FBgn0030510	CG12177		13677899	13680500	X
FBgn0030511	CG11158		13682952	13684616	X
FBgn0030512	Nadsyn	NAD synthetase	13684380	13718285	X
FBgn0030514	CG9941		13718734	13721977	X
FBgn0030520	Pdcd4	Programmed cell death 4	13745577	13755406	X
FBgn0030521	CtsB1	Cathepsin B1	13779847	13782170	X
FBgn0030528	CG11095		13811684	13812870	X
FBgn0030529	Clic	Chloride intracellular channel	13812971	13822307	X
FBgn0030530	jub	Ajuba LIM protein	13826041	13830317	X
FBgn0030545	CG11590		14200178	14200907	X
FBgn0030554	CG1434		14237988	14240152	X
FBgn0030556	mRNA-cap	mRNA-capping-enzyme	14240266	14242822	X
FBgn0030571	CG14414		14580600	14582174	X
FBgn0030572	mRpS25	mitochondrial ribosomal protein S25	14582136	14582982	X
FBgn0030573	nmdyn-D6	nmdyn-D6	14583677	14584616	X
FBgn0030576	CG15890		14757531	14765787	X
FBgn0030581	CG14408		14826867	14832033	X
FBgn0030582	CG14411		14832647	14836262	X
FBgn0030600	hiw	highwire	15010137	15063429	X
FBgn0030605	ND-B18	NADH dehydrogenase (ubiquinone) B18 subunit	15063733	15064926	X
FBgn0030608	Lsd-2	Lipid storage droplet-2	15069127	15076220	X
FBgn0030611	CG15027		15085159	15085827	X
FBgn0030612	CG5599		15086125	15088629	X
FBgn0030616	RpL37a	Ribosomal protein L37a	15137870	15139367	X
FBgn0030628	CG9114		15330784	15333154	X
FBgn0030631	CG6227		15345169	15350021	X
FBgn0030634	CG9164		15380371	15385441	X
FBgn0030640	CG6294		15462722	15466812	X
FBgn0030645	Alg14	ALG14, UDP-N-acetylglucosaminyltransferase subunit	15472164	15472859	X
FBgn0030648	CG6340		15482374	15486612	X
FBgn0030657	cerv	cervantes	15576986	15578171	X
FBgn0030658	CG7872		15578205	15579857	X
FBgn0030660	CG8097		15583159	15585249	X
FBgn0030662	CG9220		15585289	15593534	X
FBgn0030668	CG8128		15697494	15700034	X
FBgn0030669	CG9240		15700172	15701259	X
FBgn0030670	Pis	Phosphatidylinositol synthase	15701451	15703770	X
FBgn0030671	CG8134		15704125	15705806	X
FBgn0030672	CG9281		15705806	15710539	X
FBgn0030673	CG15601		15710647	15712309	X
FBgn0030674	CG8184		15712628	15731935	X
FBgn0030675	CG8191		15732178	15733663	X
FBgn0030678	CG11679		15737493	15738954	X
FBgn0030679	CG8206		15739230	15740417	X
FBgn0030683	Mvd	Mevalonate diphosphate decarboxylase	15749166	15751737	X
FBgn0030685	Graf	GTPase regulator associated with FAK	15751674	15760733	X
FBgn0030692	mRpS30	mitochondrial ribosomal protein S30	15786047	15788288	X
FBgn0030694	CG15602		15799426	15800961	X
FBgn0030695	PGRP-LE	Peptidoglycan recognition protein LE	15801153	15803880	X
FBgn0030699	CG8578		15844476	15847858	X
FBgn0030700	CG15914		15853421	15854970	X
FBgn0030703	MSBP	membrane steroid binding protein	15887567	15890109	X
FBgn0030704	CG15916		15890589	15891547	X
FBgn0030717	CG8931		15983772	15985405	X
FBgn0030718	ND-20	NADH dehydrogenase (ubiquinone) 20 kDa subunit	15985473	15986808	X
FBgn0030719	eIF5	eukaryotic translation initiation factor 5	15987008	15991974	X
FBgn0030724	Nipsnap	Nipsnap	16070365	16073568	X
FBgn0030734	CG9911		16293853	16297718	X
FBgn0030739	SWIP	Strumpellin and WASH-interacting protein	16313709	16317750	X
FBgn0030740	CG9917		16321431	16323231	X
FBgn0030743	CG9921		16331281	16333600	X
FBgn0030744	CG9992		16381954	16384908	X
FBgn0030745	CG4239		16385278	16388702	X
FBgn0030746	CG9981		16399782	16405122	X
FBgn0030747	CG4301		16405509	16414651	X
FBgn0030748	Traf-like	TNF-receptor-associated factor-like	16415046	16417585	X
FBgn0030749	AnxB11	Annexin B11	16416958	16422265	X
FBgn0030752	CG9947		16438680	16441296	X
FBgn0030753	rngo	rings lost	16441433	16445367	X
FBgn0030761	CG9784		16595136	16599215	X
FBgn0030766	mthl1	methuselah-like 1	16640968	16650309	X
FBgn0030786	mRpL22	mitochondrial ribosomal protein L22	16783933	16785092	X
FBgn0030788	Sap30	SIN3-associated polypeptide 30	16787283	16789644	X
FBgn0030789	Rrp45	Rrp45	16789405	16791266	X
FBgn0030790	CG4768		16792119	16797742	X
FBgn0030791	CG9132		16796902	16800710	X
FBgn0030792	CG4789		16800930	16802000	X
FBgn0030793	CG9125		16801929	16803344	X
FBgn0030794	CG13005		16803650	16805754	X
FBgn0030796	CG4829		16811699	16826494	X
FBgn0030797	CG13004		16826681	16835520	X
FBgn0030799	CG4872		16881347	16882790	X
FBgn0030800	Nprl2	Nitrogen permease regulator-like 2	16882509	16884365	X
FBgn0030801	Rcp	Receptor component protein	16884581	16886612	X
FBgn0030803	CG4880		16886818	16888729	X
FBgn0030806	CG13001		16941086	16942871	X
FBgn0030808	RhoGAP15B	Rho GTPase activating protein at 15B	16943290	16956234	X
FBgn0030809	Ubr1	Ubr1 ubiquitin ligase	16956232	16968679	X
FBgn0030813	CG4949		17078836	17081237	X
FBgn0030817	CG4991		17091854	17104562	X
FBgn0030838	CG5445		17282496	17305475	X
FBgn0030847	CG12991		17579861	17599314	X
FBgn0030850	stas	Stasimon	17623221	17627895	X
FBgn0030851	CG8326		17628164	17629492	X
FBgn0030853	ND-24	NADH dehydrogenase (ubiquinone) 24 kDa subunit	17632089	17633509	X
FBgn0030854	CG8289		17633691	17636044	X
FBgn0030858	IntS2	Integrator 2	17652761	17656818	X
FBgn0030863	CG8188		17698917	17703024	X
FBgn0030864	CG8173		17707401	17709653	X
FBgn0030869	Socs16D	Suppressor of Cytokine Signaling at 16D	17820764	17827564	X
FBgn0030871	CG8142		17843343	17844704	X
FBgn0030872	Ucp4A	Ucp4A	17844949	17848223	X
FBgn0030873	CG15814		17848110	17850342	X
FBgn0030874	Spt7	Spt7	17850460	17851889	X
FBgn0030876	CG6762		17856974	17858610	X
FBgn0030877	Arp8	Actin-related protein 8	17858379	17860800	X
FBgn0030878	CG6769		17861002	17862775	X
FBgn0030883	CG7772		17906031	17907261	X
FBgn0030890	CG7536		18078491	18088532	X
FBgn0030892	CG7206		18088725	18090509	X
FBgn0030893	RhoGAP16F	Rho GTPase activating protein at 16F	18093145	18097413	X
FBgn0030894	Mvb12	Multivesicular body subunit 12	18097558	18101314	X
FBgn0030911	lncRNA:CR15061	long non-coding RNA:CR15061	18292380	18293059	X
FBgn0030912	CG6023		18314124	18321193	X
FBgn0030915	CG6179		18380082	18381479	X
FBgn0030930	Pgant7	Polypeptide N-Acetylgalactosaminyltransferase 7	18495067	18499986	X
FBgn0030931	Xrcc2	X-ray repair cross complementing 2	18500127	18501258	X
FBgn0030932	Ggt-1	gamma-glutamyl transpeptidase	18505883	18512521	X
FBgn0030933	CG6470		18512829	18514867	X
FBgn0030941	wgn	wengen	18624042	18634908	X
FBgn0030943	Nup35	Nucleoporin 35kDa	18648182	18649489	X
FBgn0030944	CG6617		18649396	18650444	X
FBgn0030945	Ing3	Inhibitor of growth family, member 3	18650718	18653091	X
FBgn0030946	CG6659		18653392	18657286	X
FBgn0030954	CCKLR-17D3	Cholecystokinin-like receptor at 17D3	18764483	18774027	X
FBgn0030955	CG6891		18775228	18781345	X
FBgn0030964	Pvf1	PDGF- and VEGF-related factor 1	18832682	18842901	X
FBgn0030968	CG7322		18855873	18857757	X
FBgn0030969	Usp39	Ubiquitin specific protease 39	18858203	18860072	X
FBgn0030970	CG7326		18861197	18863776	X
FBgn0030979	CG14190		19056911	19067792	X
FBgn0030985	Obp18a	Odorant-binding protein 18a	19135081	19135868	X
FBgn0030990	CG7556		19176109	19179830	X
FBgn0030991	CG7453		19180173	19182024	X
FBgn0030993	Mec2	Mec2	19188035	19190193	X
FBgn0030996	CG14194		19193555	19196037	X
FBgn0031003	CG7889		19243631	19245224	X
FBgn0031004	CG7992		19245158	19247250	X
FBgn0031006	rictor	rapamycin-insensitive companion of Tor	19252111	19261240	X
FBgn0031011	CG8034		19281232	19298162	X
FBgn0031012	CG8051		19301330	19307925	X
FBgn0031016	kek5	kekkon5	19353181	19471914	X
FBgn0031020	Naa15-16	N(alpha)-acetyltransferase 15/16	19479984	19484643	X
FBgn0031021	ND-18	NADH dehydrogenase (ubiquinone) 18 kDa subunit	19492421	19493337	X
FBgn0031022	CG12204		19493292	19494401	X
FBgn0031023	CG14200		19495505	19518402	X
FBgn0031030	Tao	Tao	19569721	19579800	X
FBgn0031036	CG14220		19599803	19601851	X
FBgn0031037	CG14207		19605199	19611413	X
FBgn0031039	Shawn	Shawn	19611526	19615617	X
FBgn0031040	CG14210		19616196	19616825	X
FBgn0031043	Naa20A	N(alpha)-acetyltransferase 20 A	19621451	19623074	X
FBgn0031044	MKP-4	MAPK Phosphatase 4	19623114	19625729	X
FBgn0031045	CG14212		19625705	19626601	X
FBgn0031047	Rcd-1	Required for cell differentiation 1	19638767	19640746	X
FBgn0031048	CG12237		19641191	19642869	X
FBgn0031049	Sec61gamma	Sec61 gamma subunit	19643327	19644518	X
FBgn0031051	Ranbp21	Ranbp21	19646306	19652269	X
FBgn0031052	CG14215		19652305	19659407	X
FBgn0031053	CG14223		19659442	19663971	X
FBgn0031054	Ssu72	Ssu72 CTD phosphatase	19664561	19666866	X
FBgn0031059	CG14229		19693977	19695250	X
FBgn0031060	CG14231		19699820	19701755	X
FBgn0031061	CG14232		19701927	19704259	X
FBgn0031062	CG14230		19704176	19706417	X
FBgn0031066	COX6B	Cytochrome c oxidase subunit 6B	19740537	19744335	X
FBgn0031068	Alr	Augmenter of liver regeneration	19748314	19750167	X
FBgn0031069	Pmp70	Peroxisomal Membrane Protein 70 kDa	19750770	19759280	X
FBgn0031078	Nup205	Nucleoporin 205kD	19852214	19859379	X
FBgn0031080	CG12655		19958393	19959403	X
FBgn0031081	Nep3	Neprilysin 3	19961297	19969323	X
FBgn0031090	Rab35	Rab35	20155766	20159872	X
FBgn0031091	Phf7	PHD finger protein 7	20160355	20165830	X
FBgn0031092	CG9577		20166673	20168080	X
FBgn0031094	CG9578		20170222	20171526	X
FBgn0031098	CG17068		20248309	20251093	X
FBgn0031099	CG17065		20254692	20257199	X
FBgn0031106	Syx16	Syntaxin 16	20392334	20393751	X
FBgn0031115	CG11710		20427411	20429673	X
FBgn0031117	GstT3	Glutathione S transferase T3	20467455	20469796	X
FBgn0031118	RhoGAP19D	Rho GTPase activating protein at 19D	20469955	20510694	X
FBgn0031119	CG1812		20511544	20515828	X
FBgn0031126	Cyp6v1	Cyp6v1	20657122	20661425	X
FBgn0031143	CG1532		21026125	21028361	X
FBgn0031144	CG1529		21028652	21031950	X
FBgn0031145	Ntf-2	Nuclear transport factor-2	21035469	21041467	X
FBgn0031148	Cbs	Cystathionine beta-synthase	21045138	21049096	X
FBgn0031149	Stt3A	Catalytic subunit 3A of the oligosaccharyltransferase complex	21049885	21053937	X
FBgn0031150	bves	bves	21053963	21082391	X
FBgn0031161	CG15445		21117159	21120444	X
FBgn0031171	CG1801		21307586	21317522	X
FBgn0031174	CG1486		21324046	21328150	X
FBgn0031183	CG14621		22444227	22447808	X
FBgn0031184	CG14615		22447183	22449491	X
FBgn0031187	Usp2	Ubiquitin specific protease 2	22455803	22470146	X
FBgn0031189	CG14618		22473698	22474998	X
FBgn0031190	CG12576		22474851	22482357	X
FBgn0031191	Cp110	Centriolar coiled coil protein 110kDa	22482082	22487458	X
FBgn0031195	CG17600		22515197	22542024	X
FBgn0031208	CG11023		7529	9484	2L
FBgn0031209	Ir21a	Ionotropic receptor 21a	21823	25155	2L
FBgn0031217	CG11377		102380	104142	2L
FBgn0031228	ND-15	NADH dehydrogenase (ubiquinone) 15 kDa subunit	114726	156030	2L
FBgn0031229	CG3436		156029	157666	2L
FBgn0031231	mRpL10	mitochondrial ribosomal protein L10	203779	204782	2L
FBgn0031238	CG3645		252589	271744	2L
FBgn0031245	CG3625		283385	291795	2L
FBgn0031247	CG11562		292419	293222	2L
FBgn0031256	shv	shriveled	453108	454654	2L
FBgn0031257	CG4133		455531	458745	2L
FBgn0031258	CG4297		458876	472200	2L
FBgn0031260	Spp	Signal peptide peptidase	542786	544653	2L
FBgn0031264	CG11835		560568	563819	2L
FBgn0031265	CG2794		564163	566472	2L
FBgn0031266	Sf3b1	Splicing factor 3b subunit 1	568340	572907	2L
FBgn0031267	Ipk2	Ipk2	573033	574264	2L
FBgn0031268	cold	coiled	574291	575734	2L
FBgn0031279	CG3544		784336	788776	2L
FBgn0031282	Pex12	Peroxin 12	815993	818096	2L
FBgn0031284	PGAP2	Post-GPI attachment to proteins 2	818079	819508	2L
FBgn0031285	CG3662		821289	824337	2L
FBgn0031286	CG3862		824329	825861	2L
FBgn0031287	CG4291		851251	852730	2L
FBgn0031288	CG13949		855337	856639	2L
FBgn0031298	Atg4a	Autophagy-related 4a	1080911	1085380	2L
FBgn0031299	CG4629		1083091	1102504	2L
FBgn0031304	CG4552		1129316	1132411	2L
FBgn0031307	MFS3	Major Facilitator Superfamily Transporter 3	1143201	1147395	2L
FBgn0031309	Tfb4	Transcription factor B4	1149445	1150677	2L
FBgn0031310	Vps29	Vacuolar protein sorting 29	1150766	1151764	2L
FBgn0031313	CG5080		1160290	1163886	2L
FBgn0031315	CG14341		1166506	1167211	2L
FBgn0031317	Charon	Charon	1170753	1172805	2L
FBgn0031318	CG4887		1173009	1177589	2L
FBgn0031321	Tgt	tRNA-guanine transglycosylase	1184065	1185698	2L
FBgn0031322	CG5001		1185757	1196807	2L
FBgn0031351	CG14352		1611410	1612576	2L
FBgn0031356	CG17660		1707132	1710421	2L
FBgn0031357	mRpL48	mitochondrial ribosomal protein L48	1710462	1711465	2L
FBgn0031359	Rim2	Replication in mitochondria 2	1716244	1724388	2L
[truncated: 3,636 more rows]

## Sheet: Table S2_2 Dam-Pc genes
Table S2-2. List of genes with Polycomb peaks in the ISCs (1 day expression)
Gene ID	SYMBOL	NAME	Gene Start	Gene End	Location arm
FBgn0000014	abd-A	abdominal A	16807214	16830049	3R
FBgn0000015	Abd-B	Abdominal B	16927212	16972236	3R
FBgn0000028	acj6	abnormal chemosensory jump 6	15350239	15379064	X
FBgn0000037	mAChR-A	muscarinic Acetylcholine Receptor, A-type	24378630	24390294	2R
FBgn0000071	Ama	Amalgam	6762593	6765261	3R
FBgn0000075	amd	alpha methyl dopa-resistant	19110154	19114110	2L
FBgn0000097	aop	anterior open	2156484	2178754	2L
FBgn0000108	Appl	beta amyloid protein precursor-like	530501	579044	X
FBgn0000116	Argk	Arginine kinase	9048781	9066027	3L
FBgn0000157	Dll	Distal-less	24814822	24835667	2R
FBgn0000166	bcd	bicoid	6755842	6759466	3R
FBgn0000233	btd	buttonhead	9694186	9697558	X
FBgn0000251	cad	caudal	20770731	20783135	2L
FBgn0000287	salr	spalt-related	11358873	11373636	2L
FBgn0000303	ChAT	Choline acetyltransferase	18705501	18732344	3R
FBgn0000320	eya	eyes absent	6527447	6546976	2L
FBgn0000395	cv-2	crossveinless 2	21355015	21379464	2R
FBgn0000411	D	Dichaete	14175610	14178620	3L
FBgn0000439	Dfd	Deformed	6791836	6802428	3R
FBgn0000459	disco	disconnected	16210598	16216750	X
FBgn0000490	dpp	decapentaplegic	2428372	2459823	2L
FBgn0000492	Dr	Drop	29556386	29565244	3R
FBgn0000504	dsx	doublesex	7924323	7967408	3R
FBgn0000546	EcR	Ecdysone receptor	6087873	6169087	2R
FBgn0000552	Edg84A	Ecdysone-dependent gene 84A	6684445	6685157	3R
FBgn0000560	eg	eagle	21808703	21817600	3L
FBgn0000568	Eip75B	Ecdysone-induced protein 75B	17950953	18064696	3L
FBgn0000576	ems	empty spiracles	13901853	13904620	3R
FBgn0000577	en	engrailed	11524006	11528210	2R
FBgn0000581	E(Pc)	Enhancer of Polycomb	11452043	11465270	2R
FBgn0000606	eve	even skipped	9979319	9980795	2R
FBgn0000625	eyg	eyegone	12462537	12468021	3L
FBgn0000636	Fas3	Fasciclin 3	18320102	18393441	2L
FBgn0000721	for	foraging	3622074	3656953	2L
FBgn0001075	ft	fat	4198404	4221796	2L
FBgn0001077	ftz	fushi tarazu	6864324	6866244	3R
FBgn0001138	grn	grain	8147368	8181444	3R
FBgn0001147	gsb-n	gooseberry-neuro	25040383	25052331	2R
FBgn0001168	h	hairy	8675759	8679253	3L
FBgn0001217	Hsc70-2	Heat shock protein cognate 2	13044759	13047388	3R
FBgn0001235	hth	homothorax	10507561	10639568	3R
FBgn0001257	ImpL2	Ecdysone-inducible gene L2	4224006	4236147	3L
FBgn0001269	inv	invected	11474465	11509695	2R
FBgn0001316	klar	klarsicht	434083	540614	3L
FBgn0001319	kn	knot	14772650	14807061	2R
FBgn0001320	kni	knirps	20692330	20695378	3L
FBgn0001323	knrl	knirps-like	20597141	20620659	3L
FBgn0001404	egh	egghead	2588503	2599111	X
FBgn0001967	NimC3	Nimrod C3	14019357	14020208	2L
FBgn0002023	Lim3	Lim3	19079256	19108427	2L
FBgn0002522	lab	labial	6661427	6678590	3R
FBgn0002576	lz	lozenge	9284649	9303636	X
FBgn0002577	m	miniature	11754273	11769508	X
FBgn0002578	Kaz-m1	Kazal-type protease inhibitor m1	26014721	26016487	3R
FBgn0002629	E(spl)m4-BFM	Enhancer of split m4, Bearded family member	26023821	26024579	3R
FBgn0002643	mam	mastermind	13991203	14060356	2R
FBgn0002735	E(spl)mgamma-HLH	Enhancer of split mgamma, helix-loop-helix	25999851	26000761	3R
FBgn0002938	ninaC	neither inactivation nor afterpotential C	7377702	7384344	2L
FBgn0002941	slou	slouch	21548661	21557182	3R
FBgn0002945	nkd	naked cuticle	19003741	19045449	3L
FBgn0002985	odd	odd skipped	3604224	3606756	2L
FBgn0003002	opa	odd paired	4852813	4869979	3R
FBgn0003057	CG10598		17225157	17226867	X
FBgn0003079	Raf	Raf oncogene	2295466	2343870	X
FBgn0003117	pnr	pannier	16026079	16041796	3R
FBgn0003118	pnt	pointed	23290231	23346167	3R
FBgn0003129	Poxm	Pox meso	8319025	8333792	3R
FBgn0003145	prd	paired	12082995	12085827	2L
FBgn0003159	CG2841		2344949	2366356	X
FBgn0003175	px	plexus	22494297	22562065	2R
FBgn0003254	rib	ribbon	19270078	19281396	2R
FBgn0003300	run	runt	20690670	20697321	X
FBgn0003339	Scr	Sex combs reduced	6823120	6849981	3R
FBgn0003345	sd	scalloped	15804370	15827682	X
FBgn0003375	Sgs5	Salivary gland secretion 5	17595362	17596112	3R
FBgn0003396	shn	schnurri	11159086	11217394	2R
FBgn0003423	slgA	sluggish A	21374002	21385159	X
FBgn0003430	slp1	sloppy paired 1	3825675	3827099	2L
FBgn0003460	so	sine oculis	7419350	7434872	2R
FBgn0003463	sog	short gastrulation	15603283	15633434	X
FBgn0003486	spo	spook	5590083	5592571	3L
FBgn0003495	spz	spatzle	27064990	27070070	3R
FBgn0003499	sr	stripe	18090803	18135583	3R
FBgn0003507	srp	serpent	15986152	16004081	3R
FBgn0003513	ss	spineless	16374434	16403690	3R
FBgn0003651	svp	seven up	12258737	12302785	3R
FBgn0003656	sws	swiss cheese	7956820	7968236	X
FBgn0003716	tkv	thickveins	5219000	5271384	2L
FBgn0003731	Egfr	Epidermal growth factor receptor	21522420	21559977	2R
FBgn0003866	tsh	teashirt	21828593	21837011	2L
FBgn0003892	ptc	patched	8649649	8665223	2R
FBgn0003896	tup	tailup	18859507	18881261	2L
FBgn0003900	twi	twist	22985374	23048325	2R
FBgn0003944	Ubx	Ultrabithorax	16656623	16734426	3R
FBgn0003963	ush	u-shaped	476220	540560	2L
FBgn0003975	vg	vestigial	12884632	12899385	2R
FBgn0003984	vn	vein	5813338	5845664	3L
FBgn0003997	hid	head involution defective	18167745	18185641	3L
FBgn0004003	wbl	windbeutel	19249395	19250917	2R
FBgn0004009
FBgn0004053	zen	zerknullt	6752864	6754194	3R
FBgn0004054	zen2	zerknullt-related	6743135	6744136	3R
FBgn0004101	bs	blistered	24342861	24376473	2R
FBgn0004102	oc	ocelliless	8630159	8650681	X
FBgn0004110	tin	tinman	21378977	21381970	3R
FBgn0004198	ct	cut	7608428	7678859	X
FBgn0004228	mex1	midgut expression 1	15517424	15519592	3L
FBgn0004394	pdm2	POU domain protein 2	12657165	12686306	2L
FBgn0004509	Fur1	Furin 1	25347431	25473058	3R
FBgn0004567	slp2	sloppy paired 2	3836840	3839185	2L
FBgn0004573	5-HT7	5-hydroxytryptamine (serotonin) receptor 7	30968236	31016875	3R
FBgn0004583	ex	expanded	431227	448701	2L
FBgn0004595	pros	prospero	11328480	11407627	3R
FBgn0004606	zfh1	Zn finger homeodomain 1	30765926	30789202	3R
FBgn0004618	gl	glass	18367927	18372738	3R
FBgn0004644	hh	hedgehog	23128169	23141906	3R
FBgn0004666	sim	single-minded	13057755	13078124	3R
FBgn0004777	Ccp84Ag	Ccp84Ag	6686728	6688039	3R
FBgn0004778	Ccp84Af	Ccp84Af	6689602	6690239	3R
FBgn0004779	Ccp84Ae	Ccp84Ae	6690887	6691758	3R
FBgn0004780	Ccp84Ad	Ccp84Ad	6692732	6693527	3R
FBgn0004781	Ccp84Ac	Ccp84Ac	6695148	6696271	3R
FBgn0004795	retn	retained	23632610	23654820	2R
FBgn0004858	elB	elbow B	14390628	14409549	2L
FBgn0004859	ci	cubitus interruptus	47710	57041	4
FBgn0004860	ph-d	polyhomeotic distal	2115727	2123286	X
FBgn0004861	ph-p	polyhomeotic proximal	2126210	2138371	X
FBgn0004863	C15	C15	21499986	21512814	3R
FBgn0004865	Eip78C	Ecdysone-induced protein 78C	21226609	21266503	3L
FBgn0004870	bab1	bric a brac 1	1036369	1101089	3L
FBgn0004875	enc	encore	3818679	3842326	3L
FBgn0004892	sob	sister of odd and bowl	3578013	3580769	2L
FBgn0004893	bowl	brother of odd with entrails limited	3771700	3784121	2L
FBgn0004895	FoxL1	Forkhead box L1	4018878	4021279	3L
FBgn0004897	fd96Ca	forkhead domain 96Ca	25082684	25084878	3R
FBgn0004898	fd96Cb	forkhead domain 96Cb	25095012	25096099	3R
FBgn0004956	upd1	unpaired 1	18305354	18309291	X
FBgn0005390	fs(1)M3	female sterile (1) M3	5958207	5964247	X
FBgn0005558	ey	eyeless	697689	721173	4
FBgn0005561	sv	shaven	1088798	1113317	4
FBgn0005564	Shal	Shaker cognate l	19566851	19584568	3L
FBgn0005613	Sox15	Sox box protein 15	14201390	14212413	2R
FBgn0005624	Psc	Posterior sex combs	12965997	12980994	2R
FBgn0005640	Eip63E	Ecdysone-induced protein 63E	3515751	3610521	3L
FBgn0005658	Ets65A	Ets at 65A	6097617	6123913	3L
FBgn0005660	Ets21C	Ets at 21C	544925	552923	2L
FBgn0005666	bt	bent	724400	776474	4
FBgn0005677	dac	dachshund	16466512	16485998	2L
FBgn0008646	E5	E5	13867345	13874916	3R
FBgn0008651	lbl	ladybird late	21409979	21434133	3R
FBgn0010114	hig	hikaru genki	9227785	9247249	2R
FBgn0010223	Galphaf	G protein alpha f subunit	16662557	16667934	3L
FBgn0010238	Lac	Lachesin	12453190	12465630	2R
FBgn0010241	Mdr50	Multi drug resistance 50	14246966	14252597	2R
FBgn0010323	Gsc	Goosecoid	583540	594685	2L
FBgn0010453	Wnt4	Wnt oncogene analog 4	7255419	7277171	2L
FBgn0010470	Fkbp14	FK506-binding protein 14	21487167	21497929	2R
FBgn0010497	dmGlut	Dietary and metabolic glutamate transporter	12027438	12034122	2L
FBgn0011202	dia	diaphanous	20758144	20768053	2L
FBgn0011206	bol	boule	9097629	9134405	3L
FBgn0011225	jar	jaguar	24252826	24271233	3R
FBgn0011270	Pglym87	Phosphoglyceromutase 87	12231645	12232729	3R
FBgn0011274	Dif	Dorsal-related immunity factor	17413248	17433161	2L
FBgn0011278	lbe	ladybird early	21441577	21446537	3R
FBgn0011591	fng	fringe	20925891	20949512	3L
FBgn0011648	Mad	Mothers against dpp	3146056	3159643	2L
FBgn0011656	Mef2	Myocyte enhancer factor 2	9913496	9958858	2R
FBgn0011701	repo	reversed polarity	18236192	18239602	3R
FBgn0011746	ana	anachronism	9062295	9077554	2R
FBgn0011758	B-H1	BarH1	17397478	17403278	X
FBgn0011837	Tis11	Tis11 zinc finger protein	12659415	12682554	X
FBgn0012017	tRNA:Tyr-GTA-1-2	transfer RNA:Tyrosine-GTA 1-2	2459924	2460044	2L
FBgn0012034	AcCoAS	Acetyl Coenzyme A synthase	21270722	21280243	3L
FBgn0013467	igl	igloo	15155437	15190292	2R
FBgn0013469	klu	klumpfuss	10981171	11009188	3L
FBgn0013718	nuf	nuclear fallout	14190870	14233250	3L
FBgn0013751	Awh	Arrowhead	3846206	3861692	3L
FBgn0013771	Cyp6a9	Cytochrome P450-6a9	14879356	14881372	2R
FBgn0013772	Cyp6a8	Cytochrome P450-6a8	14887171	14889010	2R
FBgn0013972	Gycalpha99B	Guanylyl cyclase alpha-subunit at 99B	29682503	29685758	3R
FBgn0014019	Rh5	Rhodopsin 5	12008153	12009832	2L
FBgn0014143	croc	crocodile	21474133	21476479	3L
FBgn0014179	gcm	glial cells missing	9579498	9581745	2L
FBgn0014343	mirr	mirror	12693639	12710249	3L
FBgn0015008	Actn3	alpha actinin 3	16975885	16977795	3R
FBgn0015011	AhcyL2	Adenosylhomocysteinase like 2	16978439	16982158	3R
FBgn0015032	Cyp4c3	Cytochrome P450-4c3	30894038	30900688	3R
FBgn0015034	Cyp4e1	Cytochrome P450-4e1	8447451	8449745	2R
FBgn0015230	Glut3	Glucose transporter type 3	16788311	16790021	3R
FBgn0015371	chn	charlatan	15115236	15144783	2R
FBgn0015524	otp	orthopedia	20883625	20903414	2R
FBgn0015561	unpg	unplugged	9195205	9199870	2R
FBgn0015600	toc	toucan	3068345	3144786	2L
FBgn0015766	Msr-110	Msr-110	5566919	5577348	3L
FBgn0015773	NetA	Netrin-A	14604012	14653928	X
FBgn0015903	apt	apontic	23564891	23599526	2R
FBgn0015904	ara	araucan	12580672	12596018	3L
FBgn0015919	caup	caupolican	12609631	12621798	3L
FBgn0016031	lama	lamina ancestor	5343619	5355923	3L
FBgn0016034	mael	maelstrom	22721203	22726234	3L
FBgn0016078	wun	wunen	9400531	9413463	2R
FBgn0016660	H15	H15	5404280	5416593	2L
FBgn0016694	Pdp1	PAR-domain protein 1	7811458	7867369	3L
FBgn0017424	asRNA:CR11538	antisense RNA:CR11538	12129103	12131488	3L
FBgn0019643	AANAT1	Arylalkylamine N-acetyltransferase 1	24139563	24157762	2R
FBgn0019650	toy	twin of eyeless	989725	1007922	4
FBgn0019809	gcm2	gcm2	9608562	9612706	2L
FBgn0019929	Ser7	Ser7	9865233	9867070	X
FBgn0020258	ppk	pickpocket	14378218	14381172	2L
FBgn0020280	laf	labial associated factor	4876005	4878533	3R
FBgn0020304	drongo	drongo	833584	851071	2L
FBgn0020307	dve	defective proventriculus	22243963	22286469	2R
FBgn0020376	Sr-CIII	Scavenger receptor class C, type III	4120343	4121627	2L
FBgn0020378	Sp1	Sp1	9729648	9756369	X
FBgn0020414	Idgf3	Imaginal disc growth factor 3	16450907	16455194	2L
FBgn0020415	Idgf2	Imaginal disc growth factor 2	16447330	16450508	2L
FBgn0020493	Dad	Daughters against dpp	17054007	17070408	3R
FBgn0020503	CLIP-190	Cytoplasmic linker protein 190	17384700	17409698	2L
FBgn0020556	lncRNA:bxd	bithoraxoid	16742125	16773189	3R
FBgn0020617	Rx	Retinal Homeobox	20916753	20937030	2R
FBgn0020912	Ptx1	Ptx1	30912754	30930682	3R
FBgn0021767	org-1	optomotor-blind-related-gene-1	8447691	8455069	X
FBgn0023407	B4	B4	13500624	13549328	2L
FBgn0023441	fus	fusilli	15657318	15676669	2R
FBgn0023489	Pph13	PvuII-PstI homology 13	577486	579549	2L
FBgn0023507	D2hgdh	D-2-hydroxyglutaric acid dehydrogenase	2141489	2144937	X
FBgn0023535	arg	arginase	509435	528028	X
FBgn0024184	unc-4	unc-4	17768569	17778708	X
FBgn0024244	drm	drumstick	3539247	3548423	2L
FBgn0024245	dnt	doughnut on 2	19338669	19363227	2L
FBgn0024288	Sox100B	Sox100B	31065253	31083407	3R
FBgn0024289	Sodh-1	Sorbitol dehydrogenase 1	7052335	7054541	3R
FBgn0024321	NK7.1	NK7.1	14329413	14372951	3R
FBgn0024963	GluClalpha	GluClalpha	19730715	19775231	3R
FBgn0025360	Optix	Optix	8031283	8042529	2R
FBgn0025525	bab2	bric a brac 2	1140429	1177276	3L
FBgn0025632	CG4313		2041868	2055414	X
FBgn0025633	CG13366		585081	620195	X
FBgn0025642	CG32812		1287290	1288945	X
FBgn0025709	CNT2	Concentrative nucleoside transporter 2	9078721	9082374	2R
FBgn0026058	OdsH	Ods-site homeobox	17791010	17814011	X
FBgn0026160	tna	tonalli	10857889	10876496	3L
FBgn0026179	siz	schizo	21034535	21075444	3L
FBgn0026190	PH4alphaMP	prolyl-4-hydroxylase-alpha MP	30491813	30496153	3R
FBgn0026250	eIF1A	eukaryotic translation initiation factor 1A	18274665	18283005	3R
FBgn0026314	Ugt35b	UDP-glycosyltransferase 35b	11168503	11170246	3R
FBgn0026319	Traf4	TNF-receptor-associated factor 4	4361925	4380716	2L
FBgn0026411	Lim1	LIM homeobox 1	8756539	8805804	X
FBgn0026438	Eaat2	Excitatory amino acid transporter 2	737212	744395	2L
FBgn0026563	CG1979		7054586	7058671	3R
FBgn0026754	Ugt37c1	UDP-glycosyltransferase 37c1	16843296	16845038	2R
FBgn0026756	Ugt37a1	UDP-glycosyltransferase 37a1	20372409	20374083	2L
FBgn0027074	CG17324		18819344	18822573	2L
FBgn0027108	Inx2	Innexin 2	6998672	7004151	X
FBgn0027348	bgm	bubblegum	14013004	14019328	2L
FBgn0027356	Amph	Amphiphysin	12593604	12612068	2R
FBgn0027364	Six4	Six4	20788886	20792777	3L
FBgn0027546	CG4766		5997508	6000797	X
FBgn0027581	CG6191		13580313	13593339	2R
FBgn0027601	pdgy	pudgy	14933670	14953532	X
FBgn0027608	CG2082		5758680	5781076	3R
FBgn0028369	kirre	kin of irre	2740384	3134532	X
FBgn0028480	CG17841		10368052	10384183	X
FBgn0028482	bdl	borderless	4324554	4331830	2L
FBgn0028494	CG6424		17703335	17719346	2R
FBgn0028519	hll	heimdall	14027001	14029368	2L
FBgn0028523	CG5888		16400175	16448469	2L
FBgn0028550	Atf3	Activating transcription factor 3	1242740	1275284	X
FBgn0028644	beat-Ic	beaten path Ic	16000291	16041703	2L
FBgn0028704	Nckx30C	Nckx30C	9711512	9746495	2L
FBgn0028740	CG6362		17770405	17772552	2R
FBgn0028789	Doc1	Dorsocross1	9041375	9045042	3L
FBgn0028844	CG15283		14450282	14450922	2L
FBgn0028853	CG15263		15285000	15286047	2L
FBgn0028871	Cpr35B	Cuticular protein 35B	14424315	14425189	2L
FBgn0028913	CG3473		14563015	14563726	2L
FBgn0028945	CG7631		15628678	15629552	2L
FBgn0028979	tio	tiptop	22019208	22025734	2L
FBgn0028986	Spn38F	Serpin 38F	20836621	20837985	2L
FBgn0028993	scro	scarecrow	24724162	24758036	3L
FBgn0029003	mab-21	mab-21	6008183	6013181	X
FBgn0029092	ced-6	ced-6	9434669	9444937	2R
FBgn0029123	SoxN	SoxNeuro	8825645	8829670	2L
FBgn0029172	Fad2	Fad2	11023535	11024846	3L
FBgn0029753	CG4198		5313258	5315190	X
FBgn0029835	CG5921		6050828	6065646	X
FBgn0029848	Btnd	Biotinidase	6217268	6219327	X
FBgn0029864	CG15894		6309212	6329828	X
FBgn0029879	APC7	Anaphase Promoting Complex subunit 7	6597088	6599699	X
FBgn0029896	CG3168		6720004	6739986	X
FBgn0029915	CG14434		6851909	6867194	X
FBgn0029932	CG4607		7069413	7072689	X
FBgn0029939	CG9650		7137723	7241932	X
FBgn0029951	CG11369		7574290	7576767	X
FBgn0029952	CG12689		7585303	7586131	X
FBgn0030027	CG1632		8252670	8272462	X
FBgn0030051	spirit	Serine Protease Immune Response Integrator	8571099	8573593	X
FBgn0030065	CG12075		8838323	8872774	X
FBgn0030077	CG15365		9054698	9067983	X
FBgn0030078	CG10970		9069599	9071408	X
FBgn0030102	SmydA-9	SET and MYND domain containing, arthropod-specific, member 9	9206126	9210887	X
FBgn0030108	Gr8a	Gustatory receptor 8a	9227137	9228827	X
FBgn0030156	CG15247		9874493	9876672	X
FBgn0030157	CG1468		9878422	9879279	X
FBgn0030158	CG9686		9879870	9880535	X
FBgn0030298	Or10a	Odorant receptor 10a	11413467	11417422	X
FBgn0030357	Sclp	Sclp	11920004	11924662	X
FBgn0030483	CG12725		13401839	13402863	X
FBgn0030505	NFAT	NFAT nuclear factor	13624745	13664568	X
FBgn0030529	Clic	Chloride intracellular channel	13812971	13822307	X
FBgn0030574	CG9413		14584733	14602580	X
FBgn0030634	CG9164		15380371	15385441	X
FBgn0030723	dpr18	defective proboscis extension response 18	16063738	16070304	X
FBgn0030757	CG9902		16542124	16547520	X
FBgn0030808	RhoGAP15B	Rho GTPase activating protein at 15B	16943290	16956234	X
FBgn0030868	CG12986		17819155	17819685	X
FBgn0030912	CG6023		18314124	18321193	X
FBgn0030914	CG6106		18358881	18362527	X
FBgn0030982	CG7423		19082609	19083290	X
FBgn0030984	tgy	twiggy	19125003	19127316	X
FBgn0030989	Inx5	Innexin 5	19168777	19170883	X
FBgn0030992	CG33253		19183421	19187278	X
FBgn0031001	CG7884		19220622	19235910	X
FBgn0031002	CG14196		19236059	19241840	X
FBgn0031016	kek5	kekkon5	19353181	19471914	X
FBgn0031053	CG14223		19659442	19663971	X
FBgn0031081	Nep3	Neprilysin 3	19961297	19969323	X
FBgn0031086	fd19B	forkhead domain 19B	20091428	20092408	X
FBgn0031118	RhoGAP19D	Rho GTPase activating protein at 19D	20469955	20510694	X
FBgn0031150	bves	bves	21053963	21082391	X
FBgn0031169	CG1494		21285301	21292458	X
FBgn0031208	CG11023		7529	9484	2L
FBgn0031299	CG4629		1083091	1102504	2L
FBgn0031374	Wdr62	WD repeat domain 62	1884622	1944289	2L
FBgn0031375	erm	earmuff	1950239	1970362	2L
FBgn0031461	daw	dawdle	2805261	2812376	2L
FBgn0031489	CG17224		3016441	3018308	2L
FBgn0031516	CG9663		3294926	3303130	2L
FBgn0031546	CG8851		3519677	3522555	2L
FBgn0031550	IFT57	Intraflagellar transport 57	3530789	3532678	2L
FBgn0031571	bark	bark beetle	3787167	3802726	2L
FBgn0031644	CG15625		4889995	4891277	2L
FBgn0031689	Cyp28d1	Cyp28d1	5210460	5212445	2L
FBgn0031690	CG7742		5212395	5215081	2L
FBgn0031751	CG9016		5922876	5923653	2L
FBgn0031829	IFT52	Intraflagellar transport 52	6555717	6557502	2L
FBgn0031859	CG17377		6801358	6802840	2L
FBgn0031860	CG11236		6803011	6804372	2L
FBgn0031861	CG17375		6804324	6805792	2L
FBgn0031865	Nha1	Na[+]/H[+] hydrogen antiporter 1	6860905	6870389	2L
FBgn0031866	Nlg2	Neuroligin 2	6874900	6906656	2L
FBgn0031902	Wnt6	Wnt oncogene analog 6	7333714	7352542	2L
FBgn0031903	Wnt10	Wnt oncogene analog 10	7363379	7377528	2L
FBgn0031907	CG5171		7401335	7404727	2L
FBgn0031913	CG5958		7430530	7433516	2L
FBgn0031914	CG5973		7437492	7445882	2L
FBgn0031954	CG14537		7840452	7841262	2L
FBgn0031955	CG14535		7844905	7855475	2L
FBgn0031970	CG7227		7994388	7998151	2L
FBgn0032013	Scgalpha	Sarcoglycan alpha	8303429	8305376	2L
FBgn0032025	CG7778		8346620	8351112	2L
FBgn0032029	CG17292		8370454	8374250	2L
FBgn0032065	CG12438		8752285	8753209	2L
FBgn0032067	LManIV	Lysosomal alpha-mannosidase IV	8769159	8772344	2L
FBgn0032068	LManV	Lysosomal alpha-mannosidase V	8772946	8776263	2L
FBgn0032074	Tsp29Fa	Tetraspanin 29Fa	8933962	8936096	2L
FBgn0032083	CG9541		8970520	8975428	2L
FBgn0032123	Oatp30B	Organic anion transporting polypeptide 30B	9521210	9540060	2L
FBgn0032136	Apoltp	Apolipoprotein lipid transfer particle	9634179	9656026	2L
FBgn0032223	GATAd	GATAd	10333734	10339185	2L
FBgn0032297	CG17124		10744075	10756325	2L
FBgn0032330	Samuel	SAM-motif ubiquitously expressed punctatedly localized protein	11013206	11066998	2L
FBgn0032360	CG14926		11342301	11343318	2L
FBgn0032399	CG6785		12041054	12045200	2L
FBgn0032439	Ref2	RNA and export factor binding protein 2	12610517	12646356	2L
FBgn0032585	CG4580		16488148	16490182	2L
FBgn0032586	Tpr2	Tetratricopeptide repeat protein 2	16491540	16507621	2L
FBgn0032587	CG5953		16508078	16532877	2L
FBgn0032633	Lrch	Leucine-rich-repeats and calponin homology domain protein	17367511	17384115	2L
FBgn0032637	CG5050		17452924	17458775	2L
FBgn0032699	CG10383		18690904	18695602	2L
FBgn0032707	CG10348		18714453	18732524	2L
FBgn0032709	CG15167		18740358	18740807	2L
FBgn0032715	CG17597		18829012	18831153	2L
FBgn0032723	ssp3	short spindle 3	18916347	18943960	2L
FBgn0032754	CG10700		19077276	19079028	2L
FBgn0032965	CG11629		21896666	21898289	2L
FBgn0032966	CG1421		21902993	21903739	2L
FBgn0032967	CG1428		21906289	21908319	2L
FBgn0032968	CG11634		21916300	21920324	2L
FBgn0033041	Or42a	Odorant receptor 42a	5791441	5792967	2R
FBgn0033069	eIF3f2	eukaryotic translation initiation factor 3 subunit f2	6200853	6201956	2R
FBgn0033130	Tsp42Ei	Tetraspanin 42Ei	7035125	7036949	2R
FBgn0033154	CG1850		7258867	7261269	2R
FBgn0033159	Dscam1	Down syndrome cell adhesion molecule 1	7317924	7381899	2R
FBgn0033167	CG1701		7408371	7409385	2R
FBgn0033246	ACC	Acetyl-CoA carboxylase	7974115	7991862	2R
FBgn0033252	CG12769		8052080	8065554	2R
FBgn0033280	CG12126		8262674	8263278	2R
FBgn0033296	Mal-A7	Maltase A7	8468646	8471663	2R
FBgn0033302	Cyp6a14	Cyp6a14	8564187	8567202	2R
FBgn0033368	CG13743		9044850	9060608	2R
FBgn0033369	CG8197		9060461	9061924	2R
FBgn0033371	CNT1	Concentrative nucleoside transporter 1	9082395	9085717	2R
FBgn0033518	Prx2540-2	Peroxiredoxin 2540-2	10418718	10419761	2R
FBgn0033519	CG11825		10420414	10423650	2R
FBgn0033600	Cpr47Ec	Cuticular protein 47Ec	11259106	11259976	2R
FBgn0033615	CG7741		11301916	11305607	2R
FBgn0033638	CG9005		11619479	11640941	2R
FBgn0033648	Ir48b	Ionotropic receptor 48b	11700647	11702449	2R
FBgn0033649	pyr	pyramus	11712263	11726345	2R
FBgn0033652	ths	thisbe	11756817	11814424	2R
FBgn0033668	exp	expansion	11939557	11967435	2R
FBgn0033706	Vha36-2	Vacuolar H[+] ATPase 36kD subunit 2	12257282	12258652	2R
FBgn0033744	Dh44-R2	Diuretic hormone 44 receptor 2	12474424	12487986	2R
FBgn0033777	CG17574		12849358	12869423	2R
FBgn0033787	CG13321		12953112	12955712	2R
FBgn0033788	CG13323		13044695	13047256	2R
FBgn0033791	Drl-2	Derailed 2	13055246	13079539	2R
FBgn0033861	CG12464		13608673	13609178	2R
FBgn0033911	VGAT	Vesicular GABA Transporter	14198478	14201249	2R
FBgn0033917	SmydA-1	SET and MYND domain containing, arthropod-specific, member 1	14243778	14246066	2R
FBgn0033919	CG8547		14261206	14267919	2R
FBgn0033968	hui	hase und igel	14808419	14809931	2R
FBgn0033969	CG10202		14817857	14819987	2R
FBgn0033980	Cyp6a20	Cyp6a20	14882118	14884046	2R
FBgn0034046	tun	tungus	15794000	15855645	2R
FBgn0034083	lbk	lambik	16150123	16169519	2R
FBgn0034145	CG5065		16607654	16624894	2R
FBgn0034253	CG10936		17604951	17639138	2R
FBgn0034356	Pepck2	Phosphoenolpyruvate carboxykinase 2	18527430	18535749	2R
FBgn0034363	CG5327		18615988	18618317	2R
FBgn0034364	CG5493		18616692	18619328	2R
FBgn0034371	SP2637	SP2637	18640862	18658222	2R
FBgn0034391	CG15080		18783299	18794594	2R
FBgn0034423	tbrd-2	testis-specifically expressed bromodomain containing protein-2	19259909	19262294	2R
FBgn0034462	CG15905		19646483	19647645	2R
FBgn0034467	CG15128		19685614	19688078	2R
FBgn0034476	Toll-7	Toll-7	19826578	19832973	2R
FBgn0034479	CG8654		19979242	19984895	2R
FBgn0034560	CG9235		20909704	20910801	2R
FBgn0034636	twz	tiwaz	21560246	21576035	2R
FBgn0034715	Oatp58Db	Organic anion transporting polypeptide 58Db	22221180	22223499	2R
FBgn0034716	Oatp58Dc	Organic anion transporting polypeptide 58Dc	22223681	22228574	2R
FBgn0034717	CG5819		22293400	22296955	2R
FBgn0034789	PIP5K59B	Phosphatidylinositol 4-phosphate 5-kinase at 59B	22874769	22881436	2R
FBgn0034835	CG3092		23232626	23233927	2R
FBgn0034883	Eglp2	Entomoglyceroporin 2	23603722	23616754	2R
FBgn0034897	Sesn	Sestrin	23713900	23734846	2R
FBgn0035021	CG4622		24533374	24556300	2R
FBgn0035041	CG13594		24615423	24638588	2R
FBgn0035068	CG12849		24797925	24798613	2R
FBgn0035069	CG3611		24798798	24800776	2R
FBgn0035070	CG3650		24848994	24850200	2R
FBgn0035094	CG9380		25183628	25255318	2R
FBgn0035113	pyx	pyrexia	217932	223069	3L
FBgn0035139	CG13891		433146	433906	3L
FBgn0035160	hng3	hinge3	737680	755489	3L
FBgn0035187	Trh	Tryptophan hydroxylase	1190384	1193173	3L
FBgn0035237	CG13917		1576699	1600845	3L
FBgn0035260	CG7991		1674709	1715541	3L
FBgn0035397	CG11486		3071133	3090406	3L
FBgn0035610	Lkr	Leucokinin receptor	5512421	5529341	3L
FBgn0035619	CG10592		5592741	5595272	3L
FBgn0035620	CG5150		5595542	5597422	3L
FBgn0035621	CG10591		5598557	5599692	3L
FBgn0035625	Blimp-1	Blimp-1	5630983	5652094	3L
FBgn0035718	CG14820		6932926	6934824	3L
FBgn0035953	CG5087		8998184	9002566	3L
FBgn0035954	Doc3	Dorsocross3	9005196	9007249	3L
FBgn0035955	CG5194		9008624	9009838	3L
FBgn0035956	Doc2	Dorsocross2	9012686	9019246	3L
FBgn0035976	PGRP-LC	Peptidoglycan recognition protein LC	9338810	9348336	3L
FBgn0036080	Or67d	Odorant receptor 67d	10273204	10274624	3L
FBgn0036260	Rh7	Rhodopsin 7	12164205	12175482	3L
FBgn0036285	toe	twin of eyg	12422510	12432668	3L
FBgn0036287	CG10663		12474418	12485035	3L
FBgn0036302	sowah	sosondowah	12537513	12572542	3L
FBgn0036311	CG17666		12781325	12784377	3L
FBgn0036414	nan	nanchung	14186249	14189648	3L
FBgn0036428	Gbs-70E	Glycogen binding subunit 70E	14540937	14550975	3L
FBgn0036459	CG3349		14979620	14982432	3L
FBgn0036731	CG6333		17480129	17486230	3L
FBgn0036751	Adgf-B	Adenosine deaminase-related growth factor B	17748833	17750588	3L
FBgn0036770	Prestin	Prestin	17898889	17907812	3L
FBgn0036896	wnd	wallenda	19624406	19635783	3L
FBgn0036899	tey	teyrha-meyrha	19650506	19664104	3L
FBgn0036900	CG8765		19683941	19687353	3L
FBgn0036939	CG7365		20124298	20127381	3L
FBgn0036947	obst-F	obstructor-F	20200443	20201638	3L
FBgn0037014	CG13251		20637199	20640910	3L
FBgn0037059	CG10510		21208148	21210084	3L
FBgn0037064	CG9389		21268392	21270580	3L
FBgn0037143	CR7448		21949825	21951550	3L
FBgn0037147	CG7140		22026230	22028325	3L
FBgn0037162	CG11449		22454373	22455989	3L
FBgn0037163	laza	lazaro	22458816	22461131	3L
FBgn0037164	CG11438		22465619	22468076	3L
FBgn0037166	CG11426		22470556	22473509	3L
FBgn0037185	CG11367		22728111	22733446	3L
FBgn0037203	slif	slimfast	22881045	22893821	3L
FBgn0037283	CG14658		4829911	4830513	3R
FBgn0037284	CG14659		4830849	4831297	3R
FBgn0037291	CG14662		4981999	4984232	3R
FBgn0037385	glob3	globin 3	5830062	5831785	3R
FBgn0037386	CG1208		5831639	5838782	3R
FBgn0037448	CG15186		6478311	6495025	3R
FBgn0037463	djl	don juan like	7060767	7061919	3R
FBgn0037464	CG1988		7062175	7064370	3R
FBgn0037475	Fer1	48 related 1	7136206	7141972	3R
FBgn0037498	CG10029		7315724	7317207	3R
FBgn0037553	CG18249		8220146	8222188	3R
FBgn0037720	CG8312		9591309	9625073	3R
FBgn0037751	topi	matotopetli	9775121	9777943	3R
FBgn0038002	CG12256		12225282	12226339	3R
FBgn0038003	CG3916		12229413	12230425	3R
FBgn0038006	Cyp313a2	Cyp313a2	12234980	12236904	3R
FBgn0038007	Cyp313a3	Cyp313a3	12237138	12239266	3R
FBgn0038008	CG3942		12254187	12256592	3R
FBgn0038088	CG10126		12855544	12859246	3R
FBgn0038179	CG9312		13765756	13767103	3R
FBgn0038186	CG14362		13854599	13855454	3R
FBgn0038188	Art9	Arginine methyltransferase 9	13942238	13943460	3R
FBgn0038190	CG9926		13949454	13951138	3R
FBgn0038225	soti	scotti	14380663	14381699	3R
FBgn0038242	CG14852		14565927	14566513	3R
FBgn0038250	CG3505		14657447	14659228	3R
FBgn0038407	CG6126		16198000	16203083	3R
FBgn0038449	CG17562		16615309	16617154	3R
FBgn0038451	CG14893		16620778	16622702	3R
FBgn0038523	CG7587		17594386	17595057	3R
FBgn0038566	CG14317		18081048	18082583	3R
FBgn0038567	CG14316		18152120	18153640	3R
FBgn0038588	CG7156		18239420	18242159	3R
FBgn0038679	CG6040		19096961	19131929	3R
FBgn0038682	CG5835		19148632	19153686	3R
FBgn0038727	CG7432		19665007	19670827	3R
FBgn0038733	CG11407		19781246	19783145	3R
FBgn0038790	MtnC	Metallothionein C	20360308	20360634	3R
FBgn0038826	Syp	Syncrip	20756729	20810726	3R
FBgn0038851	dmrt93B	doublesex-Mab related 93B	21074007	21076798	3R
FBgn0038852	HHEX	Hematopoietically expressed homeobox	21076862	21080926	3R
FBgn0038853	RhoGAP93B	Rho GTPase activating protein at 93B	21083043	21097827	3R
FBgn0038887	CG7907		21403735	21406690	3R
FBgn0038892	CG15498		21567519	21569149	3R
FBgn0038918	CG6690		21911816	21913591	3R
FBgn0038919	Qsox2	Quiescin sulfhydryl oxidase 2	21913747	21915546	3R
FBgn0038983	CG5326		22532174	22539919	3R
FBgn0039008	CG6972		22702007	22704338	3R
FBgn0039064	CG4467		23227727	23248903	3R
FBgn0039069	CG6763		23284002	23286041	3R
FBgn0039070	CG17083		23286093	23288051	3R
FBgn0039071	bb8	big bubble 8	23288217	23290189	3R
FBgn0039274	CG11920		25074877	25076382	3R
FBgn0039313	CG11892		25281548	25283237	3R
FBgn0039319	CG13659		25300891	25302317	3R
FBgn0039321	CG10550		25306407	25308391	3R
FBgn0039461	CG5500		26876630	26880459	3R
FBgn0039670	CG7567		29587237	29588104	3R
FBgn0039682	Obp99c	Odorant-binding protein 99c	29685736	29689311	3R
FBgn0039683	dmrt99B	doublesex-Mab related 99B	29692591	29697025	3R
FBgn0039737	CG7920		30010476	30015284	3R
FBgn0039747	AdoR	Adenosine receptor	30134856	30149606	3R
FBgn0039754	CG9747		30185423	30191252	3R
FBgn0039795	Spn100A	Serpin 100A	30690642	30692768	3R
FBgn0039810	CG15549		30935396	30936507	3R
FBgn0039811	CG15550		30936589	30937102	3R
FBgn0039821	CG15556		31127965	31130666	3R
FBgn0039862	kek6	kek6	31622136	31664646	3R
FBgn0039937	fd102C	forkhead domain 102C	836986	844529	4
FBgn0039938	Sox102F	Sox102F	800436	834393	4
FBgn0040250	Ugt86Dj	UDP-glycosyltransferase 86Dj	11173441	11175408	3R
FBgn0040252	Ugt86Dh	UDP-glycosyltransferase 86Dh	11175529	11177910	3R
FBgn0040255	Ugt86De	UDP-glycosyltransferase 86De	11166177	11167981	3R
FBgn0040257	Ugt86Dc	UDP-glycosyltransferase 86Dc	11154626	11156513	3R
FBgn0040261	Ugt36Bb	UDP-glycosyltransferase 36Bb	16796595	16798273	2L
FBgn0040318	HGTX	HGTX	14583222	14599540	3L
FBgn0040359	CG11380		1191308	1196660	X
FBgn0040360	CG14626		1184778	1188585	X
FBgn0040383	CG5254		750347	758719	X
FBgn0040694	CG14974		3620433	3621032	3L
FBgn0040719	CG15357		1945150	1945709	2L
FBgn0040993	CG17325		18812648	18813941	2L
FBgn0040996	CG12617		20294693	20295804	2L
FBgn0041096	rols	rolling pebbles	12008225	12064859	3L
FBgn0041111	lilli	lilliputian	2885929	2954406	2L
FBgn0041156	exex	extra-extra	7948186	7951563	3L
FBgn0041180	Tep4	Thioester-containing protein 4	19548507	19556451	2L
FBgn0041194	Prat2	Phosphoribosylamidotransferase 2	6911999	6914876	3L
FBgn0041629	Hexo2	Hexosaminidase 2	8709652	8712478	X
FBgn0042102	CG18745		7783843	7786119	3R
FBgn0042135	CG18812		7716807	7735622	2R
FBgn0042189	CG17376		6799946	6800894	2L
FBgn0042627	FASN2	Fatty acid synthase 2	3043947	3056143	2L
FBgn0042630	Sox21b	Sox21b	14112405	14131324	3L
FBgn0044028	Notum	Notum	16023480	16032752	3L
FBgn0045469	Gr93c	Gustatory receptor 93c	21844014	21845265	3R
FBgn0045470	Gr93b	Gustatory receptor 93b	21842521	21843765	3R
FBgn0045759	bin	biniou	6990622	6994447	3L
FBgn0045852	ham	hamlet	18762874	18792906	2L
FBgn0047199	CG31517		13948420	13949742	3R
FBgn0050069	CG30069		14185204	14198368	2R
FBgn0050089	CG30089		15727381	15762044	2R
FBgn0050099	CG30099		16288208	16288969	2R
FBgn0050115	GEFmeso	Guanine nucleotide exchange factor in mesoderm	18554119	18611777	2R
FBgn0050222	CG30222		21583492	21585368	2R
FBgn0050277	Oatp58Da	Organic anion transporting polypeptide 58Da	22218456	22220905	2R
FBgn0050371	CG30371		8267643	8269334	2R
FBgn0050456	CG30456		17100241	17107542	2R
FBgn0050497	CG30497		7737019	7782637	2R
FBgn0051025	Ppi1	Protein phosphatase 1c interacting protein 1	30125633	30129119	3R
FBgn0051041	CG31041		29590070	29590906	3R
FBgn0051092	LpR2	Lipophorin receptor 2	25698727	25740465	3R
FBgn0051097	CG31097		25296128	25297778	3R
FBgn0051098	CG31098		25291370	25292977	3R
FBgn0051102	CG31102		25293458	25295594	3R
FBgn0051104	CG31104		25285473	25286974	3R
FBgn0051217	modSP	modular serine protease	16652446	16655662	3R
FBgn0051279	CG31279		16430681	16432897	3R
FBgn0051300	CG31300		25283620	25285224	3R
FBgn0051313	CG31313		14566432	14567429	3R
FBgn0051370	CG31370		25302464	25303986	3R
FBgn0051459	CG31459		19840845	19842040	3R
FBgn0051481	pb	proboscipedia	6707800	6742063	3R
FBgn0051493	CG31493		7131560	7132695	3R
FBgn0051612	CG31612		21762314	21795447	2L
FBgn0051632	sens-2	senseless-2	6821934	6838995	2L
FBgn0051647	lncRNA:CR31647	long non-coding RNA:CR31647	5435582	5439277	2L
FBgn0051668	CG31668		2203721	2206166	2L
FBgn0051682	Tengl1	Testis EndoG-Like 1	2239414	2240593	2L
FBgn0051693	CG31693		22015190	22017334	2L
FBgn0051708	DIP-zeta	Dpr-interacting protein zeta	9051631	9071164	2L
FBgn0051774	fred	friend of echinoid	3902928	3991713	2L
FBgn0051792	CG31792		18997448	19002713	2L
FBgn0051804	CG31804		17363496	17364351	2L
FBgn0052062	Rbfox1	RNA-binding Fox protein 1	10481412	10594012	3L
FBgn0052079	CG32079		11025561	11027332	3L
FBgn0052081	CG32081		11027579	11029444	3L
FBgn0052102	CG32102		12469072	12469784	3L
FBgn0052111	lncRNA:CR32111	long non-coding RNA:CR32111	12627934	12648280	3L
FBgn0052183	Ccn	Ccn	17690015	17748839	3L
FBgn0052204	CG32204		18922419	18946038	3L
FBgn0052296	Mrtf	Myocardin-related transcription factor	2717615	2766536	3L
FBgn0052373	CG32373		7650548	7759123	3L
FBgn0052423	shep	alan shepard	5155821	5277944	3L
FBgn0052521	CG32521		21205310	21281171	X
FBgn0052529	Hers	Histone gene-specific Epigenetic Repressor in late S phase	19866146	19908108	X
FBgn0052532	CG32532		19531851	19547482	X
FBgn0052719	CG32719		7508651	7547992	X
FBgn0052773	lncRNA:CR32773	long non-coding RNA:CR32773	4387676	4611385	X
FBgn0052791	DIP-alpha	Dpr-interacting protein alpha	3507245	3571649	X
FBgn0052816	CG32816		316576	470726	X
FBgn0053144	CG33144		10740054	10798709	2R
FBgn0053203	CG33203		28870606	28887709	3R
FBgn0053223	CG33223		8465690	8483885	X
FBgn0053281	CG33281		3324237	3326637	2L
FBgn0053282	CG33282		3327903	3329792	2L
FBgn0053296	CG33296		7713998	7716645	2L
FBgn0053315	CR33315		19074992	19075412	2L
FBgn0053325	CG33325		8678954	8680034	3R
FBgn0053483	CG33483		30900718	30902161	3R
FBgn0053517	Dop2R	Dopamine 2-like receptor	20004680	20062706	X
FBgn0053531	Ddr	Discoidin domain receptor	6253123	6323466	2L
FBgn0053542	upd3	unpaired 3	18277233	18284596	X
FBgn0053673	CG33673		1945815	1946728	2L
FBgn0053687	CG33687		16197868	16198852	3L
FBgn0053983	obst-H	obstructor-H	15528265	15529243	3L
FBgn0062412	Ctr1B	Copper transporter 1B	8317612	8319205	3R
FBgn0063496	GstE4	Glutathione S transferase E4	18403248	18404086	2R
FBgn0084001	CG41434		22037860	22039772	2L
FBgn0085326	CG34297		6747068	6748007	3R
FBgn0085369	Drgx	Dorsal root ganglia homeobox	3662745	3692114	2L
FBgn0085370	Pde11	Phosphodiesterase 11	18532025	18590342	2L
FBgn0085405	CG34376		22448099	22460749	3R
FBgn0085407	Pvf3	PDGF- and VEGF-related factor 3	7098188	7157695	2L
FBgn0085408	Shroom	Shroom	14308142	14351802	2R
FBgn0085412	CG34383		13715207	13764667	3R
FBgn0085414	dpr12	defective proboscis extension response 12	5804712	5860831	2R
FBgn0085419	Rgk2	Rad, Gem/Kir family member 2	18539585	18548969	2R
FBgn0085424	nub	nubbin	12587625	12628135	2L
FBgn0085431	CG34402		12386249	12402902	3R
FBgn0085450	Snoo	Sno oncogene	7891187	7984196	2L
FBgn0085488	CG34459		16824664	16826648	2R
FBgn0085489	CG34460		16826872	16827755	2R
FBgn0086655	jing	jing	6502006	6621792	2R
FBgn0086680	vvl	ventral veins lacking	6790158	6794941	3L
FBgn0086686	l(3)L1231	lethal (3) L1231	14642672	14655716	3R
FBgn0086758	chinmo	Chronologically inappropriate morphogenesis	1651258	1704682	2L
FBgn0087007	bbg	big bang	14412828	14536276	3L
FBgn0243512	puc	puckered	8105332	8122294	3R
FBgn0250844	CG4218		14547498	14549109	2L
FBgn0250849	CG32388		6983473	6984586	3L
FBgn0259111	Ndae1	Na[+]-driven anion exchanger 1	7223328	7249343	2L
FBgn0259211	grh	grainy head	17801132	17842820	2R
FBgn0259243	Pka-R1	Protein kinase, cAMP-dependent, regulatory subunit type 1	20816118	20836048	3L
FBgn0259735	CG42389		16545016	16663218	2L
FBgn0259736	CG42390		22120061	22133367	3R
FBgn0259822	Ca-beta	Ca2+-channel-protein-beta-subunit	11156118	11203544	2L
FBgn0259935	CG42458		7423827	7454717	3L
FBgn0260003	Dys	Dystrophin	19461085	19597288	3R
FBgn0260228	CG42502		18808694	18811252	2L
FBgn0260446	GABA-B-R1	metabotropic GABA-B receptor subtype 1	15016331	15034704	2L
FBgn0260642	Antp	Antennapedia	6896253	6999228	3R
FBgn0260748	CG5004		17107582	17135988	X
FBgn0261239	Hr39	Hormone receptor-like in 39	21237250	21259675	2L
FBgn0261258	rgn	regeneration	21382501	21424416	3L
FBgn0261260	mgl	Megalin	9358496	9500129	X
FBgn0261283	SREBP	Sterol regulatory element binding protein	19793935	19798979	3L
FBgn0261290	CheA84a	Chemosensory protein A 84a	8204195	8204830	3R
FBgn0261461	RhoGAP18B	Rho GTPase activating protein at 18B	19136107	19167082	X
FBgn0261522	lncRNA:CR42657	long non-coding RNA:CR42657	9688189	9689295	X
FBgn0261529	ms(2)34Fe	male sterile (2) 34Fe	14328429	14333860	2L
FBgn0261545	CG42663		12705172	12751545	2R
FBgn0261549	rdgA	retinal degeneration A	8907068	9029476	X
FBgn0261555	CG42673		9547220	9596713	3L
FBgn0261570	CG42684		17710144	17752007	X
FBgn0261588	pdm3	pou domain motif 3	8327490	8396280	2R
FBgn0261636	lncRNA:CR42719	long non-coding RNA:CR42719	615627	616646	3L
FBgn0261638	lncRNA:CR42721	long non-coding RNA::CR42721	6767050	6779728	3R
FBgn0261648	salm	spalt major	11434311	11445614	2L
FBgn0261703	gce	germ cell-expressed bHLH-PAS	15297766	15319074	X
FBgn0261801	CG42747		6400590	6485964	3L
FBgn0261816	CG42758		14567440	14568133	3L
FBgn0261836	Msp300	Muscle-specific protein 300 kDa	5100877	5207002	2L
FBgn0261930	vnd	ventral nervous system defective	582121	598151	X
FBgn0261931	CG42797		9608946	9623243	X
FBgn0261963	mid	midline	5461639	5467610	2L
FBgn0261985	Ptpmeg	Protein tyrosine phosphatase Meg	328097	356050	3L
FBgn0262097	lncRNA:CR42850	long non-coding RNA:CR42850	5379095	5381074	2L
FBgn0262098	CG42851		24809325	24810107	2R
FBgn0262139	trh	trachealess	366524	392633	3L
FBgn0262476	CG43066		18514574	18526439	2R
FBgn0262477	FoxP	Forkhead box P	9726020	9730872	3R
FBgn0262579	Ect4	Ectoderm-expressed 4	8063874	8108897	3L
FBgn0262614	pyd	polychaetoid	8827068	8931896	3R
FBgn0262617	CG43143		10264306	10308467	3R
FBgn0262636	dati	datilografo	375640	395605	4
FBgn0262735
FBgn0262738	norpA	no receptor potential A	4322626	4365408	X
FBgn0262741	lncRNA:CR43126	long non-coding RNA:CR43126	28586048	28591386	3R
FBgn0262742
FBgn0262890	CG43245		10771925	10773399	3L
FBgn0262893	CG43248		15530085	15531473	3L
FBgn0262975	cnc	cap-n-collar	23185580	23226711	3R
FBgn0262989	lncRNA:CR43297	long non-coding RNA:CR43297	8724674	8725901	X
FBgn0263019	lncRNA:CR43314	long non-coding RNA::CR43314	11952200	11971094	2L
FBgn0263042	CG43337		620695	622316	3L
FBgn0263072	CG43347		10602641	10620190	X
FBgn0263102	psq	pipsqueak	10557888	10617280	2R
FBgn0263239	dar1	dendritic arbor reduction 1	3626352	3653442	3L
FBgn0263346	CG43427		4659579	4712193	3R
FBgn0263355	CG31688		20426199	20447905	2L
FBgn0263379	lncRNA:CR43431	long non-coding RNA:CR43431	12648907	12653090	3L
FBgn0263391	hts	hu li tai shao	19397032	19424903	2R
FBgn0263407	lncRNA:CR43453	long non-coding RNA:CR43453	21465701	21466492	3R
FBgn0263490	mld	molting defective	24585653	24623899	3R
FBgn0263511	Vsx1	Visual system homeobox 1	5594255	5612865	X
FBgn0263512	Vsx2	Visual system homeobox 2	5528927	5560183	X
FBgn0263589	asRNA:CR43614	antisense RNA:CR43614	4368786	4373471	X
FBgn0263652	lncRNA:CR43643	long non-coding RNA:CR43643	26018027	26019309	3R
FBgn0263659	lncRNA:CR43650	long non-coding RNA:CR43650	16829095	16839494	2R
FBgn0263764	lncRNA:CR43681	long non-coding RNA:CR43681	11387870	11392320	2L
FBgn0263930	dally	division abnormally delayed	8827505	8891192	3L
FBgn0263970	lncRNA:CR43724	long non-coding RNA:CR43724	8028929	8029935	2R
FBgn0263995	cpo	couch potato	17919832	18018892	3R
FBgn0263996	CG43739		20871335	20918931	2L
FBgn0264005	Hmx	H6-like-homeobox	17558930	17569097	3R
FBgn0264078	Flo2	Flotillin 2	14839376	14933946	X
FBgn0264090	CG43759		18930335	19028629	X
FBgn0264262	lncRNA:CR43762	long non-coding RNA:CR43762	21894227	21895350	2L
FBgn0264324	spg	sponge	28845270	28870439	3R
FBgn0264357	SNF4Agamma	SNF4/AMP-activated protein kinase gamma subunit	21140739	21214269	3R
FBgn0264365	lncRNA:CR43817	long non-coding RNA:CR43817	18805445	18806205	2L
FBgn0264371	lncRNA:CR43823	long non-coding RNA:CR43823	3588485	3590301	2L
FBgn0264384	lncRNA:CR43836	long non-coding RNA:CR43836	8972908	9048991	X
FBgn0264442	ab	abrupt	11210678	11261080	2L
FBgn0264491	how	held out wings	22042191	22079321	3R
FBgn0264495	gpp	grappa	6406855	6449274	3R
FBgn0264562	Hr4	Hormone receptor 4	1941940	2007956	X
FBgn0264573	lncRNA:CR43945	long non-coding RNA:CR43945	20729274	20729656	3L
FBgn0264599	asRNA:CR43948	antisense RNA:CR43948	9976996	9979584	2R
FBgn0264617	asRNA:CR43957	antisense RNA:CR43957	56497	63124	4
FBgn0264746	CG44004		18072362	18073863	3L
FBgn0264753	Rgk1	Rad, Gem/Kir family member 1	19311148	19356525	2R
FBgn0264786	lncRNA:CR44016	long non-coding RNA:CR44016	9691470	9692417	X
FBgn0264788	asRNA:CR44018	antisense RNA:CR44018	10639279	10645773	3R
FBgn0264794	lncRNA:CR44024	long non-coding RNA:CR44024	427331	431769	4
FBgn0264810	Pburs	Partner of Bursicon	14416729	14417331	2L
FBgn0264824	lncRNA:CR44032	long non-coding RNA:CR44032	21498632	21499405	3R
FBgn0264828	lncRNA:CR44036	long non-coding RNA:CR44036	12239677	12240527	3R
FBgn0264845	Tep5	Thioester-containing protein 5	19558047	19563049	2L
FBgn0264857	lncRNA:iab8	long non-coding RNA:iab8	16831116	16923231	3R
FBgn0264886	lncRNA:CR44077	long non-coding RNA:CR44077	3817724	3818534	2L
FBgn0264895	RapGAP1	Rap GTPase activating protein 1	7497805	7578980	2L
FBgn0264898	lncRNA:CR44089	long non-coding RNA:CR44089	21436351	21436701	3R
FBgn0265001	ppk18	pickpocket 18	9765357	9770996	2L
FBgn0265002	CG44153		10064121	10180256	2L
FBgn0265017	lncRNA:CR43751	long non-coding RNA:CR43751	2181962	2185495	2L
FBgn0265042	Irk1	Inwardly rectifying potassium channel 1	23168317	23185642	3R
FBgn0265058	asRNA:CR44169	antisense RNA:CR44169	6873149	6880088	2R
FBgn0265161	lncRNA:CR44230	long non-coding RNA:CR44230	10682632	10684424	3R
FBgn0265187	CG44252		23055474	23061549	2R
FBgn0265255	lncRNA:CR44269	long non-coding RNA:CR44269	21798043	21799112	2L
FBgn0265270	lncRNA:CR43239	long non-coding RNA:CR43239	17353730	17354668	2L
FBgn0265300	lncRNA:CR44273	long non-coding RNA:CR44273	8941595	8942495	2R
FBgn0265368	lncRNA:CR44309	long non-coding RNA:CR44309	3562038	3563118	2L
FBgn0265369	lncRNA:CR44310	long non-coding RNA:CR44310	3616296	3617619	2L
FBgn0265457	lncRNA:CR44357	long non-coding RNA:CR44357	7166451	7405797	X
FBgn0265530	lncRNA:CR44380	long non-coding RNA:CR44380	16814395	16815495	2R
FBgn0265575	yin	yin	3862966	3871939	X
FBgn0265598	Bx	Beadex	18515428	18572809	X
FBgn0265623	Su(z)2	Suppressor of zeste 2	12996501	13007911	2R
FBgn0265655	lncRNA:CR44462	long non-coding RNA:CR44462	14476391	14477895	2R
FBgn0265658	lncRNA:CR44465	long non-coding RNA:CR44465	16810595	16811095	2R
FBgn0265691	lncRNA:CR44498	long non-coding RNA:CR44498	6001511	6005713	X
FBgn0265695	lncRNA:CR44502	long non-coding RNA:CR44502	7562905	7563485	X
FBgn0265732	lncRNA:CR44539	long non-coding RNA:CR44539	10246790	10247771	3L
FBgn0265735	lncRNA:CR44542	long non-coding RNA:CR44542	10236609	10236936	3L
FBgn0265740	lncRNA:CR44547	long non-coding RNA:CR44547	11034802	11035905	3L
FBgn0265802	lncRNA:CR44591	long non-coding RNA:CR44591	12079604	12080568	2L
FBgn0265803	asRNA:CR44592	antisense RNA:CR44592	12085649	12086413	2L
FBgn0265804	lncRNA:CR44593	long non-coding RNA:CR44593	12086621	12088025	2L
FBgn0265807	lncRNA:CR44596	long non-coding RNA:CR44596	12581445	12582858	2L
FBgn0265814	lncRNA:CR44603	long non-coding RNA:CR44603	1618637	1626021	2L
FBgn0265889	lncRNA:CR44678	long non-coding RNA:CR44678	19678921	19680121	3L
FBgn0265894	lncRNA:CR44683	long non-coding RNA:CR44683	20626580	20628498	3L
FBgn0265895	lncRNA:CR44684	long non-coding RNA:CR44684	20623851	20624491	3L
FBgn0265896	lncRNA:CR44685	long non-coding RNA:CR44685	20652906	20654126	3L
FBgn0265941	lncRNA:CR44728	long non-coding RNA:CR44728	14235318	14236307	2L
FBgn0265945	lncRNA:CR44732	long non-coding RNA:CR44732	14428612	14430822	2L
FBgn0265950	lncRNA:CR44737	long non-coding RNA:CR44737	18893611	18896798	2L
FBgn0265952	lncRNA:CR44739	long non-coding RNA:CR44739	18899564	18900494	2L
FBgn0265958	lncRNA:CR44745	long non-coding RNA:CR44745	5387551	5388632	2L
FBgn0265976	lncRNA:CR44755	long non-coding RNA:CR44755	22236295	22236795	2R
FBgn0265991	Zasp52	Z band alternatively spliced PDZ-motif protein 52	15762565	15817004	2R
FBgn0265994	lncRNA:CR44769	long non-coding RNA:CR44769	18735748	18736130	2L
FBgn0266002	lncRNA:CR44776	long non-coding RNA:CR44776	6551854	6552436	2L
FBgn0266021	lncRNA:CR44786	long non-coding RNA:CR44786	21819490	21822313	2L
FBgn0266087	lncRNA:CR44829	long non-coding RNA:CR44829	24859260	24860177	2R
FBgn0266096	lncRNA:CR44833	long non-coding RNA:CR44833	4956646	5063868	X
FBgn0266099	CG44836		16390952	16400275	3L
FBgn0266129	lov	jim lovell	25085780	25139627	2R
FBgn0266147	lncRNA:CR44853	long non-coding RNA:CR44853	14550395	14550960	2L
FBgn0266148	lncRNA:CR44854	long non-coding RNA:CR44854	14557939	14558852	2L
FBgn0266199	asRNA:CR44894	antisense RNA:CR44894	10114340	10208574	X
FBgn0266210	lncRNA:CR44905	long non-coding RNA:CR44905	19108785	19109883	2L
FBgn0266214	lncRNA:CR44909	long non-coding RNA:CR44909	20583656	20626206	2L
FBgn0266222	lncRNA:CR44917	long non-coding RNA:CR44917	21855094	21869759	2L
FBgn0266227	lncRNA:CR44922	long non-coding RNA:CR44922	4375084	4377600	3R
FBgn0266236	lncRNA:CR44931	long non-coding RNA:CR44931	6877678	6885278	3R
FBgn0266237	lncRNA:CR44932	long non-coding RNA:CR44932	6895178	6896128	3R
FBgn0266238	lncRNA:CR44933	long non-coding RNA:CR44933	7037878	7039678	3R
FBgn0266242	lncRNA:CR44937	long non-coding RNA:CR44937	8683578	8686187	3R
FBgn0266246	lncRNA:CR44941	long non-coding RNA:CR44941	12335924	12339275	3R
FBgn0266248	lncRNA:CR44943	long non-coding RNA:CR44943	14375399	14377344	3R
FBgn0266250	lncRNA:CR44945	long non-coding RNA:CR44945	16783497	16784672	3R
FBgn0266251	lncRNA:CR44946	long non-coding RNA:CR44946	18374536	18376497	3R
FBgn0266318	lncRNA:CR44983	long non-coding RNA:CR44983	3845130	3845716	2L
FBgn0266322	asRNA:CR44987	antisense RNA:CR44987	71039	73836	2L
FBgn0266329	lncRNA:CR44994	long non-coding RNA:CR44994	16490224	16490890	2L
FBgn0266348	lncRNA:CR44997	long non-coding RNA:CR44997	22657324	22797682	X
FBgn0266350	lncRNA:CR44999	long non-coding RNA:CR44999	3373159	3522787	X
FBgn0266377	Pde8	Phosphodiesterase 8	23657567	23680844	2R
FBgn0266381	lncRNA:CR45023	long non-coding RNA:CR45023	20358839	20360281	3R
FBgn0266417	ringer	ringmaker	16354746	16359428	3L
FBgn0266431	CG45061		9871098	9871702	X
FBgn0266457	lncRNA:CR45082	long non-coding RNA:CR45082	21496526	21520017	X
FBgn0266488	CG45087		18536767	18539416	2R
FBgn0266590	lncRNA:CR45115	long non-coding RNA:CR45115	6865449	6866439	3L
FBgn0266696	Svil	Supervillin	2377655	2499226	3L
FBgn0266727	lncRNA:CR45200	long non-coding RNA:CR45200	776475	777146	4
FBgn0266742	lncRNA:CR45215	long non-coding RNA:CR45215	8316984	8318006	3R
FBgn0266784	lncRNA:CR45249	long non-coding RNA:CR45249	10961500	10962141	3L
FBgn0266798	asRNA:CR45260	antisense RNA:CR45260	8862610	8867511	2L
FBgn0266805	lncRNA:CR45267	long non-coding RNA:CR45267	8019176	8026595	2R
FBgn0266808	lncRNA:CR45270	long non-coding RNA:CR45270	17800685	17801707	2R
FBgn0266874	lncRNA:CR45335	long non-coding RNA:CR45335	22032625	22033798	2L
FBgn0266926	lncRNA:CR45377	long non-coding RNA:CR45377	11704755	11706222	2R
FBgn0266928	lncRNA:CR45379	long non-coding RNA:CR45379	3863704	3864424	3L
FBgn0266962	CG45413		6931023	6931950	3L
FBgn0266963	lncRNA:CR45414	long non-coding RNA:CR45414	6936567	6937405	3L
FBgn0266986	lncRNA:CR45437	long non-coding RNA:CR45437	16196502	16197219	3L
FBgn0267002	unc-104	uncoordinated-104	16751503	16772671	2R
FBgn0267005	lncRNA:CR45449	long non-coding RNA:CR45449	3854288	3854994	2L
FBgn0267006	lncRNA:CR45450	long non-coding RNA:CR45450	3856478	3857172	2L
FBgn0267033	mamo	maternal gene required for meiosis	13846116	13990527	X
FBgn0267040	lncRNA:CR45484	long non-coding RNA:CR45484	4373981	4377716	X
FBgn0267089	lncRNA:CR45533	long non-coding RNA:CR45533	7445387	7450119	X
FBgn0267097	lncRNA:CR45537	long non-coding RNA:CR45537	8835306	8836724	X
FBgn0267111	lncRNA:CR45551	long non-coding RNA:CR45551	8225279	8232178	3R
FBgn0267128	lncRNA:CR45568	long non-coding RNA:CR45568	29276376	29277108	3R
FBgn0267140	lncRNA:CR45580	long non-coding RNA:CR45580	4896417	4897287	3R
FBgn0267142	lncRNA:CR45582	long non-coding RNA:CR45582	12244989	12245353	3R
FBgn0267153	lncRNA:CR45593	long non-coding RNA:CR45593	6761513	6763478	3R
FBgn0267168	lncRNA:CR45608	long non-coding RNA:CR45608	18310502	18311349	X
FBgn0267169	lncRNA:CR45609	long non-coding RNA:CR45609	18311395	18311926	X
FBgn0267171	asRNA:CR45611	antisense RNA:CR45611	21373635	21374417	X
FBgn0267173	lncRNA:CR45613	long non-coding RNA:CR45613	18256609	18258007	X
FBgn0267197	lncRNA:CR45637	long non-coding RNA:CR45637	16209425	16209833	3R
FBgn0267200	lncRNA:CR45640	long non-coding RNA:CR45640	16208673	16209054	3R
FBgn0267275	lncRNA:CR45711	long non-coding RNA:CR45711	19132927	19133563	X
FBgn0267315	lncRNA:TS16	long noncoding RNA: testis-specific 16	16801299	16801877	3R
FBgn0267323	lncRNA:CR45759	long non-coding RNA:CR45759	6786660	6787105	3L
FBgn0267336	Glut4EF	Glucose transporter 4 enhancer factor	9874681	9995364	3R
FBgn0267337	rn	rotund	7272617	7309629	3R
FBgn0267665	lncRNA:CR46003	long non-coding RNA:CR46003	10286900	10307954	3L
FBgn0267666	lncRNA:CR46004	long non-coding RNA:CR46004	10306678	10320600	3L
FBgn0267668	lncRNA:CR46006	long non-coding RNA:CR46006	10323501	10367450	3L
FBgn0267726	CG46059		19183093	19183787	2L
FBgn0267803	asRNA:CR46128	antisense RNA:CR46128	7537842	7541279	3R
FBgn0267927	lncRNA:CR46208	long non-coding RNA:CR46208	9663744	9668501	2L
FBgn0267934	lncRNA:CR46214	long non-coding RNA:CR46214	16759393	16762683	3L
FBgn0267940	lncRNA:CR46220	long non-coding RNA:CR46220	30904968	30905532	3R
FBgn0267959	lncRNA:CR46239	long non-coding RNA:CR46239	13864597	13865095	3R
FBgn0267978	ap	apterous	5706202	5727525	2R
FBgn0283499	InR	Insulin-like receptor	21570248	21619321	3R
FBgn0283657	Tlk	Tousled-like kinase	3720007	3789770	X
FBgn0283680	IP3K2	Inositol 1,4,5-triphosphate kinase 2	13303633	13329303	X
FBgn0283741	prage	prage	1773719	1853667	X
FBgn0284244	l(2)k05911	lethal (2) k05911	13251509	13257426	2L
FBgn0284250	Oaz	O/E-associated zinc finger protein	14435899	14465881	2R
FBgn0284408	trol	terribly reduced optic lobes	2470460	2545410	X
FBgn0285879	disco-r	disco-related	16118067	16148977	X

## Sheet: Table S2_3 Dam-Brm genes
Table S2-3. List of genes with Brahma peaks in the ISCs (1 day expression)
Gene ID	SYMBOL	NAME	Gene Start	Gene End	Location arm
FBgn0000008	a	arc	22136968	22172834	2R
FBgn0000097	aop	anterior open	2156484	2178754	2L
FBgn0000108	Appl	beta amyloid protein precursor-like	530501	579044	X
FBgn0000119	arr	arrow	13453640	13483229	2R
FBgn0000163	baz	bazooka	17160006	17200728	X
FBgn0000180	bib	big brain	9984645	9995538	2L
FBgn0000212	brm	brahma	15970082	15982869	3L
FBgn0000250	cact	cactus	16313036	16326207	2L
FBgn0000251	cad	caudal	20770731	20783135	2L
FBgn0000253	Cam	Calmodulin	12259398	12278809	2R
FBgn0000256	capu	cappuccino	3872646	3902860	2L
FBgn0000303	ChAT	Choline acetyltransferase	18705501	18732344	3R
FBgn0000395	cv-2	crossveinless 2	21355015	21379464	2R
FBgn0000442	Pkg21D	Protein kinase, cGMP-dependent at 21D	786153	790798	2L
FBgn0000479	dnc	dunce	3176440	3343767	X
FBgn0000504	dsx	doublesex	7924323	7967408	3R
FBgn0000536	eas	easily shocked	16278328	16285618	X
FBgn0000546	EcR	Ecdysone receptor	6087873	6169087	2R
FBgn0000547	ed	echinoid	4031377	4115749	2L
FBgn0000567	Eip74EF	Ecdysone-induced protein 74EF	17558672	17619325	3L
FBgn0000568	Eip75B	Ecdysone-induced protein 75B	17950953	18064696	3L
FBgn0000635	Fas2	Fasciclin 2	4132887	4206093	X
FBgn0000636	Fas3	Fasciclin 3	18320102	18393441	2L
FBgn0000667	Actn	alpha actinin	2023822	2042311	X
FBgn0000719	fog	folded gastrulation	22824317	22855194	X
FBgn0000723	FER	FER tyrosine kinase	9367603	9394546	3R
FBgn0001098	Gdh	Glutamate dehydrogenase	23935958	23943101	3R
FBgn0001104	Galphai	G protein alpha i subunit	6972750	6980044	3L
FBgn0001122	Galphao	G protein alpha o subunit	10437985	10465701	2R
FBgn0001145	Gs2	Glutamine synthetase 2	11422832	11430197	X
FBgn0001170	H2.0	Homeodomain protein 2.0	6013059	6019402	2L
FBgn0001218	Hsc70-3	Heat shock 70-kDa protein cognate 3	11801696	11807117	X
FBgn0001224	Hsp23	Heat shock protein 23	9381882	9382765	3L
FBgn0001226	Hsp27	Heat shock protein 27	9384063	9385694	3L
FBgn0001235	hth	homothorax	10507561	10639568	3R
FBgn0001257	ImpL2	Ecdysone-inducible gene L2	4224006	4236147	3L
FBgn0001297	kay	kayak	29765995	29794113	3R
FBgn0001301	kel	kelch	18129884	18138083	2L
FBgn0001316	klar	klarsicht	434083	540614	3L
FBgn0001404	egh	egghead	2588503	2599111	X
FBgn0001987	Gli	Gliotactin	15756002	15762758	2L
FBgn0001994	crp	cropped	16263556	16287730	2L
FBgn0002023	Lim3	Lim3	19079256	19108427	2L
FBgn0002031	l(2)37Cc	lethal (2) 37Cc	19121345	19123869	2L
FBgn0002121	l(2)gl	lethal (2) giant larvae	9839	21376	2L
FBgn0002543	robo2	roundabout 2	1380086	1420453	2L
FBgn0002567	Rab32	Rab32	9177864	9186342	2R
FBgn0002570	Mal-A1	Maltase A1	8449664	8451904	2R
FBgn0002576	lz	lozenge	9284649	9303636	X
FBgn0002577	m	miniature	11754273	11769508	X
FBgn0002578	Kaz-m1	Kazal-type protease inhibitor m1	26014721	26016487	3R
FBgn0002643	mam	mastermind	13991203	14060356	2R
FBgn0002719	Men	Malic enzyme	12713103	12722442	3R
FBgn0002732	E(spl)malpha-BFM	Enhancer of split malpha, Bearded family member	26010893	26011568	3R
FBgn0002735	E(spl)mgamma-HLH	Enhancer of split mgamma, helix-loop-helix	25999851	26000761	3R
FBgn0002868	MtnA	Metallothionein A	9783407	9784370	3R
FBgn0002921	Atpalpha	Na pump alpha subunit	20948714	20976239	3R
FBgn0002922	nau	nautilus	23712814	23718357	3R
FBgn0002932	neur	neuralized	9020348	9039471	3R
FBgn0002945	nkd	naked cuticle	19003741	19045449	3L
FBgn0002973	numb	numb	9437469	9464184	2L
FBgn0003016	osp	outspread	14599196	14689340	2L
FBgn0003079	Raf	Raf oncogene	2295466	2343870	X
FBgn0003090	pk	prickle	7150703	7223378	2R
FBgn0003118	pnt	pointed	23290231	23346167	3R
FBgn0003159	CG2841		2344949	2366356	X
FBgn0003162	Pu	Punch	21175315	21182608	2R
FBgn0003175	px	plexus	22494297	22562065	2R
FBgn0003189	r	rudimentary	16655359	16668712	X
FBgn0003209	raw	raw	8709880	8740660	2L
FBgn0003274	RpLP2	Ribosomal protein LP2	16586129	16586732	2R
FBgn0003301	rut	rutabaga	14787478	14826073	X
FBgn0003317	sax	saxophone	7806484	7810067	2R
FBgn0003321	sbr	small bristles	10832752	10847092	X
FBgn0003371	sgg	shaggy	2633952	2679553	X
FBgn0003390	shf	shifted	6771463	6779659	X
FBgn0003392	shi	shibire	15892116	15906716	X
FBgn0003396	shn	schnurri	11159086	11217394	2R
FBgn0003415	skd	skuld	20992814	21027434	3L
FBgn0003429	slo	slowpoke	24662491	24711595	3R
FBgn0003450	snk	snake	13040165	13042770	3R
FBgn0003463	sog	short gastrulation	15603283	15633434	X
FBgn0003475	spir	spire	20311219	20348386	2L
FBgn0003651	svp	seven up	12258737	12302785	3R
FBgn0003716	tkv	thickveins	5219000	5271384	2L
FBgn0003721	Tm1	Tropomyosin 1	15281371	15308779	3R
FBgn0003731	Egfr	Epidermal growth factor receptor	21522420	21559977	2R
FBgn0003748	Treh	Trehalase	21074018	21088945	2R
FBgn0003870	ttk	tramtrack	31713867	31735392	3R
FBgn0003888	betaTub60D	beta-Tubulin at 60D	24305881	24313099	2R
FBgn0003890	betaTub97EF	beta-Tubulin at 97EF	27967008	27988384	3R
FBgn0003891	tud	tudor	21183322	21192913	2R
FBgn0003892	ptc	patched	8649649	8665223	2R
FBgn0003997	hid	head involution defective	18167745	18185641	3L
FBgn0004108	Nrt	Neurotactin	16766072	16777465	3L
FBgn0004133	blow	blown fuse	7580488	7587079	2R
FBgn0004167	kst	karst	3336860	3368133	3L
FBgn0004179	Csp	Cysteine string protein	22267382	22273745	3L
FBgn0004198	ct	cut	7608428	7678859	X
FBgn0004237	Hrb87F	Heterogeneous nuclear ribonucleoprotein at 87F	13656846	13660531	3R
FBgn0004242	Syt1	Synaptotagmin 1	2772327	2799979	2L
FBgn0004359	T48	Transcript 48	26881734	26910997	3R
FBgn0004362	HmgD	High mobility group protein D	21701458	21716727	2R
FBgn0004368	Ptp4E	Protein tyrosine phosphatase 4E	4939128	4955916	X
FBgn0004369	Ptp99A	Protein tyrosine phosphatase 99A	29377646	29487131	3R
FBgn0004370	Ptp10D	Protein tyrosine phosphatase 10D	11622015	11677338	X
FBgn0004373	fwd	four wheel drive	305393	319884	3L
FBgn0004390	RasGAP1	Ras GTPase activating protein 1	9839093	9855285	3L
FBgn0004396	CrebA	Cyclic-AMP response element binding protein A	15535395	15553214	3L
FBgn0004401	Pep	Protein on ecdysone puffs	17638103	17645036	3L
FBgn0004456	mew	multiple edematous wings	13214409	13258490	X
FBgn0004507	GlyP	Glycogen phosphorylase	2130813	2137296	2L
FBgn0004583	ex	expanded	431227	448701	2L
FBgn0004595	pros	prospero	11328480	11407627	3R
FBgn0004611	Plc21C	Phospholipase C at 21C	305935	355566	2L
FBgn0004622	TkR99D	Tachykinin-like receptor at 99D	29950796	29969447	3R
FBgn0004638	drk	downstream of receptor kinase	13495222	13502841	2R
FBgn0004644	hh	hedgehog	23128169	23141906	3R
FBgn0004647	N	Notch	3134870	3172221	X
FBgn0004652	fru	fruitless	18414273	18545586	3R
FBgn0004654	Pgd	Phosphogluconate dehydrogenase	2145136	2148566	X
FBgn0004666	sim	single-minded	13057755	13078124	3R
FBgn0004839	otk	off-track	12001473	12019846	2R
FBgn0004852	Ac76E	Adenylyl cyclase 76E	19939287	19977960	3L
FBgn0004858	elB	elbow B	14390628	14409549	2L
FBgn0004870	bab1	bric a brac 1	1036369	1101089	3L
FBgn0004876	cdi	center divider	19044882	19094270	3R
FBgn0004889	tws	twins	10126129	10139772	3R
FBgn0004893	bowl	brother of odd with entrails limited	3771700	3784121	2L
FBgn0004910	Eip63F-1	Ecdysone-induced protein 63F 1	3909973	3935617	3L
FBgn0004914	Hnf4	Hepatocyte nuclear factor 4	8687226	8709611	2L
FBgn0004919	gol	goliath	25072627	25084347	2R
FBgn0005427	ewg	erect wing	268509	279718	X
FBgn0005536	Mbs	Myosin binding subunit	16051959	16082026	3L
FBgn0005631	robo1	roundabout 1	22692524	22700970	2R
FBgn0005672	spi	spitz	19567900	19577315	2L
FBgn0010040	GstD4	Glutathione S transferase D4	12374100	12374824	3R
FBgn0010113	hdc	headcase	30277932	30372382	3R
FBgn0010114	hig	hikaru genki	9227785	9247249	2R
FBgn0010222	Nmdmc	NAD-dependent methylenetetrahydrofolate dehydrogenase	9042508	9050555	3R
FBgn0010223	Galphaf	G protein alpha f subunit	16662557	16667934	3L
FBgn0010228	HmgZ	HMG protein Z	21697488	21707861	2R
FBgn0010238	Lac	Lachesin	12453190	12465630	2R
FBgn0010246	Myo61F	Myosin 61F	1318480	1329617	3L
FBgn0010300	brat	brain tumor	19133816	19179758	2L
FBgn0010352	Nc73EF	Neural conserved at 73EF	16954822	16968724	3L
FBgn0010382	CycE	Cyclin E	15727581	15748150	2L
FBgn0010415	Sdc	Syndecan	21392402	21481176	2R
FBgn0010435	emp	epithelial membrane protein	24976456	24986070	2R
FBgn0010470	Fkbp14	FK506-binding protein 14	21487167	21497929	2R
FBgn0010497	dmGlut	Dietary and metabolic glutamate transporter	12027438	12034122	2L
FBgn0010548	Aldh-III	Aldehyde dehydrogenase type III	7466879	7477162	2R
FBgn0010620	CG10939		17394593	17405171	2R
FBgn0010651	MFS14	Major Facilitator Superfamily Transporter 14	18796975	18803727	2R
FBgn0010877	l(3)05822	lethal (3) 05822	18288866	18298879	3R
FBgn0010905	Spn	Spinophilin	2505245	2554292	3L
FBgn0010909	msn	misshapen	2554847	2586540	3L
FBgn0011206	bol	boule	9097629	9134405	3L
FBgn0011207	pelo	pelota	9700810	9708883	2L
FBgn0011217	eff	effete	14732414	14741319	3R
FBgn0011225	jar	jaguar	24252826	24271233	3R
FBgn0011236	ken	ken and barbie	23870273	23877442	2R
FBgn0011274	Dif	Dorsal-related immunity factor	17413248	17433161	2L
FBgn0011481	Ssdp	Sequence-specific single-stranded DNA-binding protein	18192494	18199595	3R
FBgn0011592	fra	frazzled	12529053	12564184	2R
FBgn0011648	Mad	Mothers against dpp	3146056	3159643	2L
FBgn0011656	Mef2	Myocyte enhancer factor 2	9913496	9958858	2R
FBgn0011661	Moe	Moesin	8873012	8898332	X
FBgn0011739	wts	warts	30789625	30806619	3R
FBgn0011754	PhKgamma	Phosphorylase kinase gamma	11695137	11704394	X
FBgn0011766	E2f1	E2F transcription factor 1	21620304	21660871	3R
FBgn0011829	Ret	Ret oncogene	21182446	21198762	2L
FBgn0011837	Tis11	Tis11 zinc finger protein	12659415	12682554	X
FBgn0012037	Ance	Angiotensin converting enzyme	13905645	13909212	2L
FBgn0013272	Gp150	Gp150	22317662	22329416	2R
FBgn0013469	klu	klumpfuss	10981171	11009188	3L
FBgn0013576	mtd	mustard	5270116	5350443	3R
FBgn0013718	nuf	nuclear fallout	14190870	14233250	3L
FBgn0013725	phyl	phyllopod	14427336	14432337	2R
FBgn0013733	shot	short stop	13864237	13942110	2R
FBgn0013770	Cp1	Cysteine proteinase-1	13960675	13967981	2R
FBgn0013983	imd	immune deficiency	18409796	18413599	2R
FBgn0013995	Calx	Na/Ca-exchange protein	20978183	21015613	3R
FBgn0014020	Rho1	Rho1	16102687	16107229	2R
FBgn0014133	bif	bifocal	11678970	11694740	X
FBgn0014135	bnl	branchless	19794073	19836817	3R
FBgn0014141	cher	cheerio	17091533	17125389	3R
FBgn0014184	Oda	Ornithine decarboxylase antizyme	12166295	12174264	2R
FBgn0014877	Roe1	Roe1	13554077	13555606	2R
FBgn0015010	Ag5r	Antigen 5-related	14784664	14786551	X
FBgn0015011	AhcyL2	Adenosylhomocysteinase like 2	16978439	16982158	3R
FBgn0015032	Cyp4c3	Cytochrome P450-4c3	30894038	30900688	3R
FBgn0015039	Cyp9b2	Cytochrome P450-9b2	7130277	7132139	2R
FBgn0015229	glec	gliolectin	21850694	21856266	3R
FBgn0015286	Rala	Ras-like protein A	3704610	3719635	X
FBgn0015371	chn	charlatan	15115236	15144783	2R
FBgn0015396	jumu	jumeau	10350182	10361612	3R
FBgn0015513	mbc	myoblast city	23781765	23801634	3R
FBgn0015582	dare	defective in the avoidance of repellents	11290994	11293174	2R
FBgn0015623	Cpr	Cytochrome P450 reductase	6338836	6346280	2L
FBgn0015766	Msr-110	Msr-110	5566919	5577348	3L
FBgn0015776	nrv1	nervana 1	6778555	6786861	2L
FBgn0015801	Reg-5	Rhythmically expressed gene 5	24788008	24793410	2R
FBgn0015903	apt	apontic	23564891	23599526	2R
FBgn0016070	smg	smaug	8990317	8997989	3L
FBgn0016076	vri	vrille	5288944	5311223	2L
FBgn0016078	wun	wunen	9400531	9413463	2R
FBgn0016693	Past1	Putative Achaete Scute Target 1	12697322	12704875	3R
FBgn0016694	Pdp1	PAR-domain protein 1	7811458	7867369	3L
FBgn0016797	fz2	frizzled 2	19140975	19235373	3L
FBgn0016926	Pino	Pinocchio	1114654	1128953	2L
FBgn0016930	Dyrk2	Dual-specificity tyrosine phosphorylation-regulated kinase 2	14184478	14234126	2L
FBgn0017558	Pdk	Pyruvate dehydrogenase kinase	9426439	9434638	2R
FBgn0017561	Ork1	Open rectifier K[+] channel 1	10878054	10891250	X
FBgn0017590	klg	klingon	22899284	22961731	3R
FBgn0020278	loco	locomotion defects	22619968	22639387	3R
FBgn0020294	ko	knockout	21075581	21131159	3L
FBgn0020299	stumps	stumps	14577217	14608079	3R
FBgn0020304	drongo	drongo	833584	851071	2L
FBgn0020307	dve	defective proventriculus	22243963	22286469	2R
FBgn0020412	JIL-1	JIL-1 kinase	11078752	11093193	3L
FBgn0020443	eRF3	eukaryotic translation release factor 3	12434452	12441279	2L
FBgn0020445	E23	Early gene at 23	3334875	3354829	2L
FBgn0020493	Dad	Daughters against dpp	17054007	17070408	3R
FBgn0020503	CLIP-190	Cytoplasmic linker protein 190	17384700	17409698	2L
FBgn0020513	Paics	PAICS bifunctional enzyme	12757036	12760617	X
FBgn0020622	Pi3K21B	Pi3K21B	297880	305233	2L
FBgn0020647	KrT95D	Krueppel target at 95D	23997538	24031827	3R
FBgn0020762	Atet	ABC transporter expressed in trachea	4333913	4345776	2L
FBgn0020912	Ptx1	Ptx1	30912754	30930682	3R
FBgn0021764	sdk	sidekick	686834	749496	X
FBgn0021979	l(2)k09913	lethal (2) k09913	23067196	23071875	2R
FBgn0022710	Ac13E	Adenylyl cyclase 13E	15510877	15554278	X
FBgn0022787	Hel89B	Helicase 89B	15973298	15983451	3R
FBgn0023001	melt	melted	7134516	7143074	3L
FBgn0023076	Clk	Clock	7763233	7775603	3L
FBgn0023094	cyc	cycle	19813770	19815938	3L
FBgn0023095	caps	capricious	13228692	13279642	3L
FBgn0023215	Mnt	Mnt	3671801	3701672	X
FBgn0023388	Dap160	Dynamin associated protein 160	21134439	21142347	2L
FBgn0023407	B4	B4	13500624	13549328	2L
FBgn0023441	fus	fusilli	15657318	15676669	2R
FBgn0023509	mip130	Myb-interacting protein 130	1908239	1920318	X
FBgn0023511	Edem1	ER degradation enhancer, mannosidase alpha-like 1	1903704	1908827	X
FBgn0023549	Mct1	Monocarboxylate transporter 1	2189188	2205373	X
FBgn0024187	syd	sunday driver	7916650	7936120	3L
FBgn0024245	dnt	doughnut on 2	19338669	19363227	2L
FBgn0024288	Sox100B	Sox100B	31065253	31083407	3R
FBgn0024294	Spn43Aa	Serpin 43Aa	7147692	7149289	2R
FBgn0024315	Picot	Picot	16655323	16667675	2R
FBgn0024329	Mekk1	Mekk1	18733106	18743594	3R
FBgn0024555	flfl	falafel	13683921	13693905	3R
FBgn0024754	Flo1	Flotillin 1	15566271	15569404	2R
FBgn0024980	Syx4	Syntaxin 4	2739089	2744076	X
FBgn0024989	CG3777		279703	350504	X
FBgn0024997	CG2681		2708684	2711668	X
FBgn0025186	ari-2	ariadne 2	22212835	22217264	2R
FBgn0025335	CG4585		23862962	23865398	2R
FBgn0025381	rush	rush hour	1478552	1481420	X
FBgn0025390	Mur2B	Mucin related 2B	1523554	1668788	X
FBgn0025525	bab2	bric a brac 2	1140429	1177276	3L
FBgn0025574	Pli	Pellino	23860162	23890052	3R
FBgn0025632	CG4313		2041868	2055414	X
FBgn0025633	CG13366		585081	620195	X
FBgn0025641	DAAM	Dishevelled Associated Activator of Morphogenesis	1289713	1322362	X
FBgn0025693	ZnT41F	Zinc transporter 41F	5774776	5782858	2R
FBgn0025790	TBPH	TAR DNA-binding protein-43 homolog	23859067	23862593	2R
FBgn0026061	Mipp1	Multiple inositol polyphosphate phosphatase 1	16563448	16573334	3L
FBgn0026160	tna	tonalli	10857889	10876496	3L
FBgn0026179	siz	schizo	21034535	21075444	3L
FBgn0026189	prominin-like	prominin-like	3114450	3127724	3L
FBgn0026250	eIF1A	eukaryotic translation initiation factor 1A	18274665	18283005	3R
FBgn0026259	eIF5B	eukaryotic translation initiation factor 5B	3428658	3460977	3L
FBgn0026319	Traf4	TNF-receptor-associated factor 4	4361925	4380716	2L
FBgn0026374	Rhp	Rhophilin	15788897	15793632	X
FBgn0026376	Rgl	Ral guanine nucleotide dissociation stimulator-like	13906897	13925335	3L
FBgn0026570	CG5704		2169553	2170971	3L
FBgn0026575	hang	hangover	16422831	16438454	X
FBgn0026620	tacc	transforming acidic coiled-coil protein	4733654	4749056	3R
FBgn0026713	l(1)G0007	lethal (1) G0007	14201362	14224732	X
FBgn0026718	fu12	fu12	8449691	8463994	2L
FBgn0027074	CG17324		18819344	18822573	2L
FBgn0027106	Inx7	Innexin 7	6991612	6993612	X
FBgn0027111	miple1	midkine and pleiotrophin 1	267299	270336	3L
FBgn0027279	l(1)G0196	lethal (1) G0196	22487180	22508129	X
FBgn0027287	Gmap	Golgi microtubule-associated protein	15486922	15511223	X
FBgn0027342	fz4	frizzled 4	7106272	7110321	X
FBgn0027343	fz3	frizzled 3	769945	784222	X
FBgn0027356	Amph	Amphiphysin	12593604	12612068	2R
FBgn0027499	wde	windei	10800420	10808938	2R
FBgn0027529	tapas	tapas	20319180	20325973	2R
FBgn0027539	lili	lilipod	24805445	24814012	3R
FBgn0027556	CG4928		16913180	16938209	X
FBgn0027580	PCB	Pyruvate carboxylase	9850703	9861543	2R
FBgn0027581	CG6191		13580313	13593339	2R
FBgn0027585	CG8740		8735810	8759590	2R
FBgn0027596	Kank	Kank	14901475	14928425	2R
FBgn0027598	cindr	CIN85 and CD2AP related	30808617	30827005	3R
FBgn0027601	pdgy	pudgy	14933670	14953532	X
FBgn0027835	Dp1	Dodeca-satellite-binding protein 1	18412027	18421124	2R
FBgn0027843	CAH2	Carbonic anhydrase 2	12177601	12183347	3L
FBgn0027844	CAH1	Carbonic anhydrase 1	13803626	13809994	2L
FBgn0027932	Akap200	A kinase anchor protein 200	8415690	8431297	2L
FBgn0027945	ppl	pumpless	21280491	21281506	3L
FBgn0028327	l(1)G0320	lethal (1) G0320	9551140	9553750	X
FBgn0028331	l(1)G0289	lethal (1) G0289	10348680	10366273	X
FBgn0028341	Ptpmeg2	Protein tyrosine phosphatase Meg2	9626294	9659145	X
FBgn0028343	Ankle2	Ankyrin repeat and LEM domain containing 2	17571854	17579229	X
FBgn0028369	kirre	kin of irre	2740384	3134532	X
FBgn0028371	jbug	jitterbug	22717321	22740459	2R
FBgn0028381	Decay	Death executioner caspase related to Apopain/Yama	16499058	16501050	3R
FBgn0028387	chm	chameau	7412417	7422736	2L
FBgn0028421	Kap3	Kinesin associated protein 3	11334187	11340084	X
FBgn0028484	Ack	Activated Cdc42 kinase	4108186	4114157	3L
FBgn0028494	CG6424		17703335	17719346	2R
FBgn0028496	CG30116		18456602	18498026	2R
FBgn0028509	CenG1A	Centaurin gamma 1A	13835564	13898712	2L
FBgn0028540	CG9008		13774340	13780165	2L
FBgn0028550	Atf3	Activating transcription factor 3	1242740	1275284	X
FBgn0028582	lqf	liquid facets	7528780	7540012	3L
FBgn0028646	aralar1	aralar1	30445635	30455867	3R
FBgn0028740	CG6362		17770405	17772552	2R
FBgn0028892	CG4161		15433309	15435304	2L
FBgn0028953	CG14478		17457663	17465795	2R
FBgn0028955	CG8788		9138486	9141981	2R
FBgn0028978	trbl	tribbles	20396288	20401609	3L
FBgn0029006	Smurf	SMAD specific E3 ubiquitin protein ligase	17592791	17604461	2R
FBgn0029091	Chs2	Chitin synthase 2	21962401	21969964	3L
FBgn0029092	ced-6	ced-6	9434669	9444937	2R
FBgn0029155	Men-b	Malic enzyme b	27151662	27157603	3R
FBgn0029504	CHES-1-like	Checkpoint suppressor 1-like	7682338	7709385	X
FBgn0029507	Tsp42Ed	Tetraspanin 42Ed	7009498	7011739	2R
FBgn0029687	Vap33	VAMP-associated protein 33kDa	3948975	3955442	X
FBgn0029766	CG15784		5429571	5432526	X
FBgn0029866	CG3842		6337762	6343731	X
FBgn0029878	Pat1	Protein interacting with APP tail-1	6590776	6596954	X
FBgn0029881	pigs	pickled eggs	6600062	6653015	X
FBgn0029887	CG3198		6668539	6673973	X
FBgn0029896	CG3168		6720004	6739986	X
FBgn0029939	CG9650		7137723	7241932	X
FBgn0029994	Ldsdh1	Lipid droplet subset dehydrogenase 1	8078350	8081605	X
FBgn0030052	CG12065		8574306	8588528	X
FBgn0030077	CG15365		9054698	9067983	X
FBgn0030078	CG10970		9069599	9071408	X
FBgn0030148	CG3106		9659095	9662903	X
FBgn0030183	CG15309		10205292	10212374	X
FBgn0030218	CG1628		10598146	10602714	X
FBgn0030234	CG15211		10772541	10778981	X
FBgn0030309	CG1572		11555050	11558654	X
FBgn0030336	CG1578		11808506	11816551	X
FBgn0030343	ATP7	ATP7	11855022	11864754	X
FBgn0030357	Sclp	Sclp	11920004	11924662	X
FBgn0030362	regucalcin	regucalcin	12012377	12017375	X
FBgn0030505	NFAT	NFAT nuclear factor	13624745	13664568	X
FBgn0030520	Pdcd4	Programmed cell death 4	13745577	13755406	X
FBgn0030576	CG15890		14757531	14765787	X
FBgn0030600	hiw	highwire	15010137	15063429	X
FBgn0030608	Lsd-2	Lipid storage droplet-2	15069127	15076220	X
FBgn0030615	Cyp4s3	Cyp4s3	15113302	15116542	X
FBgn0030634	CG9164		15380371	15385441	X
FBgn0030672	CG9281		15705806	15710539	X
FBgn0030753	rngo	rings lost	16441433	16445367	X
FBgn0030778	CG4678		16696131	16711145	X
FBgn0030808	RhoGAP15B	Rho GTPase activating protein at 15B	16943290	16956234	X
FBgn0030838	CG5445		17282496	17305475	X
FBgn0030847	CG12991		17579861	17599314	X
FBgn0030850	stas	Stasimon	17623221	17627895	X
FBgn0030864	CG8173		17707401	17709653	X
FBgn0030890	CG7536		18078491	18088532	X
FBgn0030932	Ggt-1	gamma-glutamyl transpeptidase	18505883	18512521	X
FBgn0030941	wgn	wengen	18624042	18634908	X
FBgn0030964	Pvf1	PDGF- and VEGF-related factor 1	18832682	18842901	X
FBgn0031011	CG8034		19281232	19298162	X
FBgn0031012	CG8051		19301330	19307925	X
FBgn0031016	kek5	kekkon5	19353181	19471914	X
FBgn0031023	CG14200		19495505	19518402	X
FBgn0031030	Tao	Tao	19569721	19579800	X
FBgn0031069	Pmp70	Peroxisomal Membrane Protein 70 kDa	19750770	19759280	X
FBgn0031118	RhoGAP19D	Rho GTPase activating protein at 19D	20469955	20510694	X
FBgn0031126	Cyp6v1	Cyp6v1	20657122	20661425	X
FBgn0031150	bves	bves	21053963	21082391	X
FBgn0031170	ABCA	ATP binding cassette subfamily A	21292308	21306665	X
FBgn0031174	CG1486		21324046	21328150	X
FBgn0031228	ND-15	NADH dehydrogenase (ubiquinone) 15 kDa subunit	114726	156030	2L
FBgn0031258	CG4297		458876	472200	2L
FBgn0031322	CG5001		1185757	1196807	2L
FBgn0031374	Wdr62	WD repeat domain 62	1884622	1944289	2L
FBgn0031418	CG3609		2372455	2374627	2L
FBgn0031449	CG31689		2725674	2739830	2L
FBgn0031459	CG2862		2770135	2770904	2L
FBgn0031474	CG2991		2857164	2868548	2L
FBgn0031488	CG17265		2999286	3016069	2L
FBgn0031490	CG17264		3018508	3021506	2L
FBgn0031514	OtopLb	Otopetrin-like b	3275800	3280534	2L
FBgn0031515	CG9664		3291245	3294706	2L
FBgn0031516	CG9663		3294926	3303130	2L
FBgn0031589	CG3714		4189340	4198071	2L
FBgn0031633	Fnta	Farnesyl transferase alpha	4829214	4830693	2L
FBgn0031645	CG3036		4892112	4903889	2L
FBgn0031702	fusl	fuseless	5330470	5338073	2L
FBgn0031703	CG12512		5339132	5342234	2L
FBgn0031738	CG9171		5767002	5800253	2L
FBgn0031747	CG9021		5903178	5904689	2L
FBgn0031813	CG9527		6426724	6448403	2L
FBgn0031816	Rchy1	Ring finger and CHY zinc finger domain containing 1	6459015	6465669	2L
FBgn0031836	CG11050		6611011	6617117	2L
FBgn0031865	Nha1	Na[+]/H[+] hydrogen antiporter 1	6860905	6870389	2L
FBgn0031888	Pvf2	PDGF- and VEGF-related factor 2	7069536	7084635	2L
FBgn0031914	CG5973		7437492	7445882	2L
FBgn0031948	CG7149		7786160	7790557	2L
FBgn0031952	cdc14	cell division cycle 14	7801668	7810703	2L
FBgn0031968	CG7231		7983946	7986785	2L
FBgn0031969	pes	peste	7986786	7994184	2L
FBgn0031970	CG7227		7994388	7998151	2L
FBgn0031974	CG12560		8008302	8009477	2L
FBgn0032006	Pvr	PDGF- and VEGF-receptor related	8220980	8239878	2L
FBgn0032026	CG7627		8355678	8362469	2L
FBgn0032074	Tsp29Fa	Tetraspanin 29Fa	8933962	8936096	2L
FBgn0032075	Tsp29Fb	Tetraspanin 29Fb	8937390	8939743	2L
FBgn0032078	C1GalTA	Core 1 Galactosyltransferase A	8943455	8951216	2L
FBgn0032079	CG31886		8953481	8959051	2L
FBgn0032082	CG18088		8967535	8970627	2L
FBgn0032085	CG9555		8991735	8993632	2L
FBgn0032087	CG9568		9010583	9011358	2L
FBgn0032120	CG33298		9495474	9520696	2L
FBgn0032123	Oatp30B	Organic anion transporting polypeptide 30B	9521210	9540060	2L
FBgn0032135	GlcAT-S	Glucuronyltransferase S	9616469	9623109	2L
FBgn0032147	IP3K1	Inositol 1,4,5-triphosphate kinase 1	9782384	9788499	2L
FBgn0032156	CG13124		9903279	9908633	2L
FBgn0032166	CG4619		9938863	9943058	2L
FBgn0032167	CG5853		9940773	9947648	2L
FBgn0032204	CG4953		10266703	10268748	2L
FBgn0032219	CG4995		10322476	10324990	2L
FBgn0032256	RluA-2	RluA pseudouridine synthase 2	10477073	10482975	2L
FBgn0032264	Lip4	Lipase 4	10527572	10531778	2L
FBgn0032266	CG18302		10534322	10536587	2L
FBgn0032297	CG17124		10744075	10756325	2L
FBgn0032330	Samuel	SAM-motif ubiquitously expressed punctatedly localized protein	11013206	11066998	2L
FBgn0032350	CG6287		11151506	11155721	2L
FBgn0032399	CG6785		12041054	12045200	2L
FBgn0032401	Plzf	Promyelocytic leukemia zinc finger	12046711	12048918	2L
FBgn0032433	Oatp33Ea	Organic anion transporting polypeptide 33Ea	12441401	12445924	2L
FBgn0032474	DnaJ-H	DnaJ homolog	13163209	13166072	2L
FBgn0032482	Pect	Phosphoethanolamine cytidylyltransferase	13203762	13210828	2L
FBgn0032549	CG4650		14773814	14774981	2L
FBgn0032586	Tpr2	Tetratricopeptide repeat protein 2	16491540	16507621	2L
FBgn0032587	CG5953		16508078	16532877	2L
FBgn0032609	CG13280		16802026	16821093	2L
FBgn0032618	CG31743		16879517	16886319	2L
FBgn0032633	Lrch	Leucine-rich-repeats and calponin homology domain protein	17367511	17384115	2L
FBgn0032646	mEFTs	mitochondrial translation elongation factor Ts	17499268	17501106	2L
FBgn0032669	CG15155		18154851	18155942	2L
FBgn0032681	CG10283		18472964	18484513	2L
FBgn0032683	kon	kon-tiki	18487747	18503978	2L
FBgn0032699	CG10383		18690904	18695602	2L
FBgn0032707	CG10348		18714453	18732524	2L
FBgn0032729	L2HGDH	L-2-hydroxyglutarate dehydrogenase	18971993	18974448	2L
FBgn0032771	CG17349		19370445	19372711	2L
FBgn0032775	CG17544		19390370	19398493	2L
FBgn0032897	CG9336		20858695	20861014	2L
FBgn0032898	CR9337		20862547	20863775	2L
FBgn0032899	CG9338		20865215	20867709	2L
FBgn0032929	Mcm10	Minichromosome maintenance 10	21179933	21182812	2L
FBgn0032938	CG8671		21262956	21282790	2L
FBgn0032955	CG2201		21614232	21624080	2L
FBgn0033075	Pld	Phospholipase D	6242004	6255266	2R
FBgn0033095	chk	chaski	6699695	6715892	2R
FBgn0033112	Spn42Db	Serpin 42Db	6879285	6880770	2R
FBgn0033115	Spn42De	Serpin 42De	6885552	6888262	2R
FBgn0033132	Tsp42Ej	Tetraspanin 42Ej	7040136	7042762	2R
FBgn0033134	Tsp42El	Tetraspanin 42El	7045769	7048538	2R
FBgn0033139	Tsp42Er	Tetraspanin 42Er	7064399	7066113	2R
FBgn0033155	Br140	Bromodomain-containing protein, 140kD	7272275	7278101	2R
FBgn0033159	Dscam1	Down syndrome cell adhesion molecule 1	7317924	7381899	2R
FBgn0033177	CG11141		7459685	7463395	2R
FBgn0033188	Drat	Death resistor Adh domain containing target	7526118	7532981	2R
FBgn0033212	LRR	Leucine-rich repeat	7676540	7698902	2R
FBgn0033215	CG1942		7712578	7714182	2R
FBgn0033216	CG1946		7714923	7716781	2R
FBgn0033221	CG12825		7789206	7789988	2R
FBgn0033224	Nop17l	Nop17 like	7800785	7806385	2R
FBgn0033236	CG14764		7942043	7955882	2R
FBgn0033246	ACC	Acetyl-CoA carboxylase	7974115	7991862	2R
FBgn0033265	coil	coilin	8124981	8127242	2R
FBgn0033296	Mal-A7	Maltase A7	8468646	8471663	2R
FBgn0033297	Mal-A8	Maltase A8	8471954	8473961	2R
FBgn0033302	Cyp6a14	Cyp6a14	8564187	8567202	2R
FBgn0033309	Lnpk	Lunapark	8596972	8599962	2R
FBgn0033368	CG13743		9044850	9060608	2R
FBgn0033391	CG8026		9186670	9192096	2R
FBgn0033402	Myd88	Myd88	9302823	9308722	2R
FBgn0033421	CG1888		9541947	9548135	2R
FBgn0033434	CG1902		9594045	9605624	2R
FBgn0033453	CG1667		9842686	9845512	2R
FBgn0033476	oys	oysgedart	10034595	10048619	2R
FBgn0033483	egr	eiger	10078366	10084210	2R
FBgn0033494	KCNQ	KCNQ potassium channel	10145897	10192394	2R
FBgn0033502	CG12910		10265057	10269205	2R
FBgn0033504	CAP	CAP	10269016	10307024	2R
FBgn0033544	CG7220		10731335	10738370	2R
FBgn0033615	CG7741		11301916	11305607	2R
FBgn0033631	Sod3	Superoxide dismutase 3	11380347	11384114	2R
FBgn0033635	Prip	Prip	11436243	11442216	2R
FBgn0033638	CG9005		11619479	11640941	2R
FBgn0033649	pyr	pyramus	11712263	11726345	2R
FBgn0033652	ths	thisbe	11756817	11814424	2R
FBgn0033760	CG8785		12640690	12648224	2R
FBgn0033781	CG13319		12923904	12924664	2R
FBgn0033787	CG13321		12953112	12955712	2R
FBgn0033816	CG4679		13237256	13239468	2R
FBgn0033889	CG6701		13972984	13980165	2R
FBgn0033917	SmydA-1	SET and MYND domain containing, arthropod-specific, member 1	14243778	14246066	2R
FBgn0033978	Cyp6a23	Cyp6a23	14875829	14877654	2R
FBgn0033982	Cyp317a1	Cyp317a1	14898312	14903095	2R
FBgn0033983	ADPS	Alkyldihydroxyacetonephosphate synthase	14929703	14934861	2R
FBgn0034031	CG12963		15555446	15562436	2R
FBgn0034072	Dg	Dystroglycan	16081176	16098564	2R
FBgn0034075	Asph	Aspartyl beta-hydroxylase	16110331	16116996	2R
FBgn0034083	lbk	lambik	16150123	16169519	2R
FBgn0034085	Ptp52F	Protein tyrosine phosphatase 52F	16171112	16178307	2R
FBgn0034091	mrj	mrj	16203329	16221793	2R
FBgn0034093	CG15706		16223218	16230680	2R
FBgn0034142	CG8306		16589518	16594646	2R
FBgn0034160	CG5550		16816589	16817577	2R
FBgn0034194	CG15611		17108844	17114360	2R
FBgn0034261	HPS4	Hermansky-Pudlak Syndrome 4	17683574	17690822	2R
FBgn0034335	GstE1	Glutathione S transferase E1	18398393	18399223	2R
FBgn0034356	Pepck2	Phosphoenolpyruvate carboxykinase 2	18527430	18535749	2R
FBgn0034389	Mctp	Multiple C2 domain and transmembrane region protein	18761758	18774824	2R
FBgn0034399	CG15083		18835263	18836842	2R
FBgn0034400	CG15099		18836821	18846619	2R
FBgn0034420	CG10737		19164143	19178223	2R
FBgn0034590	Magi	Magi	21129463	21142261	2R
FBgn0034629	Acox57D-d	acyl-Coenzyme A oxidase at 57D distal	21389405	21392439	2R
FBgn0034639	CG15673		21608393	21613071	2R
FBgn0034693	CG11073		22091489	22099534	2R
FBgn0034703	CG3045		22172803	22174691	2R
FBgn0034705	CG11170		22177419	22182879	2R
FBgn0034709	Swim	Secreted Wg-interacting molecule	22189817	22202671	2R
FBgn0034716	Oatp58Dc	Organic anion transporting polypeptide 58Dc	22223681	22228574	2R
FBgn0034718	wdp	windpipe	22298214	22311937	2R
FBgn0034723	CG13506		22383134	22394015	2R
FBgn0034724	babos	babos	22393876	22402059	2R
FBgn0034733	CG4752		22478379	22483054	2R
FBgn0034739	CG3927		22594677	22596348	2R
FBgn0034741	CG4269		22597245	22600695	2R
FBgn0034802	CNBP	CCHC-type zinc finger nucleic acid binding protein	22934569	22937077	2R
FBgn0034861	CG9815		23421521	23433354	2R
FBgn0034876	wmd	wing morphogenesis defect	23544823	23548151	2R
FBgn0034883	Eglp2	Entomoglyceroporin 2	23603722	23616754	2R
FBgn0034897	Sesn	Sestrin	23713900	23734846	2R
FBgn0034909	CG4797		23812185	23818327	2R
FBgn0034924	CG17658		23895063	23896997	2R
FBgn0035021	CG4622		24533374	24556300	2R
FBgn0035049	Mmp1	Matrix metalloproteinase 1	24671294	24688184	2R
FBgn0035087	CG2765		24959841	24965076	2R
FBgn0035091	CG3829		24986044	24990489	2R
FBgn0035097	CG13405		73945	75332	3L
FBgn0035101	p130CAS	p130CAS	152884	174517	3L
FBgn0035142	Hipk	Homeodomain interacting protein kinase	543060	581099	3L
FBgn0035160	hng3	hinge3	737680	755489	3L
FBgn0035186	CG13912		1189588	1190472	3L
FBgn0035237	CG13917		1576699	1600845	3L
FBgn0035266	Gk2	Glycerol kinase 2	1738407	1745421	3L
FBgn0035321	CG1275		2252744	2257423	3L
FBgn0035348	CG16758		2499372	2503606	3L
FBgn0035357	MEP-1	MEP-1	2631715	2641984	3L
FBgn0035382	Or63a	Odorant receptor 63a	2961534	2963788	3L
FBgn0035388	CG2162		3035196	3040469	3L
FBgn0035397	CG11486		3071133	3090406	3L
FBgn0035497	CG14995		4094343	4103256	3L
FBgn0035499	Chd64	Chd64	4114289	4122388	3L
FBgn0035533	Cip4	Cdc42-interacting protein 4	4322491	4364102	3L
FBgn0035542	DOR	Diabetes and obesity regulated	4406943	4420648	3L
FBgn0035557	CG11353		4533170	4539270	3L
FBgn0035558	CG11357		4542051	4553457	3L
FBgn0035656	CG10479		5967545	5976007	3L
FBgn0035708	axed	axundead	6609325	6619113	3L
FBgn0035710	SP1173	SP1173	6689327	6703521	3L
FBgn0035771	Sec63	Secretory 63	7360561	7364366	3L
FBgn0035879	GAPcenA	GTPase activating protein and centrosome-associated	8346561	8352279	3L
FBgn0035896	CG6983		8443042	8449377	3L
FBgn0035976	PGRP-LC	Peptidoglycan recognition protein LC	9338810	9348336	3L
FBgn0035983	CG4080		9386827	9399227	3L
FBgn0035989	CG3967		9413596	9426758	3L
FBgn0036058	CG6707		9894807	9898575	3L
FBgn0036121	CG6310		11069043	11069864	3L
FBgn0036152	CG6175		11287936	11295919	3L
FBgn0036170	CG11714		11518798	11522713	3L
FBgn0036191	Sugb	Sugar baby	11683980	11690155	3L
FBgn0036211	CG5946		11816695	11822275	3L
FBgn0036232	CG14125		11974905	11975810	3L
FBgn0036288	CG10660		12486668	12490676	3L
FBgn0036309	Hip1	Huntingtin interacting protein 1	12768432	12773573	3L
FBgn0036316	CG10960		12824880	12843106	3L
FBgn0036411	Sox21a	Sox21a	14103481	14108118	3L
FBgn0036446	CG9384		14762028	14767703	3L
FBgn0036449	bmm	brummer	14776496	14786412	3L
FBgn0036501	CG7272		15500938	15503769	3L
FBgn0036518	RhoGAP71E	Rho GTPase activating protein at 71E	15588860	15609125	3L
FBgn0036556	CG5830		15992669	16004736	3L
FBgn0036566	ClC-c	Chloride channel-c	16090454	16096151	3L
FBgn0036576	CG5151		16137802	16164701	3L
FBgn0036663	CG9674		16787573	16807731	3L
FBgn0036684	CG3764		16994717	17012565	3L
FBgn0036729	CG13733		17477795	17478926	3L
FBgn0036732	Oatp74D	Organic anion transporting polypeptide 74D	17487118	17511693	3L
FBgn0036745	CG7484		17654617	17655645	3L
FBgn0036752	Adgf-A	Adenosine deaminase-related growth factor A	17751731	17764158	3L
FBgn0036756	Cln3	Cln3	17809231	17814119	3L
FBgn0036765	CG7408		17879096	17883653	3L
FBgn0036770	Prestin	Prestin	17898889	17907812	3L
FBgn0036816	Indy	I'm not dead yet	18828632	18846267	3L
FBgn0036844	Mkp3	Mitogen-activated protein kinase phosphatase 3	19066155	19086426	3L
FBgn0036958	CG17233		20233173	20241903	3L
FBgn0036975	CG5618		20353449	20356632	3L
FBgn0037007	CG5059		20514598	20519393	3L
FBgn0037016	CG13252		20730591	20744508	3L
FBgn0037138	P5CDh1	delta-1-Pyrroline-5-carboxylate dehydrogenase 1	21836665	21841356	3L
FBgn0037144	CG7458		21955110	21958041	3L
FBgn0037166	CG11426		22470556	22473509	3L
FBgn0037174	CG14457		22669956	22680034	3L
FBgn0037185	CG11367		22728111	22733446	3L
FBgn0037186	CG11241		22732013	22738420	3L
FBgn0037203	slif	slimfast	22881045	22893821	3L
FBgn0037207	Mes2	Mesoderm-expressed 2	22945657	22952248	3L
FBgn0037363	Atg17	Autophagy-related 17	5669713	5679930	3R
FBgn0037386	CG1208		5831639	5838782	3R
FBgn0037387	CG1213		5841170	5846568	3R
FBgn0037442	godzilla	godzilla E3 ubiquitin protein ligase	6382914	6388304	3R
FBgn0037443	Dmtn	Dementin	6389162	6405895	3R
FBgn0037448	CG15186		6478311	6495025	3R
FBgn0037485	CG14606		7214339	7217083	3R
FBgn0037513	pyd3	pyd3	7747913	7750079	3R
FBgn0037518	CG2641		7794069	7796599	3R
FBgn0037533	CD98hc	CD98 heavy chain	7974409	7978428	3R
FBgn0037607	CG8036		8667868	8673702	3R
FBgn0037636	CG9821		8813490	8820682	3R
FBgn0037643	ScsbetaA	Succinyl-coenzyme A synthetase beta subunit, ADP-forming	8938724	8943027	3R
FBgn0037705	mura	murashka	9535625	9551806	3R
FBgn0037720	CG8312		9591309	9625073	3R
FBgn0037721	CG9427		9625157	9626930	3R
FBgn0037754	CG8500		9784653	9789323	3R
FBgn0037817	Cyp12e1	Cyp12e1	10434789	10436704	3R
FBgn0037837	CG14693		10811581	10815047	3R
FBgn0037856	Leash	Leash	10885540	10896418	3R
FBgn0037875	ZnT86D	Zinc transporter 86D	11212308	11214539	3R
FBgn0037912	sea	scheggia	11559896	11567054	3R
FBgn0037963	Cad87A	Cadherin 87A	11893512	11949129	3R
FBgn0037975	CG3397		11983098	11984541	3R
FBgn0037976	Tk	Tachykinin	11994175	12005473	3R
FBgn0037989	ATP8B	ATPase 8B	12068375	12090612	3R
FBgn0038020	GstD9	Glutathione S transferase D9	12366163	12367564	3R
FBgn0038051	CG17207		12437817	12439139	3R
FBgn0038079	NijC	Ninjurin C	12695129	12697379	3R
FBgn0038114	CG11670		13042050	13044086	3R
FBgn0038195	CG3061		14032371	14035041	3R
FBgn0038197	foxo	forkhead box, sub-group O	14056945	14087978	3R
FBgn0038199	CCHa1	CCHamide-1	14092504	14096835	3R
FBgn0038220
FBgn0038248	CG7886		14626676	14642563	3R
FBgn0038256	CG7530		14724760	14731509	3R
FBgn0038318	CG6236		15325325	15328269	3R
FBgn0038321	CG6218		15337908	15343256	3R
FBgn0038325	Atg4b	Autophagy-related 4b	15353720	15356924	3R
FBgn0038341
FBgn0038348	AOX2	Aldehyde oxidase 2	15537713	15542414	3R
FBgn0038353	CG5399		15695241	15697142	3R
FBgn0038380	CG14877		15889194	15896078	3R
FBgn0038394	CG10264		16043498	16044832	3R
FBgn0038420	CG10311		16350786	16357015	3R
FBgn0038460	CG18622		16983510	16987732	3R
FBgn0038466	CG8907		17008269	17012533	3R
FBgn0038470	CG18213		17036394	17040203	3R
FBgn0038475	Keap1	Keap1	17073942	17079945	3R
FBgn0038484	CG5246		17136111	17137195	3R
FBgn0038498	beat-IIa	beaten path IIa	17320004	17366119	3R
FBgn0038516	P5cr-2	Pyrroline-5-carboxylate reductase-like 2	17534815	17537136	3R
FBgn0038627	CG7694		18573091	18590726	3R
FBgn0038638	CG7702		18669390	18674679	3R
FBgn0038682	CG5835		19148632	19153686	3R
FBgn0038694	CG5217		19247052	19248136	3R
FBgn0038720	CG6231		19616024	19632718	3R
FBgn0038721	subdued	subdued	19633418	19642722	3R
FBgn0038733	CG11407		19781246	19783145	3R
FBgn0038740	CG4562		19865417	19875678	3R
FBgn0038747	RhoGAP92B	Rho GTPase activating protein at 92B	19905164	19914272	3R
FBgn0038752	CG4462		19921744	19925371	3R
FBgn0038755	Hs6st	Heparan sulfate 6-O-sulfotransferase	19929277	20008512	3R
FBgn0038790	MtnC	Metallothionein C	20360308	20360634	3R
FBgn0038826	Syp	Syncrip	20756729	20810726	3R
FBgn0038852	HHEX	Hematopoietically expressed homeobox	21076862	21080926	3R
FBgn0038853	RhoGAP93B	Rho GTPase activating protein at 93B	21083043	21097827	3R
FBgn0038917	CG6678		21887029	21907182	3R
FBgn0038947	Sar1	Secretion-associated Ras-related 1	22356685	22360711	3R
FBgn0038981	CG5346		22520087	22528663	3R
FBgn0039026	CG7029		22750901	22794030	3R
FBgn0039085	CG10170		23532945	23534767	3R
FBgn0039086	CG16732		23534900	23536710	3R
FBgn0039087	CG10168		23536993	23538908	3R
FBgn0039106	CG10301		23710158	23711338	3R
FBgn0039109	CG10365		23723331	23731499	3R
FBgn0039156	CG6178		24152347	24154896	3R
FBgn0039207	CG5789		24536204	24543914	3R
FBgn0039209	REPTOR	Repressed by TOR	24557368	24582864	3R
FBgn0039213	atl	atlastin	24625671	24634714	3R
FBgn0039359	RpL27	Ribosomal protein L27	25683623	25685051	3R
FBgn0039451	CG6420		26719847	26725216	3R
FBgn0039464	CG6330		26949692	26958491	3R
FBgn0039492	CG6051		27124759	27151069	3R
FBgn0039595	AstA-R2	Allatostatin A receptor 2	28737109	28744782	3R
FBgn0039632	Cul5	Cullin 5	29059272	29062975	3R
FBgn0039647	jus	julius seizure	29171191	29194994	3R
FBgn0039659	CG14506		29293743	29297180	3R
FBgn0039756	CG9743		30196360	30202998	3R
FBgn0039774	CDase	Ceramidase	30459521	30465736	3R
FBgn0039776	PH4alphaEFB	prolyl-4-hydroxylase-alpha EFB	30466050	30485799	3R
FBgn0039817	CG15553		31098868	31101169	3R
FBgn0039827	CG1544		31196916	31203722	3R
FBgn0039840	pHCl-2	pH-sensitive chloride channel 2	31300918	31305384	3R
FBgn0039861	pasha	partner of drosha	31617977	31622217	3R
FBgn0039862	kek6	kek6	31622136	31664646	3R
FBgn0039928	Cals	Calsyntenin-1	1112874	1123357	4
FBgn0040064	yip2	yippee interacting protein 2	9915253	9917220	2L
FBgn0040070	Trx-2	thioredoxin-2	9613166	9616404	2L
FBgn0040071	tara	taranis	16225651	16260329	3R
FBgn0040238	Best1	Bestrophin 1	10161464	10170487	3R
FBgn0040250	Ugt86Dj	UDP-glycosyltransferase 86Dj	11173441	11175408	3R
FBgn0040257	Ugt86Dc	UDP-glycosyltransferase 86Dc	11154626	11156513	3R
FBgn0040261	Ugt36Bb	UDP-glycosyltransferase 36Bb	16796595	16798273	2L
FBgn0040271	Sulf1	Sulfated	16310542	16339575	3R
FBgn0040297	Nhe2	Na[+]/H[+] hydrogen exchanger 2	21104568	21134255	2L
FBgn0040299	Myo28B1	Myosin 28B1	7666047	7689459	2L
FBgn0040319	Gclc	Glutamate-cysteine ligase catalytic subunit	8102181	8116147	X
FBgn0040363	CG11384		1173877	1176035	X
FBgn0040383	CG5254		750347	758719	X
FBgn0040388	boi	brother of ihog	2444167	2470043	X
FBgn0040395	Unc-76	Unc-76	2080610	2093948	X
FBgn0040752	Prosap	Prosap	14060456	14140902	2R
FBgn0040765	luna	luna	10977956	11116378	2R
FBgn0040777	CG14767		8718017	8723839	2R
FBgn0040805	CG12355		15492964	15495549	3L
FBgn0041087	wun2	wunen-2	9414342	9417846	2R
FBgn0041092	tai	taiman	9166778	9250211	2L
FBgn0041180	Tep4	Thioester-containing protein 4	19548507	19556451	2L
FBgn0041184	Socs36E	Suppressor of cytokine signaling at 36E	18138675	18152417	2L
FBgn0041188	Atx2	Ataxin-2	15408423	15417277	3R
FBgn0041203
FBgn0041210	HDAC4	Histone deacetylase 4	13262687	13285632	X
FBgn0041241	Gr47b	Gustatory receptor 47b	11361900	11363405	2R
FBgn0041585	olf186-F	olf186-F	17843442	17860582	2R
FBgn0041604	dlp	dally-like	14632601	14671609	3L
FBgn0041789	Pax	Paxillin	19400753	19426596	2L
FBgn0042103	CG18746		7788282	7790187	3R
FBgn0042627	FASN2	Fatty acid synthase 2	3043947	3056143	2L
FBgn0043783	CG32444		21636947	21639060	3L
FBgn0043884	mask	multiple ankyrin repeats single KH domain	24230562	24250248	3R
FBgn0044020	Roc2	Regulator of cullins 2	11652756	11679354	2R
FBgn0044823	Spec2	Spec2	5616644	5624125	3R
FBgn0044826	Pak3	Pak3	16445007	16453821	3R
FBgn0045064	bwa	brain washing	20066391	20073719	2L
FBgn0045842	yuri	yuri gagarin	15257267	15264692	2L
FBgn0046687	Tre1	Trapped in endoderm 1	5673830	5679977	X
FBgn0050009	lncRNA:CR30009	long non-coding RNA:CR30009	10261315	10263827	2R
FBgn0050011	gem	gemini	10124293	10137472	2R
FBgn0050015	CG30015		10839102	10874771	2R
FBgn0050049	CG30049		12355671	12359087	2R
FBgn0050069	CG30069		14185204	14198368	2R
FBgn0050115	GEFmeso	Guanine nucleotide exchange factor in mesoderm	18554119	18611777	2R
FBgn0050118
FBgn0050151	CG30151		20528503	20529464	2R
FBgn0050269	CG30269		22667155	22668848	2R
FBgn0050344	CG30344		9145260	9148512	2R
FBgn0050359	Mal-A5	Maltase A5	8462753	8465092	2R
FBgn0050360	Mal-A6	Maltase A6	8465158	8467595	2R
FBgn0050419	CG30419		24212491	24229795	2R
FBgn0050421	Usp15-31	Ubiquitin specific protease 15/31	24743749	24756976	2R
FBgn0050431	CG30431		6202725	6205224	2R
FBgn0050456	CG30456		17100241	17107542	2R
FBgn0050460	CG30460		17065971	17087633	2R
FBgn0050497	CG30497		7737019	7782637	2R
FBgn0051032	CR31032		29859041	29859865	3R
FBgn0051038	CG31038		29877059	29903231	3R
FBgn0051044	lncRNA:CR31044	long non-coding RNA::CR31044	29214562	29219667	3R
FBgn0051076	CG31076		26989035	26989852	3R
FBgn0051102	CG31102		25293458	25295594	3R
FBgn0051116	ClC-a	Chloride channel-a	11797244	11813207	3R
FBgn0051145	CG31145		23605751	23669659	3R
FBgn0051158	Efa6	Exchange factor for Arf 6	22587755	22608842	3R
FBgn0051163	SKIP	Shal K[+] channel interacting protein	22133830	22296126	3R
FBgn0051221	CG31221		19412689	19460311	3R
FBgn0051287	CG31287		16203371	16204961	3R
FBgn0051313	CG31313		14566432	14567429	3R
FBgn0051324	CG31324		26106868	26130674	3R
FBgn0051374	sals	sarcomere length short	11437547	11451791	3R
FBgn0051431	CG31431		21870681	21873640	3R
FBgn0051446	CG31446		15693086	15694194	3R
FBgn0051454	CG31454		8521658	8523520	3R
FBgn0051523	CG31523		4465421	4479207	3R
FBgn0051635	CG31635		6632798	6649114	2L
FBgn0051647	lncRNA:CR31647	long non-coding RNA:CR31647	5435582	5439277	2L
FBgn0051668	CG31668		2203721	2206166	2L
FBgn0051673	CG31673		20829609	20831161	2L
FBgn0051720	mthl15	methuselah-like 15	10234585	10238317	2L
FBgn0051729	CG31729		13289997	13301668	2L
FBgn0051809	CG31809		16853620	16858714	2L
FBgn0052066	CG32066		10640286	10661013	3L
FBgn0052091	CG32091		11631392	11642902	3L
FBgn0052107	CG32107		12857282	12861305	3L
FBgn0052264	CG32264		3714826	3806459	3L
FBgn0052296	Mrtf	Myocardin-related transcription factor	2717615	2766536	3L
FBgn0052423	shep	alan shepard	5155821	5277944	3L
FBgn0052425	CG32425		20497323	20514107	3L
FBgn0052428	CG32428		20469674	20473723	3L
FBgn0052446	Atox1	Antioxidant 1 copper chaperone	21640995	21642599	3L
FBgn0052479	Usp10	Ubiquitin specific protease 10	871899	895313	3L
FBgn0052529	Hers	Histone gene-specific Epigenetic Repressor in late S phase	19866146	19908108	X
FBgn0052547	CG32547		18443027	18479487	X
FBgn0052549	CG32549		18390498	18410144	X
FBgn0052572	CG32572		16721183	16726948	X
FBgn0052666	Drak	Death-associated protein kinase related	11493135	11555045	X
FBgn0052676	stx	stuxnet	10711163	10744943	X
FBgn0052695	CG32695		9872382	9874057	X
FBgn0052758	CG32758		5719374	5738031	X
FBgn0052773	lncRNA:CR32773	long non-coding RNA:CR32773	4387676	4611385	X
FBgn0052791	DIP-alpha	Dpr-interacting protein alpha	3507245	3571649	X
FBgn0052816	CG32816		316576	470726	X
FBgn0052982	CG32982		9125737	9163721	2L
FBgn0053080	CG33080		5708559	5717778	X
FBgn0053087	LRP1	LDL receptor protein 1	8174165	8226438	2R
FBgn0053099	CG33099		22528920	22530572	3R
FBgn0053144	CG33144		10740054	10798709	2R
FBgn0053158	CG33158		16419597	16496560	3L
FBgn0053181	CG33181		8489348	8517029	X
FBgn0053182	Kdm4B	Lysine (K)-specific demethylase 4B	13176553	13198337	2R
FBgn0053200	VepD	Ventrally-expressed protein D	22408525	22409342	2R
FBgn0053207	pxb	pxb	15666183	15690513	3R
FBgn0053208	Mical	Molecule interacting with CasL	10001554	10042895	3R
FBgn0053469	CG33469		14605652	14606302	2R
FBgn0053483	CG33483		30900718	30902161	3R
FBgn0053510	CG33510		21082643	21084326	2L
FBgn0053511	CG33511		21081127	21082494	2L
FBgn0053523	CG33523		5923862	5930120	3L
FBgn0053531	Ddr	Discoidin domain receptor	6253123	6323466	2L
FBgn0053558	mim	missing-in-metastasis	6924687	6971637	2R
FBgn0053774	CG33774		9399753	9400329	2R
FBgn0053983	obst-H	obstructor-H	15528265	15529243	3L
FBgn0054034	CG34034		21738345	21739110	3R
FBgn0061359	CG33671		12634166	12636141	2R
FBgn0063485	Lasp	Lasp	16676406	16711677	3L
FBgn0064237	Idgf5	Imaginal disc growth factor 5	18393666	18395282	2R
FBgn0064912	CG31178		21873739	21874922	3R
FBgn0065035	AlkB	AlkB	15858134	15859487	X
FBgn0066101	LpR1	Lipophorin receptor 1	25741348	25763105	3R
FBgn0067102	GlcT	Glucosylceramide synthase	22075988	22079381	2R
FBgn0067317	Cby	Chibby	21868003	21868770	3R
FBgn0082585	sprt	sprite	11384743	11397432	2R
FBgn0083969	CG34133		29869365	29875159	3R
FBgn0085354	CG34325		16714449	16721411	X
FBgn0085370	Pde11	Phosphodiesterase 11	18532025	18590342	2L
FBgn0085377	CG34348		11339873	11344734	X
FBgn0085399	CG34370		21987068	22039559	2R
FBgn0085405	CG34376		22448099	22460749	3R
FBgn0085407	Pvf3	PDGF- and VEGF-related factor 3	7098188	7157695	2L
FBgn0085408	Shroom	Shroom	14308142	14351802	2R
FBgn0085409	smal	smoke alarm	6179133	6211114	2L
FBgn0085421	Epac	Exchange protein directly activated by cAMP	6759715	6798941	2R
FBgn0085423	GramD1B	GRAM domain containing 1B	3358640	3373372	2L
FBgn0085430	CG34401		18863950	18884075	X
FBgn0085436	Not1	Not1	9566146	9579007	2R
FBgn0085443	spri	sprint	10490069	10585422	X
FBgn0085450	Snoo	Sno oncogene	7891187	7984196	2L
FBgn0085478	CG34449		9324508	9356227	X
FBgn0085480	CG34451		15688517	15692047	3L
FBgn0085485	CG34456		9362108	9362734	3L
FBgn0086365	Orct2	Organic cation transporter 2	24273029	24275728	3R
FBgn0086372	lap	like-AP180	7186994	7200941	3R
FBgn0086450	su(r)	suppressor of rudimentary	9196808	9201820	X
FBgn0086613	Ino80	INO80 complex subunit	19368995	19403153	3R
FBgn0086655	jing	jing	6502006	6621792	2R
FBgn0086679	p	pink	8660903	8670684	3R
FBgn0086711	mol	moladietz	14975747	14997559	2L
FBgn0086779	step	steppke	21740041	21757466	2L
FBgn0086901
FBgn0087007	bbg	big bang	14412828	14536276	3L
FBgn0243512	puc	puckered	8105332	8122294	3R
FBgn0243516	Vrp1	Verprolin 1	22106107	22122562	2R
FBgn0250755	CG42233		31799634	31805278	3R
FBgn0250823	gish	gilgamesh	16272452	16304768	3R
FBgn0250867	CG42238		20965520	21052164	2L
FBgn0259101	CG42249		11096273	11108148	X
FBgn0259111	Ndae1	Na[+]-driven anion exchanger 1	7223328	7249343	2L
FBgn0259140	CG42255		11801951	11814755	3L
FBgn0259168	mnb	minibrain	17862697	17887222	X
FBgn0259170	alpha-Man-Ia	alpha-Mannosidase class I a	10266792	10325958	X
FBgn0259171	Pde9	Phosphodiesterase 9	12785563	12897327	X
FBgn0259173	corn	cornetto	7142991	7157073	3L
FBgn0259176	bun	bunched	12455540	12546611	2L
FBgn0259212	cno	canoe	5170004	5217456	3R
FBgn0259216	RhoGAP102A	Rho GTPase activating protein at 102A	254997	265574	4
FBgn0259221	CG42321		13414978	13439051	2R
FBgn0259226	CG42326		8573368	8584779	2R
FBgn0259228	C3G	C3G guanyl-nucleotide exchange factor	6780790	6803593	X
FBgn0259481	Mob2	Mob2	11522757	11562233	3L
FBgn0259678	sqa	spaghetti-squash activator	9716348	9748121	2R
FBgn0259682	Jabba	Jabba	18757074	18761082	2R
FBgn0259685	crb	crumbs	24295078	24314541	3R
FBgn0259708	CG42362		21664126	21666108	2R
FBgn0259735	CG42389		16545016	16663218	2L
FBgn0259834	out	outsiders	19310513	19322106	X
FBgn0259878	Fs	Follistatin	15223560	15241589	2R
FBgn0259916	CG42445		8154681	8158900	3L
FBgn0259936	Uhg3	U snoRNA host gene 3	20647533	20648848	2L
FBgn0260003	Dys	Dystrophin	19461085	19597288	3R
FBgn0260442	rhea	rhea	8545001	8574409	3L
FBgn0260632	dl	dorsal	17436830	17450364	2L
FBgn0260635	Diap1	Death-associated inhibitor of apoptosis 1	16038410	16051034	3L
FBgn0260660	Mp	Multiplexin	6998843	7053499	3L
FBgn0260743	GC1	Glutamate Carrier 1	11967708	11971686	3R
FBgn0260794	ctrip	circadian trip	4786284	4812096	3R
FBgn0260933	rempA	reduced mechanoreceptor potential A	553742	560310	2L
FBgn0260941	app	approximated	12206238	12266841	3L
FBgn0260960	Baldspot	Baldspot	16648442	16661615	3L
FBgn0260970	Ubr3	Ubr3 ubiquitin ligase	7935896	7953883	X
FBgn0261053	Cad86C	Cadherin 86C	10827079	10849030	3R
FBgn0261238	Alh	Alhambra	7094596	7124185	3R
FBgn0261239	Hr39	Hormone receptor-like in 39	21237250	21259675	2L
FBgn0261258	rgn	regeneration	21382501	21424416	3L
FBgn0261260	mgl	Megalin	9358496	9500129	X
FBgn0261279	lqfR	liquid facets-Related	22411301	22419051	3R
FBgn0261360	CG42637		19719527	19793569	3L
FBgn0261380	mRpL37	mitochondrial ribosomal protein L37	10782563	10784092	3R
FBgn0261383	IntS6	Integrator 6	5738663	5747254	X
FBgn0261445	sgl	sugarless	6959554	6964758	3L
FBgn0261461	RhoGAP18B	Rho GTPase activating protein at 18B	19136107	19167082	X
FBgn0261503	lncRNA:CR42651	long non-coding RNA::CR42651	6808796	6816379	3R
FBgn0261524	lic	licorne	13091145	13093986	X
FBgn0261547	Exn	Ephexin	16970013	16994388	3L
FBgn0261550	CG42668		20309344	20324196	3R
FBgn0261553	CG42671		11214505	11230745	3L
FBgn0261554	CG42672		21295652	21310411	2R
FBgn0261556	CG42674		20149614	20198317	3L
FBgn0261563	wb	wing blister	14263027	14328262	2L
FBgn0261565	Lmpt	Limpet	16865295	16922487	3L
FBgn0261570	CG42684		17710144	17752007	X
FBgn0261617	nej	nejire	9665442	9687066	X
FBgn0261618	larp	La related protein	28318162	28336440	3R
FBgn0261625	GLS	Glutaminase	12670483	12679593	2R
FBgn0261703	gce	germ cell-expressed bHLH-PAS	15297766	15319074	X
FBgn0261722	fwe	flower	15810081	15816410	3L
FBgn0261801	CG42747		6400590	6485964	3L
FBgn0261808	cu	curled	11197592	11208633	3R
FBgn0261822	Bsg	Basigin	8083420	8116531	2L
FBgn0261823	Asx	Additional sex combs	14503958	14512493	2R
FBgn0261873	sdt	stardust	8178549	8240474	X
FBgn0261885	osa	osa	17687818	17718350	3R
FBgn0261930	vnd	ventral nervous system defective	582121	598151	X
FBgn0261954	east	enhanced adult sensory threshold	2010860	2024647	X
FBgn0261955	kdn	knockdown	6350629	6361323	X
FBgn0261985	Ptpmeg	Protein tyrosine phosphatase Meg	328097	356050	3L
FBgn0261990	CG42808		13573618	13574257	2R
FBgn0262103	Sik3	Salt-inducible kinase 3	18688132	18705805	2R
FBgn0262127	kibra	kibra	14697689	14724261	3R
FBgn0262169	magu	magu	10052541	10063712	2R
FBgn0262473	Tl	Toll	26799041	26842403	3R
FBgn0262475	bru2	bruno 2	12344219	12397528	2L
FBgn0262508	CG43078		8576808	8599617	3L
FBgn0262519	Mi-2	Mi-2	19882051	19910215	3L
FBgn0262570	CG43110		17477565	17486220	2R
FBgn0262579	Ect4	Ectoderm-expressed 4	8063874	8108897	3L
FBgn0262582	cic	capicua	20252770	20303942	3R
FBgn0262617	CG43143		10264306	10308467	3R
FBgn0262716	Arp3	Actin-related protein 3	8113407	8115902	3L
FBgn0262733	Src64B	Src oncogene at 64B	4592447	4626196	3L
FBgn0262735
FBgn0262737	mub	mushroom-body expressed	21844788	21932702	3L
FBgn0262739	AGO1	Argonaute-1	13943387	13958089	2R
FBgn0262740	Evi5	Ecotropic viral integration site 5	11430523	11454386	X
FBgn0262741	lncRNA:CR43126	long non-coding RNA:CR43126	28586048	28591386	3R
FBgn0262867	Ptr	Patched-related	6181748	6196320	2R
FBgn0262872	milt	milton	7037823	7056010	2L
FBgn0262890	CG43245		10771925	10773399	3L
FBgn0262893	CG43248		15530085	15531473	3L
FBgn0262975	cnc	cap-n-collar	23185580	23226711	3R
FBgn0263005	CG43313		13095571	13112462	X
FBgn0263019	lncRNA:CR43314	long non-coding RNA::CR43314	11952200	11971094	2L
FBgn0263039	lncRNA:CR43334	long non-coding RNA:CR43334	628435	643900	3L
FBgn0263049	lncRNA:let7C	let-7 Complex	18455717	18473132	2L
FBgn0263077	CG43340		7623242	7651787	2R
FBgn0263080	CG43348		1199412	1199924	2L
FBgn0263120	Acsl	Acyl-CoA synthetase long-chain	8665813	8683022	2R
FBgn0263246	CG43389		3248015	3249044	3L
FBgn0263258	chas	chascon	17672458	17698730	X
FBgn0263316	Mrp4	Multidrug resistance protein 4	11569250	11575937	3R
FBgn0263346	CG43427		4659579	4712193	3R
FBgn0263354	CG42784		13415431	13500427	2L
FBgn0263391	hts	hu li tai shao	19397032	19424903	2R
FBgn0263392	Tet	Ten-Eleven Translocation (TET) family protein	2786207	2879158	3L
FBgn0263395	hppy	happyhour	19178738	19227193	2R
FBgn0263397	Ih	I[[h]] channel	14276130	14300095	2R
FBgn0263490	mld	molting defective	24585653	24623899	3R
FBgn0263593	Lpin	Lipin	8136986	8156654	2R
FBgn0263617	lncRNA:CR43626	long non-coding RNA:CR43626	3249340	3254504	3L
FBgn0263659	lncRNA:CR43650	long non-coding RNA:CR43650	16829095	16839494	2R
FBgn0263706	CG43658		17456169	17561180	X
FBgn0263776	CG43693		11036358	11051371	3L
FBgn0263782	Hmgcr	HMG Coenzyme A reductase	23733324	23750992	3R
FBgn0263873	sick	sickie	19796365	19958424	2L
FBgn0263929	jvl	javelin-like	14741582	14795868	3R
FBgn0263974	qin	qin	18591027	18650137	3R
FBgn0263987	spoon	spoonbill	5412386	5420867	X
FBgn0263993	CG43736		6863888	6881580	X
FBgn0263995	cpo	couch potato	17919832	18018892	3R
FBgn0263996	CG43739		20871335	20918931	2L
FBgn0264078	Flo2	Flotillin 2	14839376	14933946	X
FBgn0264089	sli	slit	15869495	15922118	2R
FBgn0264090	CG43759		18930335	19028629	X
FBgn0264272	mwh	multiple wing hairs	1200786	1232700	3L
FBgn0264305	CG43783		8932235	8954272	3L
FBgn0264357	SNF4Agamma	SNF4/AMP-activated protein kinase gamma subunit	21140739	21214269	3R
FBgn0264384	lncRNA:CR43836	long non-coding RNA:CR43836	8972908	9048991	X
FBgn0264491	how	held out wings	22042191	22079321	3R
FBgn0264493	rdx	roadkill	13967061	14032057	3R
FBgn0264494	CG17646		1732524	1750612	2L
FBgn0264513	lncRNA:CR43912	long non-coding RNA:CR43912	13287769	13291770	3L
FBgn0264562	Hr4	Hormone receptor 4	1941940	2007956	X
FBgn0264693	ens	ensconsin	4122907	4134550	3L
FBgn0264785	Hph	HIF prolyl hydroxylase	5257037	5269507	3R
FBgn0264817	pre-lola-G	pre-lola-G	10481894	10485252	2R
FBgn0264822	asRNA:CR44030	antisense RNA:CR44030	959675	962692	4
FBgn0264855	AP-2alpha	Adaptor Protein complex 2, alpha subunit	408030	414777	2L
FBgn0264894	CG44085		13261008	13284043	2L
FBgn0264895	RapGAP1	Rap GTPase activating protein 1	7497805	7578980	2L
FBgn0264975	Nrg	Neuroglian	8517373	8555170	X
FBgn0265002	CG44153		10064121	10180256	2L
FBgn0265042	Irk1	Inwardly rectifying potassium channel 1	23168317	23185642	3R
FBgn0265045	Strn-Mlck	Stretchin-Mlck	15946933	15989498	2R
FBgn0265052	St3	Sulfotransferase 3	23683377	23687980	2R
FBgn0265058	asRNA:CR44169	antisense RNA:CR44169	6873149	6880088	2R
FBgn0265078	lncRNA:CR44189	long non-coding RNA:CR44189	19217407	19218135	2L
FBgn0265082	Cdep	Chondrocyte-derived ezrin-like domain containing protein	4910552	4945576	3R
FBgn0265140	Meltrin	Meltrin	14664907	14697292	3R
FBgn0265180	CG44245		21200483	21212969	2R
FBgn0265192	Snp	Snipper	22060950	22069757	2R
FBgn0265194	Trpm	Transient receptor potential cation channel, subfamily M	15262808	15309368	2R
FBgn0265299	lncRNA:CR44272	long non-coding RNA:CR44272	7992196	7992567	2R
FBgn0265379	lncRNA:CR44320	long non-coding RNA:CR44320	26195250	26230268	3R
FBgn0265413	CG44325		9070318	9078499	X
FBgn0265457	lncRNA:CR44357	long non-coding RNA:CR44357	7166451	7405797	X
FBgn0265487	mbl	muscleblind	17216549	17379376	2R
FBgn0265523	Smr	Smrter	12684203	12742618	X
FBgn0265530	lncRNA:CR44380	long non-coding RNA:CR44380	16814395	16815495	2R
FBgn0265536	asRNA:CR44386	antisense RNA:CR44386	17140579	17141194	2R
FBgn0265575	yin	yin	3862966	3871939	X
FBgn0265598	Bx	Beadex	18515428	18572809	X
FBgn0265661	lncRNA:CR44468	long non-coding RNA:CR44468	18805595	18807195	2R
FBgn0265784	CrebB	Cyclic-AMP response element binding protein B	18366357	18377864	X
FBgn0265873	lncRNA:CR44662	long non-coding RNA:CR44662	15077498	15081255	X
FBgn0265878	lncRNA:CR44667	long non-coding RNA:CR44667	20837495	20838695	2R
FBgn0265928	lncRNA:CR44717	long non-coding RNA:CR44717	11248129	11251001	3L
FBgn0265929	lncRNA:CR44718	long non-coding RNA:CR44718	11236500	11237620	3L
FBgn0265935	coro	coro	6862001	6872718	2R
FBgn0265956	lncRNA:CR44743	long non-coding RNA:CR44743	5287447	5288667	2L
FBgn0265998	Doa	Darkener of apricot	28888073	28922772	3R
FBgn0266005	lncRNA:CR44779	long non-coding RNA:CR44779	1047242	1088866	X
FBgn0266019	rudhira	rudhira	11816898	11837460	X
FBgn0266064	GlyS	Glycogen synthase	15141843	15147531	3R
FBgn0266084	Fhos	Formin homology 2 domain containing	8753619	8798719	3L
FBgn0266099	CG44836		16390952	16400275	3L
FBgn0266129	lov	jim lovell	25085780	25139627	2R
FBgn0266186	Vamp7	Vesicle-associated membrane protein 7	9841080	9842502	2R
FBgn0266199	asRNA:CR44894	antisense RNA:CR44894	10114340	10208574	X
FBgn0266322	asRNA:CR44987	antisense RNA:CR44987	71039	73836	2L
FBgn0266350	lncRNA:CR44999	long non-coding RNA:CR44999	3373159	3522787	X
FBgn0266369	Mtp	Microsomal triacylglycerol transfer protein	20919094	20922876	2L
FBgn0266377	Pde8	Phosphodiesterase 8	23657567	23680844	2R
FBgn0266397	lncRNA:CR45037	long non-coding RNA:CR45037	26001201	26002464	3R
FBgn0266410	CG45050		9340216	9362994	3R
FBgn0266411	sima	similar	30058311	30121798	3R
FBgn0266414	lncRNA:CR45054	long non-coding RNA:CR45054	10083381	10090525	3R
FBgn0266418	wake	wide awake	22639808	22683827	3R
FBgn0266450	Kr-h1	Kruppel homolog 1	6082603	6096498	2L
FBgn0266452	CTPsyn	CTP synthase	15097914	15113003	3L
FBgn0266521	stai	stathmin	6100377	6124653	2L
FBgn0266557	kis	kismet	210735	250823	2L
FBgn0266681	asRNA:CR45171	antisense RNA:CR45171	10893646	10894743	3L
FBgn0266696	Svil	Supervillin	2377655	2499226	3L
FBgn0266719	stac	staccato	25056286	25064348	3R
FBgn0266742	lncRNA:CR45215	long non-coding RNA:CR45215	8316984	8318006	3R
FBgn0266866	lncRNA:CR45327	long non-coding RNA:CR45327	22378263	22379007	2R
FBgn0266918	CG32486		3055908	3070839	3L
FBgn0267033	mamo	maternal gene required for meiosis	13846116	13990527	X
FBgn0267103	lncRNA:CR45543	long non-coding RNA:CR45543	9595082	9595467	X
FBgn0267104	CG45544		29256485	29257425	3R
FBgn0267178	lncRNA:CR45618	long non-coding RNA:CR45618	11716063	11716720	X
FBgn0267228	lncRNA:CR45668	long non-coding RNA:CR45668	5882480	5899989	X
FBgn0267336	Glut4EF	Glucose transporter 4 enhancer factor	9874681	9995364	3R
FBgn0267339	p38c	p38c MAP kinase	24149020	24150203	3R
FBgn0267390	dop	drop out	15566013	15576313	3L
FBgn0267599	lncRNA:CR45937	long non-coding RNA:CR45937	18234246	18234760	3L
FBgn0267668	lncRNA:CR46006	long non-coding RNA:CR46006	10323501	10367450	3L
FBgn0267679	lncRNA:CR46015	long non-coding RNA:CR46015	12370507	12371099	3R
FBgn0267698	Pak	p21-activated kinase	6350896	6361614	3R
FBgn0267707	lncRNA:CR46040	long non-coding RNA:CR46040	19921313	19921671	3R
FBgn0267782	lncRNA:CR46113	long non-coding RNA:CR46113	30272762	30273555	3R
FBgn0267791	HnRNP-K	Heterogeneous nuclear ribonucleoprotein K	20587551	20606854	2R
FBgn0267792	rgr	regular	8600415	8612295	2R
FBgn0267795	Frl	Formin-like	14053215	14071583	3L
FBgn0267954	lncRNA:CR46234	long non-coding RNA:CR46234	18815654	18816452	2R
FBgn0283499	InR	Insulin-like receptor	21570248	21619321	3R
FBgn0283521	lola	longitudinals lacking	10481894	10543291	2R
FBgn0283680	IP3K2	Inositol 1,4,5-triphosphate kinase 2	13303633	13329303	X
FBgn0283741	prage	prage	1773719	1853667	X
FBgn0284221	Sema5c	Semaphorin 5c	12067511	12081830	3L
FBgn0284408	trol	terribly reduced optic lobes	2470460	2545410	X
FBgn0285917	sbb	scribbler	18278198	18357296	2R

## Sheet: Table S2_4 Dam-HP1 genes
Table S2-4. List of genes with HP1 peaks in the ISCs (1 day expression)
Gene ID	SYMBOL	NAME	Gene Start	Gene End	Location arm
FBgn0000108	Appl	beta amyloid protein precursor-like	530501	579044	X
FBgn0000246	c(3)G	crossover suppressor on 3 of Gowen	15789473	15792579	3R
FBgn0000259	CkIIbeta	Casein kinase II beta subunit	11792533	11801587	X
FBgn0000303	ChAT	Choline acetyltransferase	18705501	18732344	3R
FBgn0000384	cta	concertina	22981816	22992951	2L
FBgn0000392	cup	cup	6663664	6674780	2L
FBgn0000411	D	Dichaete	14175610	14178620	3L
FBgn0000414	Dab	Disabled	16712126	16724575	3L
FBgn0000464	Lar	Leukocyte-antigen-related-like	19586623	19732069	2L
FBgn0000504	dsx	doublesex	7924323	7967408	3R
FBgn0000546	EcR	Ecdysone receptor	6087873	6169087	2R
FBgn0000547	ed	echinoid	4031377	4115749	2L
FBgn0000556
FBgn0000615	exu	exuperantia	20667427	20671083	2R
FBgn0000635	Fas2	Fasciclin 2	4132887	4206093	X
FBgn0000644	Fcp3C	Follicle cell protein 3C	3173376	3174474	X
FBgn0000709	fliI	flightless I	21339741	21345088	X
FBgn0000711	flw	flapwing	10385960	10409817	X
FBgn0000719	fog	folded gastrulation	22824317	22855194	X
FBgn0000927	fs(1)Ya	female sterile (1) Young arrest	2724286	2726577	X
FBgn0001114	Glt	Glutactin	8672698	8676804	2L
FBgn0001120	gnu	giant nuclei	14802380	14803360	3L
FBgn0001125	Got2	Glutamate oxaloacetate transaminase 2	1984512	1987758	2L
FBgn0001185	her	hermaphrodite	16677185	16679691	2L
FBgn0001215	Hrb98DE	Heterogeneous nuclear ribonucleoprotein at 98DE	28599834	28605777	3R
FBgn0001234	lncRNA:Hsromega	Heat shock RNA omega	21296127	21317836	3R
FBgn0001316	klar	klarsicht	434083	540614	3L
FBgn0001612	Grip91	Gamma-tubulin ring protein 91	13736570	13744683	X
FBgn0001624	dlg1	discs large 1	11369665	11409776	X
FBgn0001941	ifc	infertile crescent	5986348	5988854	2L
FBgn0001970	Pgant35A	Polypeptide N-acetylgalactosaminyltransferase 35A	14359252	14361411	2L
FBgn0002521	pho	pleiohomeotic	1172469	1181628	4
FBgn0002566	lt	light	22924795	22943135	2L
FBgn0002673	twe	twine	16259414	16261877	2L
FBgn0002719	Men	Malic enzyme	12713103	12722442	3R
FBgn0002855	Acp26Aa	Accessory gland protein 26Aa	5892883	5893896	2L
FBgn0002868	MtnA	Metallothionein A	9783407	9784370	3R
FBgn0002932	neur	neuralized	9020348	9039471	3R
FBgn0003023	otu	ovarian tumor	8485008	8489535	X
FBgn0003071	Pfk	Phosphofructokinase	10109740	10117457	2R
FBgn0003079	Raf	Raf oncogene	2295466	2343870	X
FBgn0003175	px	plexus	22494297	22562065	2R
FBgn0003250	Rh4	Rhodopsin 4	16852527	16862517	3L
FBgn0003256	rl	rolled	1071462	1125927	2R
FBgn0003302	rux	roughex	6035753	6037800	X
FBgn0003310	S	Star	1049674	1077815	2L
FBgn0003321	sbr	small bristles	10832752	10847092	X
FBgn0003345	sd	scalloped	15804370	15827682	X
FBgn0003371	sgg	shaggy	2633952	2679553	X
FBgn0003372	Sgs1	Salivary gland secretion 1	4937409	4941423	2L
FBgn0003380	Sh	Shaker	17924307	18063247	X
FBgn0003448	sna	snail	15476593	15478260	2L
FBgn0003459	stwl	stonewall	14402930	14409939	3L
FBgn0003507	srp	serpent	15986152	16004081	3R
FBgn0003527	stil	stand still	12570367	12571883	2R
FBgn0003655	swa	swallow	6363418	6365708	X
FBgn0003656	sws	swiss cheese	7956820	7968236	X
FBgn0003716	tkv	thickveins	5219000	5271384	2L
FBgn0003721	Tm1	Tropomyosin 1	15281371	15308779	3R
FBgn0003731	Egfr	Epidermal growth factor receptor	21522420	21559977	2R
FBgn0003963	ush	u-shaped	476220	540560	2L
FBgn0004047	Yp3	Yolk protein 3	13759546	13761547	X
FBgn0004169	up	upheld	13593474	13602578	X
FBgn0004244	Rdl	Resistant to dieldrin	9145838	9182149	3L
FBgn0004362	HmgD	High mobility group protein D	21701458	21716727	2R
FBgn0004368	Ptp4E	Protein tyrosine phosphatase 4E	4939128	4955916	X
FBgn0004370	Ptp10D	Protein tyrosine phosphatase 10D	11622015	11677338	X
FBgn0004374	neb	nebbish	20075757	20089698	2L
FBgn0004407	DNApol-gamma35	DNA polymerase gamma 35kD	13831482	13833105	2L
FBgn0004456	mew	multiple edematous wings	13214409	13258490	X
FBgn0004581	bgcn	benign gonial cell neoplasm	23853270	23858921	2R
FBgn0004607	zfh2	Zn finger homeodomain 2	501810	540874	4
FBgn0004646	ogre	optic ganglion reduced	6973620	6991318	X
FBgn0004647	N	Notch	3134870	3172221	X
FBgn0004797	mdy	midway	16816660	16826964	2L
FBgn0004852	Ac76E	Adenylyl cyclase 76E	19939287	19977960	3L
FBgn0004858	elB	elbow B	14390628	14409549	2L
FBgn0004859	ci	cubitus interruptus	47710	57041	4
FBgn0004861	ph-p	polyhomeotic proximal	2126210	2138371	X
FBgn0004893	bowl	brother of odd with entrails limited	3771700	3784121	2L
FBgn0005278	Sam-S	S-adenosylmethionine Synthetase	106903	114432	2L
FBgn0005624	Psc	Posterior sex combs	12965997	12980994	2R
FBgn0005636	nvy	nervy	24275734	24291084	2R
FBgn0005666	bt	bent	724400	776474	4
FBgn0010039	GstD3	Glutathione S transferase D3	12373068	12373813	3R
FBgn0010040	GstD4	Glutathione S transferase D4	12374100	12374824	3R
FBgn0010041	GstD5	Glutathione S transferase D5	12375733	12376572	3R
FBgn0010113	hdc	headcase	30277932	30372382	3R
FBgn0010215	alpha-Cat	alpha Catenin	23318646	23338100	3L
FBgn0010217	ATPsynbeta	ATP synthase, beta subunit	1031484	1034917	4
FBgn0010247	Parp	Poly-(ADP-ribose) polymerase	3461351	3587054	3R
FBgn0010263	Rbp9	RNA-binding protein 9	2954762	2968434	2L
FBgn0010269	Dsor1	Downstream of raf1	9247342	9250037	X
FBgn0010313	corto	corto	5077779	5087072	3R
FBgn0010317	CycJ	Cyclin J	3466428	3468098	3L
FBgn0010434	cora	coracle	19229063	19243751	2R
FBgn0010620	CG10939		17394593	17405171	2R
FBgn0010638	Sec61beta	Sec61 beta subunit	14618771	14619681	2R
FBgn0010750	atms	antimeros	4750035	4777490	3R
FBgn0010877	l(3)05822	lethal (3) 05822	18288866	18298879	3R
FBgn0011206	bol	boule	9097629	9134405	3L
FBgn0011232	scat	scattered	9431405	9435341	2L
FBgn0011274	Dif	Dorsal-related immunity factor	17413248	17433161	2L
FBgn0011278	lbe	ladybird early	21441577	21446537	3R
FBgn0011288	Snap25	Synaptosomal-associated protein 25kDa	24074180	24299205	3L
FBgn0011642	Zyx	Zyxin	1057365	1065001	4
FBgn0011656	Mef2	Myocyte enhancer factor 2	9913496	9958858	2R
FBgn0011661	Moe	Moesin	8873012	8898332	X
FBgn0011746	ana	anachronism	9062295	9077554	2R
FBgn0011747	Ank	Ankyrin	115074	129849	4
FBgn0011761	dhd	deadhead	5312171	5313125	X
FBgn0011817	nmo	nemo	7979046	8054147	3L
FBgn0011837	Tis11	Tis11 zinc finger protein	12659415	12682554	X
FBgn0013348	TpnC41C	Troponin C at 41C	5065237	5070210	2R
FBgn0013732	sced	scrambled	6657326	6660624	2R
FBgn0013733	shot	short stop	13864237	13942110	2R
FBgn0013749	Arf102F	ADP ribosylation factor at 102F	1124167	1125325	4
FBgn0013767	Crz	Corazonin	14314854	14315716	3R
FBgn0014031	Spat	Serine pyruvate aminotransferase	6528948	6530726	X
FBgn0014033	Sr-CI	Scavenger receptor class C, type I	4121702	4124153	2L
FBgn0014455	Ahcy	Adenosylhomocysteinase	15450261	15453167	X
FBgn0014870	Psi	P-element somatic inhibitor	16861321	16867714	2R
FBgn0015025	CkIIalpha-i1	CKII-alpha subunit interactor-1	15816979	15818621	3L
FBgn0015031	cype	cyclope	5327227	5327969	2L
FBgn0015247	Diap2	Death-associated inhibitor of apoptosis 2	15932170	15934825	2R
FBgn0015558	tty	tweety	21328613	21339676	X
FBgn0015773	NetA	Netrin-A	14604012	14653928	X
FBgn0015774	NetB	Netrin-B	14686038	14749376	X
FBgn0015905	ast	asteroid	1077948	1080803	2L
FBgn0016034	mael	maelstrom	22721203	22726234	3L
FBgn0016126	CaMKI	Calcium/calmodulin-dependent protein kinase I	445504	453947	4
FBgn0016131	Cdk4	Cyclin-dependent kinase 4	16579470	16585448	2R
FBgn0016641	PTP-ER	Protein tyrosine phosphatase-ERK/Enhancer of Ras1	21619321	21624446	2R
FBgn0016685	Nlp	Nucleoplasmin	30004785	30010352	3R
FBgn0016694	Pdp1	PAR-domain protein 1	7811458	7867369	3L
FBgn0016797	fz2	frizzled 2	19140975	19235373	3L
FBgn0016974	swaPsi	swallow pseudogene	6361496	6363310	X
FBgn0016975	stnB	stoned B	22980722	23004648	X
FBgn0017414	cag	cag	10893034	10894414	2R
FBgn0017550	Rga	Regena	5607275	5613112	3R
FBgn0019650	toy	twin of eyeless	989725	1007922	4
FBgn0019660	lncRNA:roX2	long non-coding RNA on the X 2	11579065	11580432	X
FBgn0019985	mGluR	metabotropic Glutamate Receptor	936819	949441	4
FBgn0020299	stumps	stumps	14577217	14608079	3R
FBgn0020309	crol	crooked legs	11794327	11809438	2L
FBgn0020370	TppII	tripeptidyl-peptidase II	13152885	13159141	2R
FBgn0020372	TM4SF	Transmembrane 4 superfamily	23878197	23880860	2R
FBgn0020908	Scp1	Sarcoplasmic calcium-binding protein 1	2932595	2968052	2R
FBgn0020912	Ptx1	Ptx1	30912754	30930682	3R
FBgn0021800	Reph	Regulator of eph expression	3803545	3810671	2L
FBgn0021895	ytr	yantar	23847161	23851480	2R
FBgn0022361	Pur-alpha	Purine-rich binding protein-alpha	558016	567257	4
FBgn0022981	rpk	ripped pocket	4645981	4648884	3R
FBgn0023213	eIF4G1	eukaryotic translation initiation factor 4G1	915297	930715	4
FBgn0023407	B4	B4	13500624	13549328	2L
FBgn0023525	CG3191		2250145	2251993	X
FBgn0023549	Mct1	Monocarboxylate transporter 1	2189188	2205373	X
FBgn0024182	waw	waclaw	21363028	21373145	X
FBgn0024196	robl	roadblock	17456472	17457129	2R
FBgn0024320	Npc1a	Niemann-Pick type C-1a	10213812	10221216	2L
FBgn0024728	Slip1	Slip1	663621	669884	4
FBgn0024733	RpL10	Ribosomal protein L10	23093190	23095471	3L
FBgn0024804	Dbp80	Dead box protein 80	27279316	27422159	3L
FBgn0024811	Crk	Crk oncogene	210224	213165	4
FBgn0024814	Clc	Clathrin light chain	20241053	20243735	3L
FBgn0024913	Actbeta	Activin-beta	1077331	1084796	4
FBgn0024947	NTPase	NTPase	2880704	2885850	2L
FBgn0024980	Syx4	Syntaxin 4	2739089	2744076	X
FBgn0024993	CG2662		2698701	2701033	X
FBgn0025334	PHDP	Putative homeodomain protein	23883136	23884440	2R
FBgn0025390	Mur2B	Mucin related 2B	1523554	1668788	X
FBgn0025633	CG13366		585081	620195	X
FBgn0025642	CG32812		1287290	1288945	X
FBgn0025676	CkIIalpha-i3	CKII-alpha subunit interactor-3	708601	710607	3L
FBgn0025726	unc-13	unc-13	867824	912331	4
FBgn0025740	PlexB	Plexin B	32478	43778	4
FBgn0025741	PlexA	Plexin A	1009895	1027101	4
FBgn0025837	CG17636		124370	126714	X
FBgn0025936	Eph	Eph receptor tyrosine kinase	610684	622470	4
FBgn0026083	tyf	twenty-four	4117020	4130016	X
FBgn0026160	tna	tonalli	10857889	10876496	3L
FBgn0026199	myo	myoglianin	690686	696055	4
FBgn0026238	gus	gustavus	5116990	5128321	2R
FBgn0026262	bip2	bip2	459887	466828	4
FBgn0026361	2005-09-01	Septin 5	7960133	7961921	2R
FBgn0026379	Pten	Phosphatase and tensin homolog	10256319	10261049	2L
FBgn0026401	Nipped-B	Nipped-B	4691672	4729017	2R
FBgn0026439	Eaat1	Excitatory amino acid transporter 1	9333567	9341925	2L
FBgn0026713	l(1)G0007	lethal (1) G0007	14201362	14224732	X
FBgn0026777	Rad23	Rad23	308093	310822	4
FBgn0026869	Thd1	Thd1	538332	557854	4
FBgn0027093	ArgRS	Arginyl-tRNA synthetase	15841769	15844145	X
FBgn0027101	Dyrk3	Dual-specificity tyrosine phosphorylation-regulated kinase 3	1225089	1230713	4
FBgn0027341	Gfat1	Glutamine:fructose-6-phosphate aminotransferase 1	4126442	4137882	3R
FBgn0027356	Amph	Amphiphysin	12593604	12612068	2R
FBgn0027364	Six4	Six4	20788886	20792777	3L
FBgn0027492	wdb	widerborst	27561675	27582241	3R
FBgn0027499	wde	windei	10800420	10808938	2R
FBgn0027556	CG4928		16913180	16938209	X
FBgn0027563	CG9631		14225098	14226762	3R
FBgn0027594	drpr	draper	1715595	1731107	3L
FBgn0027617	CG5808		24814903	24817007	3R
FBgn0027657	glob1	globin 1	15896926	15904521	3R
FBgn0027932	Akap200	A kinase anchor protein 200	8415690	8431297	2L
FBgn0028341	Ptpmeg2	Protein tyrosine phosphatase Meg2	9626294	9659145	X
FBgn0028369	kirre	kin of irre	2740384	3134532	X
FBgn0028379	fan	farinelli	8109132	8110043	3L
FBgn0028387	chm	chameau	7412417	7422736	2L
FBgn0028468	rtet	tetracycline resistance	21108446	21110834	3R
FBgn0028550	Atf3	Activating transcription factor 3	1242740	1275284	X
FBgn0028572	qtc	quick-to-court	5060815	5070750	2L
FBgn0028579	phtf	phtf	6741899	6746141	2R
FBgn0028693	Rpn12	Regulatory particle non-ATPase 12	16583028	16584022	3L
FBgn0028695	Rpn1	Regulatory particle non-ATPase 1	19915051	19918160	3L
FBgn0028993	scro	scarecrow	24724162	24758036	3L
FBgn0028996	onecut	onecut	598555	607649	4
FBgn0029131	Debcl	Death executioner Bcl-2	6648654	6652842	2R
FBgn0029573	CG14770		1369249	1370176	X
FBgn0029752	TrxT	Thioredoxin T	5310581	5311888	X
FBgn0029753	CG4198		5313258	5315190	X
FBgn0029754	CG15930		5315130	5317295	X
FBgn0029755	Sas10	Something about silencing 10	5317409	5319071	X
FBgn0029765	CG16756		5427517	5428217	X
FBgn0029766	CG15784		5429571	5432526	X
FBgn0029810	CG12239		5792140	5794543	X
FBgn0029856	CG11700		6282037	6283575	X
FBgn0029874	CG3342		6526106	6527888	X
FBgn0029879	APC7	Anaphase Promoting Complex subunit 7	6597088	6599699	X
FBgn0029892	CG3184		6687596	6688774	X
FBgn0029893	CG14442		6689296	6695007	X
FBgn0029894	CG14440		6695866	6698567	X
FBgn0029895	CG14441		6699508	6719389	X
FBgn0029896	CG3168		6720004	6739986	X
FBgn0029898	CG14439		6747544	6755752	X
FBgn0029899	CG14438		6756322	6770712	X
FBgn0029915	CG14434		6851909	6867194	X
FBgn0029939	CG9650		7137723	7241932	X
FBgn0029955	CG15478		7712783	7717932	X
FBgn0030001	cyr	cypher	8121280	8135713	X
FBgn0030005	CG2120		8135824	8137046	X
FBgn0030027	CG1632		8252670	8272462	X
FBgn0030029	CG15343		8272324	8273806	X
FBgn0030038	CG1440		8437057	8441264	X
FBgn0030078	CG10970		9069599	9071408	X
FBgn0030114	CG17754		9250420	9255953	X
FBgn0030189	CG2909		10326464	10328946	X
FBgn0030230	Rph	Rabphilin	10749077	10757666	X
FBgn0030276	Dlic	Dynein light intermediate chain	11154421	11164670	X
FBgn0030286	CG1657		11325385	11334071	X
FBgn0030290	CG11756		11348120	11348865	X
FBgn0030291	CG1738		11349049	11349847	X
FBgn0030313	Reepl1	Receptor accessory protein like 1	11572707	11573640	X
FBgn0030314	CG11696		11573731	11576152	X
FBgn0030334	Karl	Karl	11787381	11792253	X
FBgn0030346	CG11802		11871299	11872779	X
FBgn0030347	CG15739		11873319	11875346	X
FBgn0030349	CG10353		11877737	11887162	X
FBgn0030367	Cyp311a1	Cyp311a1	12029754	12031465	X
FBgn0030396	CG2556		12497188	12516565	X
FBgn0030412	Tomosyn	Tomosyn	12631605	12653442	X
FBgn0030418	CG4004		12744212	12749785	X
FBgn0030421	CG3812		12765266	12772851	X
FBgn0030455	CG4318		13153461	13154924	X
FBgn0030465	CG15743		13285707	13287741	X
FBgn0030477	dmrt11E	doublesex-Mab related 11E	13368191	13370472	X
FBgn0030529	Clic	Chloride intracellular channel	13812971	13822307	X
FBgn0030541	CG11584		14181028	14183315	X
FBgn0030574	CG9413		14584733	14602580	X
FBgn0030600	hiw	highwire	15010137	15063429	X
FBgn0030608	Lsd-2	Lipid storage droplet-2	15069127	15076220	X
FBgn0030613	Rab3-GEF	Rab3 GDP-GTP exchange factor	15089682	15113762	X
FBgn0030647	CG6324		15476091	15481722	X
FBgn0030675	CG8191		15732178	15733663	X
FBgn0030678	CG11679		15737493	15738954	X
FBgn0030692	mRpS30	mitochondrial ribosomal protein S30	15786047	15788288	X
FBgn0030697	CG8565		15837830	15841160	X
FBgn0030706	Lrp4	LDL receptor related protein 4	15910870	15921013	X
FBgn0030715	Or13a	Odorant receptor 13a	15974425	15976706	X
FBgn0030716	CG9170		15977967	15982944	X
FBgn0030719	eIF5	eukaryotic translation initiation factor 5	15987008	15991974	X
FBgn0030766	mthl1	methuselah-like 1	16640968	16650309	X
FBgn0030769	CG13012		16668818	16676753	X
FBgn0030793	CG9125		16801929	16803344	X
FBgn0030796	CG4829		16811699	16826494	X
FBgn0030815	CG8945		17080423	17087675	X
FBgn0030817	CG4991		17091854	17104562	X
FBgn0030847	CG12991		17579861	17599314	X
FBgn0030876	CG6762		17856974	17858610	X
FBgn0030912	CG6023		18314124	18321193	X
FBgn0030927	CG15046		18487450	18489620	X
FBgn0030930	Pgant7	Polypeptide N-Acetylgalactosaminyltransferase 7	18495067	18499986	X
FBgn0030932	Ggt-1	gamma-glutamyl transpeptidase	18505883	18512521	X
FBgn0030933	CG6470		18512829	18514867	X
FBgn0030968	CG7322		18855873	18857757	X
FBgn0030976	CG7378		18900410	18911843	X
FBgn0030994	HP1D3csd	Heterochromatin Protein 1D3 chromoshadow domain	19190214	19191029	X
FBgn0030995	CG7914		19192219	19193448	X
FBgn0031001	CG7884		19220622	19235910	X
FBgn0031002	CG14196		19236059	19241840	X
FBgn0031012	CG8051		19301330	19307925	X
FBgn0031016	kek5	kekkon5	19353181	19471914	X
FBgn0031033	CG14219		19587348	19590170	X
FBgn0031051	Ranbp21	Ranbp21	19646306	19652269	X
FBgn0031053	CG14223		19659442	19663971	X
FBgn0031054	Ssu72	Ssu72 CTD phosphatase	19664561	19666866	X
FBgn0031055	et	eye transformer	19672312	19675891	X
FBgn0031059	CG14229		19693977	19695250	X
FBgn0031064	CG12531		19718923	19730199	X
FBgn0031081	Nep3	Neprilysin 3	19961297	19969323	X
FBgn0031115	CG11710		20427411	20429673	X
FBgn0031159	CG11566		21093844	21111417	X
FBgn0031209	Ir21a	Ionotropic receptor 21a	21823	25155	2L
FBgn0031228	ND-15	NADH dehydrogenase (ubiquinone) 15 kDa subunit	114726	156030	2L
FBgn0031245	CG3625		283385	291795	2L
FBgn0031254	CG13692		421771	422489	2L
FBgn0031434	insv	insensitive	2575280	2576997	2L
FBgn0031435	Elba2	Early boundary activity 2	2577687	2579179	2L
FBgn0031459	CG2862		2770135	2770904	2L
FBgn0031489	CG17224		3016441	3018308	2L
FBgn0031490	CG17264		3018508	3021506	2L
FBgn0031518	CG3277		3304100	3317418	2L
FBgn0031633	Fnta	Farnesyl transferase alpha	4829214	4830693	2L
FBgn0031681	Pgant5	Polypeptide N-Acetylgalactosaminyltransferase 5	5072170	5093592	2L
FBgn0031848	Nse1	Non-SMC element 1	6676649	6677625	2L
FBgn0031849	CG11327		6684842	6686712	2L
FBgn0031850	Tsp	Thrombospondin	6686791	6709086	2L
FBgn0031896	CG4502		7194908	7204264	2L
FBgn0031904	CG5149		7384486	7388253	2L
FBgn0031910	CG15818		7410909	7412229	2L
FBgn0032013	Scgalpha	Sarcoglycan alpha	8303429	8305376	2L
FBgn0032057	CG9287		8676777	8679812	2L
FBgn0032074	Tsp29Fa	Tetraspanin 29Fa	8933962	8936096	2L
FBgn0032088	CG13102		9012188	9014149	2L
FBgn0032119	CG3769		9435399	9436842	2L
FBgn0032120	CG33298		9495474	9520696	2L
FBgn0032151	nAChRalpha6	nicotinic Acetylcholine Receptor alpha6	9793317	9886250	2L
FBgn0032197	CG5694		10227760	10231692	2L
FBgn0032211	CG13138		10299977	10302018	2L
FBgn0032213	CG5390		10304069	10306594	2L
FBgn0032217	CG4972		10314792	10317569	2L
FBgn0032218	CG5381		10317497	10323102	2L
FBgn0032221	Schip1	Schwannomin interacting protein 1	10328200	10331116	2L
FBgn0032223	GATAd	GATAd	10333734	10339185	2L
FBgn0032230	lft	lowfat	10364471	10366410	2L
FBgn0032233	dpr19	defective proboscis extension response 19	10376168	10379905	2L
FBgn0032236	mRpS7	mitochondrial ribosomal protein S7	10386662	10387652	2L
FBgn0032249	TBC1D16	TBC1 domain family member 16	10432687	10435656	2L
FBgn0032256	RluA-2	RluA pseudouridine synthase 2	10477073	10482975	2L
FBgn0032294	Vha16-5	Vacuolar H[+] ATPase 16kD subunit 5	10736319	10737043	2L
FBgn0032330	Samuel	SAM-motif ubiquitously expressed punctatedly localized protein	11013206	11066998	2L
FBgn0032378	CycY	Cyclin Y	11810092	11813780	2L
FBgn0032456	MRP	Multidrug-Resistance like Protein 1	12719045	12766546	2L
FBgn0032505	CG16826		13347773	13349020	2L
FBgn0032520	CG10859		13396392	13398664	2L
FBgn0032694	MESR3	Misexpression suppressor of ras 3	18617256	18661776	2L
FBgn0032813	PCNA2	Proliferating cell nuclear antigen 2	19582823	19583990	2L
FBgn0032847	Taf13	TBP-associated factor 13	20093088	20093849	2L
FBgn0032851	CG13970		20103386	20104150	2L
FBgn0032857	CG10947		20385293	20414800	2L
FBgn0032908	CG9270		20929456	20934113	2L
FBgn0032921	Mpp6	M-phase phosphoprotein 6	21156288	21157685	2L
FBgn0032938	CG8671		21262956	21282790	2L
FBgn0032974	CG3651		22121338	22126614	2L
FBgn0032981	CG3635		22175415	22183991	2L
FBgn0032986	CG3262		22239916	22246988	2L
FBgn0032988	Tif-IA	Tif-IA	22249876	22258260	2L
FBgn0032997	CG17486		4619030	4620833	2R
FBgn0033005	CG3107		5090581	5095090	2R
FBgn0033010	Atf6	Atf6	5144733	5154756	2R
FBgn0033015	d4	d4	5259004	5295965	2R
FBgn0033019	CG10395		5350477	5351972	2R
FBgn0033028	CG11665		5640915	5652815	2R
FBgn0033031	CG8245		5668383	5669986	2R
FBgn0033033	scaf	scarface	5676750	5691723	2R
FBgn0033048	CG7881		5960275	5966856	2R
FBgn0033069	eIF3f2	eukaryotic translation initiation factor 3 subunit f2	6200853	6201956	2R
FBgn0033134	Tsp42El	Tetraspanin 42El	7045769	7048538	2R
FBgn0033153	Gadd45	Growth arrest and DNA damage-inducible 45	7249161	7250655	2R
FBgn0033199	CG17985		7651625	7655302	2R
FBgn0033202	CG1339		7659104	7660588	2R
FBgn0033203	CG2070		7661855	7663408	2R
FBgn0033204	CG2065		7663786	7665269	2R
FBgn0033257	sand	sandman	8091696	8096948	2R
FBgn0033374	CG13741		9092506	9094658	2R
FBgn0033405	CG13954		9309296	9389467	2R
FBgn0033421	CG1888		9541947	9548135	2R
FBgn0033446	CG1648		9810974	9820053	2R
FBgn0033448	hebe	hebe	9828104	9836642	2R
FBgn0033494	KCNQ	KCNQ potassium channel	10145897	10192394	2R
FBgn0033607	CG9062		11280484	11283971	2R
FBgn0033627	CG13204		11366710	11370287	2R
FBgn0033652	ths	thisbe	11756817	11814424	2R
FBgn0033657	Sln	Silnoon	11845324	11852324	2R
FBgn0033683	CG18343		12138695	12139324	2R
FBgn0033785	Sans	Scaffold protein containing ankyrin repeats and SAM domain	12936891	12940412	2R
FBgn0033799	GLaz	Glial Lazarillo	13163959	13168032	2R
FBgn0033853	CG6145		13537371	13547577	2R
FBgn0033876	Syngr	Synaptogyrin	13841761	13846255	2R
FBgn0033890	Ctf4	Chromosome transmission fidelity 4	13980362	13983317	2R
FBgn0033926	Arc1	Activity-regulated cytoskeleton associated protein 1	14357927	14360297	2R
FBgn0033960	CG10151		14753337	14756288	2R
FBgn0033987	ckn	caskin	14963292	14980795	2R
FBgn0034083	lbk	lambik	16150123	16169519	2R
FBgn0034098	krimp	krimper	16238103	16240722	2R
FBgn0034099	CG15708		16240936	16241934	2R
FBgn0034142	CG8306		16589518	16594646	2R
FBgn0034221	CG10764		17453399	17455729	2R
FBgn0034261	HPS4	Hermansky-Pudlak Syndrome 4	17683574	17690822	2R
FBgn0034262	swi2	swi2	17690275	17695353	2R
FBgn0034371	SP2637	SP2637	18640862	18658222	2R
FBgn0034542	Fem-1	Fem-1	20662474	20667306	2R
FBgn0034717	CG5819		22293400	22296955	2R
FBgn0034797	nahoda	nahoda	22896174	22916719	2R
FBgn0034880	ItgaPS5	Integrin alphaPS5 subunit	23556672	23560263	2R
FBgn0034935	Orcokinin	Orcokinin	23946959	23949076	2R
FBgn0034943	Fmo-1	Flavin-containing monooxygenase 1	23962956	23964641	2R
FBgn0034959	CG11388		24022343	24023981	2R
FBgn0034965	ppk29	pickpocket 29	24052917	24057137	2R
FBgn0034974	CG16786		24081782	24086287	2R
FBgn0035099	CG6845		146433	149056	3L
FBgn0035159	CG13896		710820	711850	3L
FBgn0035170	dpr20	defective proboscis extension response 20	852720	857248	3L
FBgn0035239	CG18170		1602954	1617355	3L
FBgn0035355	CG16985		2599297	2600242	3L
FBgn0035397	CG11486		3071133	3090406	3L
FBgn0035401	Alg2	ALG2, alpha-1,3/1,6-mannosyltransferase	3143808	3145284	3L
FBgn0035607	CG4835		5479790	5483663	3L
FBgn0035707
FBgn0035724	CG10064		6965260	6967897	3L
FBgn0035768	CG14834		7345698	7347123	3L
FBgn0035847	mthl7	methuselah-like 7	8178675	8180514	3L
FBgn0035976	PGRP-LC	Peptidoglycan recognition protein LC	9338810	9348336	3L
FBgn0035989	CG3967		9413596	9426758	3L
FBgn0036125	Iyd	Iodotyrosine deiodinase	11093371	11096245	3L
FBgn0036310	CG10969		12778750	12781097	3L
FBgn0036330	CG11263		13006817	13007881	3L
FBgn0036356	CG10222		13411122	13412453	3L
FBgn0036364	CG14109		13440910	13442420	3L
FBgn0036486	Msh6	Msh6	15154233	15158562	3L
FBgn0036684	CG3764		16994717	17012565	3L
FBgn0036730	qjt	quijote	17479096	17480141	3L
FBgn0036773	CG13698		18088417	18106149	3L
FBgn0036810	CG6885		18744488	18745699	3L
FBgn0036816	Indy	I'm not dead yet	18828632	18846267	3L
FBgn0036819	Dysb	Dysbindin	18867771	18869219	3L
FBgn0036875	CG9449		19492053	19497723	3L
FBgn0036927	Gabat	gamma-aminobutyric acid transaminase	19997714	20000686	3L
FBgn0036975	CG5618		20353449	20356632	3L
FBgn0037012	Rcd2	Reduction in Cnn dots 2	20527972	20540417	3L
FBgn0037050	ICA69	Islet cell autoantigen 69 kDa	21131446	21133310	3L
FBgn0037100	CapaR	Capability receptor	21558974	21562181	3L
FBgn0037101	CG7634		21565426	21567785	3L
FBgn0037150	CG7133		22073068	22074523	3L
FBgn0037213	CG12581		4174632	4186751	3R
FBgn0037236	Skp2	S-phase kinase-associated protein 2	4334879	4337674	3R
FBgn0037298	CG2604		5221632	5223365	3R
FBgn0037332	Hcs	Holocarboxylase synthetase	5474899	5485393	3R
FBgn0037436	Hr83	Hormone receptor 83	6349243	6350512	3R
FBgn0037440	CRAT	Carnitine O-Acetyl-Transferase	6371026	6376044	3R
FBgn0037448	CG15186		6478311	6495025	3R
FBgn0037469	Dpck	Dephospho-CoA kinase	7082182	7083251	3R
FBgn0037475	Fer1	48 related 1	7136206	7141972	3R
FBgn0037533	CD98hc	CD98 heavy chain	7974409	7978428	3R
FBgn0037549	CG7878		8122725	8125273	3R
FBgn0037583	CG9684		8359958	8362554	3R
FBgn0037584	CG7963		8362826	8363894	3R
FBgn0037742	Rpt3R	Regulatory particle triple-A ATPase 3-related	9754735	9756510	3R
FBgn0037856	Leash	Leash	10885540	10896418	3R
FBgn0037897	CG5270		11422092	11429969	3R
FBgn0037902	CG5281		11435850	11437523	3R
FBgn0038014	CG10041		12350815	12352079	3R
FBgn0038047	CG5245		12429560	12431235	3R
FBgn0038076	Cyp313a4	Cyp313a4	12679279	12681375	3R
FBgn0038115	CG7966		13049398	13051453	3R
FBgn0038191	CG9925		13960712	13964174	3R
FBgn0038204	CG14357		14111151	14112166	3R
FBgn0038205	Kif19A	Kinesin family member 19A	14112451	14118450	3R
FBgn0038256	CG7530		14724760	14731509	3R
FBgn0038277	RpS5b	Ribosomal protein S5b	14900432	14901563	3R
FBgn0038299	Spn88Eb	Serpin 88Eb	15206703	15208762	3R
FBgn0038309	Amt	Ammonium transporter	15247163	15249137	3R
FBgn0038391	GATAe	GATAe	16009105	16019133	3R
FBgn0038431	CG10405		16454492	16455797	3R
FBgn0038581	CG14314		18216142	18218014	3R
FBgn0038627	CG7694		18573091	18590726	3R
FBgn0038652	CG7720		18759236	18795169	3R
FBgn0038682	CG5835		19148632	19153686	3R
FBgn0038683	CG11779		19154097	19159878	3R
FBgn0038690	CG11703		19226903	19228180	3R
FBgn0038755	Hs6st	Heparan sulfate 6-O-sulfotransferase	19929277	20008512	3R
FBgn0038784	CG4362		20306216	20307537	3R
FBgn0038803	CG5191		20560865	20573000	3R
FBgn0039002	CG17625		22686849	22687407	3R
FBgn0039044	p53	p53	23049657	23054082	3R
FBgn0039128	CG13599		23931639	23932728	3R
FBgn0039129	RpS19b	Ribosomal protein S19b	23932729	23933530	3R
FBgn0039201	CG13617		24515278	24518128	3R
FBgn0039264	CG11786		25046323	25047409	3R
FBgn0039492	CG6051		27124759	27151069	3R
FBgn0039525	CG5646		27559379	27561319	3R
FBgn0039530	Tusp	Tusp	27607879	27634932	3R
FBgn0039601	CG1523		28817342	28819668	3R
FBgn0039737	CG7920		30010476	30015284	3R
FBgn0039889	Arl4	ADP ribosylation factor-like 4	177348	179389	4
FBgn0039890	CG2316		184076	193829	4
FBgn0039900	Syt7	Synaptotagmin 7	278685	306481	4
FBgn0039902	Zip102B	Zinc/iron regulated transporter-related protein 102B	310930	314087	4
FBgn0039904	Hcf	Host cell factor	359938	375554	4
FBgn0039907	lgs	legless	436957	443911	4
FBgn0039908	Asator	Asator	469409	488994	4
FBgn0039909	ND-49	NADH dehydrogenase (ubiquinone) 49 kDa subunit	568296	571554	4
FBgn0039911	CG1909		583108	589348	4
FBgn0039916	Ekar	Eye-enriched kainate receptor	636131	646556	4
FBgn0039920	CG11360		671142	690650	4
FBgn0039923	MED26	Mediator complex subunit 26	778516	788978	4
FBgn0039924	PIP4K	Phosphatidylinositol 5-phosphate 4-kinase	1192419	1196848	4
FBgn0039925	Kif3C	Kinesin family member 3C	1147466	1169239	4
FBgn0039927	CG11155		1126602	1137919	4
FBgn0039928	Cals	Calsyntenin-1	1112874	1123357	4
FBgn0039929	CG11076		1029711	1031757	4
FBgn0039932	fuss	fussel	962341	978489	4
FBgn0039936	Gyf	Gigyf	853557	867025	4
FBgn0039938	Sox102F	Sox102F	800436	834393	4
FBgn0039941	CG17167		23068301	23081144	X
FBgn0039955	CG41099		3846729	3868401	3R
FBgn0039958	CG12567		23161122	23174484	2L
FBgn0039959	CG17514		27967244	28012599	3L
FBgn0039970	CG17508		5608635	5611586	2R
FBgn0039972	CG17018		22308755	22368796	2L
FBgn0039977	CG17454		23715023	23716689	3L
FBgn0039979	CR40282		4730439	4731241	2R
FBgn0039993	CG17691		1590484	1596457	2R
FBgn0039994	conu	conundrum	4744348	4758048	2R
FBgn0040001	FASN3	Fatty acid synthase 3	25752859	25762779	3L
FBgn0040009	CG17490		22537668	22540597	2L
FBgn0040010	CG17493		22550064	22556295	2L
FBgn0040011	Slmap	Sarcolemma associated protein	22579072	22585843	2L
FBgn0040022	Set1	SET domain containing 1	25107594	25115180	3L
FBgn0040045	CR12460		24534090	24535468	3L
FBgn0040056	CG17698		23737960	23749058	3L
FBgn0040322	GNBP2	Gram-negative bacteria binding protein 2	18673474	18675413	3L
FBgn0040324	Ephrin	Ephrin	571755	580122	4
FBgn0040396	CG3939		3175018	3176223	X
FBgn0040475	SH3PX1	SH3 and PX domain containing 1	9710422	9713827	3L
FBgn0040524	CG11052		8008249	8009297	3R
FBgn0040682	CG14664		5224139	5225542	3R
FBgn0040849	Ir41a	Ionotropic receptor 41a	4917519	5021955	2R
FBgn0040950	Muc26B	Mucin 26B	6151969	6153701	2L
FBgn0041094	scyl	scylla	11252307	11256172	3L
FBgn0041180	Tep4	Thioester-containing protein 4	19548507	19556451	2L
FBgn0041585	olf186-F	olf186-F	17843442	17860582	2R
FBgn0041723	rho-5	rhomboid-5	10368025	10373900	2L
FBgn0042102	CG18745		7783843	7786119	3R
FBgn0042696	NfI	Nuclear factor I	268175	276369	4
FBgn0042701	CR12628	Microsomal glutathione S-transferase-like pseudogene	22226152	22226771	2L
FBgn0042712	HBS1	HBS1	1862881	1865240	3L
FBgn0043001	Chrac-16	Chromatin accessibility complex 16kD protein	12017225	12017961	X
FBgn0044020	Roc2	Regulator of cullins 2	11652756	11679354	2R
FBgn0044510	mRpS5	mitochondrial ribosomal protein S5	24537236	24543534	3L
FBgn0044823	Spec2	Spec2	5616644	5624125	3R
FBgn0045073	Stim	Stromal interaction molecule	15934495	15940451	X
FBgn0045823	vsg	visgun	9714324	9717716	3L
FBgn0046692	Stlk	Ste20-like kinase	4546691	4565281	2R
FBgn0046697	Ppr-Y	Ppr-Y	1636574	1884846	Y
FBgn0046706	Haspin	Haspin	4014111	4049342	2R
FBgn0050016	CG30016		10874892	10875392	2R
FBgn0050091	CG30091		15680545	15682477	2R
FBgn0050115	GEFmeso	Guanine nucleotide exchange factor in mesoderm	18554119	18611777	2R
FBgn0050289	CG30289		21520413	21521848	2R
FBgn0050296	RIC-3	RIC3 acetylcholine receptor chaperone	21017784	21024918	2R
FBgn0050324	CG30324		16287586	16288233	2R
FBgn0050379	CG30379		7939956	7941870	2R
FBgn0050380	CG30380		7939201	7939659	2R
FBgn0050414	CG30414		23384200	23385468	2R
FBgn0050438	CG30438		5496674	5549543	2R
FBgn0050440	CG30440		5468319	5495861	2R
FBgn0050484	CG30484		13846393	13849832	2R
FBgn0050497	CG30497		7737019	7782637	2R
FBgn0051100	CG31100		8995229	9003650	3R
FBgn0051102	CG31102		25293458	25295594	3R
FBgn0051163	SKIP	Shal K[+] channel interacting protein	22133830	22296126	3R
FBgn0051231	CG31231		18665361	18667733	3R
FBgn0051248	CG31248		7129320	7130908	3R
FBgn0051321	CG31321		14310362	14314412	3R
FBgn0051363	Jupiter	Jupiter	11590386	11619906	3R
FBgn0051475	CG31475		19180659	19201096	3R
FBgn0051626	CG31626		21232495	21236733	2L
FBgn0051632	sens-2	senseless-2	6821934	6838995	2L
FBgn0051636	CG31636		6656459	6658152	2L
FBgn0051718	Ir31a	Ionotropic receptor 31a	10405565	10408197	2L
FBgn0051721	Trim9	Tripartite motif containing 9	10544883	10628054	2L
FBgn0051774	fred	friend of echinoid	3902928	3991713	2L
FBgn0051809	CG31809		16853620	16858714	2L
FBgn0051973	Cda5	Chitin deacetylase-like 5	25402	65404	2L
FBgn0051992	gw	gawky	649041	663103	4
FBgn0051998	CG31998		196675	205945	4
FBgn0051999	CG31999		215009	227748	4
FBgn0052000	anne	anne boleyn	132220	143123	4
FBgn0052016	4E-T	eIF4E-Transporter	951542	958392	4
FBgn0052017	CG32017		1137830	1162158	4
FBgn0052230	ND-MLRQ	NADH dehydrogenase (ubiquinone) MLRQ subunit	23339326	23345936	3L
FBgn0052296	Mrtf	Myocardin-related transcription factor	2717615	2766536	3L
FBgn0052333	CG32333		1275956	1295699	3L
FBgn0052350	Vps11	Vacuolar protein sorting 11	23147656	23150499	3L
FBgn0052373	CG32373		7650548	7759123	3L
FBgn0052425	CG32425		20497323	20514107	3L
FBgn0052428	CG32428		20469674	20473723	3L
FBgn0052452	CG32452		22717728	22719943	3L
FBgn0052529	Hers	Histone gene-specific Epigenetic Repressor in late S phase	19866146	19908108	X
FBgn0052582	lncRNA:CR32582	long non-coding RNA:CR32582	15835601	15836923	X
FBgn0052625	CG32625		13756164	13756826	X
FBgn0052636	lncRNA:CR32636	long non-coding RNA:CR32636	13332374	13333857	X
FBgn0052638	CG32638		13122876	13128794	X
FBgn0052666	Drak	Death-associated protein kinase related	11493135	11555045	X
FBgn0052679	CG32679		10366402	10367472	X
FBgn0052694	CG32694		9989690	10006882	X
FBgn0052702	Cubn	Cubilin	9558665	9571308	X
FBgn0052773	lncRNA:CR32773	long non-coding RNA:CR32773	4387676	4611385	X
FBgn0052791	DIP-alpha	Dpr-interacting protein alpha	3507245	3571649	X
FBgn0052850	CG32850		314923	331387	4
FBgn0053109	CG33109		14220560	14221584	3R
FBgn0053120	CG33120		18841400	18844579	2L
FBgn0053170	CG33170		22864600	22867535	3L
FBgn0053181	CG33181		8489348	8517029	X
FBgn0053217	CG33217		23126025	23132209	3L
FBgn0053289	ppk5	pickpocket 5	21534660	21536861	3L
FBgn0053294	CR33294		4186963	4196210	3R
FBgn0053481	dpr7	defective proboscis extension response 7	247124	253329	4
FBgn0053531	Ddr	Discoidin domain receptor	6253123	6323466	2L
FBgn0053554	Nipped-A	Nipped-A	5177965	5251022	2R
FBgn0053558	mim	missing-in-metastasis	6924687	6971637	2R
FBgn0053653	Cadps	Calcium-dependent secretion activator	1230837	1271759	4
FBgn0053774	CG33774		9399753	9400329	2R
FBgn0053792	CG33792		12632674	12633454	2R
FBgn0053926	CG33926		9443232	9446388	3L
FBgn0053978	CG33978		157575	175639	4
FBgn0054031	CG34031		23174446	23185750	3L
FBgn0058006	CG40006		22622417	22756349	2L
FBgn0058045	CG40045		24028515	24035859	3L
FBgn0058053	lncRNA:CR40053	long non-coding RNA:CR40053	24009931	24011363	3L
FBgn0058160	CG40160		26215815	26229433	3L
FBgn0058178	CG40178		25798441	26014112	3L
FBgn0058198	CG40198		4160610	4162235	3R
FBgn0058263	MFS17	Major Facilitator Superfamily Transporter 17	2494742	2565385	2R
FBgn0058298	CG40298		23726829	23727989	3L
FBgn0058354	CR40354		25201942	25203341	3L
FBgn0058470	CG40470		23839860	23986410	3L
FBgn0063670	CG40228		27082091	27083906	3L
FBgn0064225	RpL5	Ribosomal protein L5	22532279	22536884	2L
FBgn0065035	AlkB	AlkB	15858134	15859487	X
FBgn0069923	CG41128		3750363	3752353	3R
FBgn0069969	CG40498		924636	951252	2R
FBgn0082585	sprt	sprite	11384743	11397432	2R
FBgn0083978	CG17672		13028962	13036504	3L
FBgn0084008	lncRNA:CR41443	long non-coding RNA:CR41443	5253945	5255295	2R
FBgn0084049	CR41440		4731514	4732343	2R
FBgn0085319	CG34290		24288553	24289818	3R
FBgn0085362	Vml	Vitelline membrane-like	2275822	2277781	X
FBgn0085374	CG34345		6623112	6625359	2L
FBgn0085386	CG34357		4491943	4558067	3R
FBgn0085387	shakB	shaking B	20761071	20927050	X
FBgn0085396	CG34367		10347851	10353905	2L
FBgn0085397	Fili	Fish-lips	21872030	21946259	2R
FBgn0085421	Epac	Exchange protein directly activated by cAMP	6759715	6798941	2R
FBgn0085432	pan	pangolin	69326	114270	4
FBgn0085446	CG34417		6540771	6589173	X
FBgn0085599	CG41284		26298455	26305572	3L
FBgn0085612	CR41320		26165235	26178793	3L
FBgn0085638	CG41378		2770380	2846708	2R
FBgn0085786	CR41501		3524536	3526047	2R
FBgn0085812	lncRNA:CR41601	long non-coding RNA:CR41601	4137894	4138652	3R
FBgn0086251	del	deadlock	21145137	21148546	2L
FBgn0086378	Alg-2	Apoptosis-linked gene-2	3623143	3627690	3R
FBgn0086613	Ino80	INO80 complex subunit	19368995	19403153	3R
FBgn0086683	Spf45	Spf45	23066874	23068386	2L
FBgn0086778	nAChRalpha7	nicotinic Acetylcholine Receptor alpha7	19327075	19348447	X
FBgn0086907	Cyt-c-d	Cytochrome c distal	16715891	16719635	2L
FBgn0086917	spok	spookier	3322810	3354486	3R
FBgn0087002	apolpp	apolipophorin	1060969	1077273	4
FBgn0087008	e(y)3	enhancer of yellow 3	19626548	19638369	X
FBgn0087011	CG41520		1649061	1778937	2R
FBgn0250816	AGO3	Argonaute 3	23554593	23689640	3L
FBgn0250819	CG33521		1185768	1192985	4
FBgn0250823	gish	gilgamesh	16272452	16304768	3R
FBgn0250862	CG42237		13115131	13123066	X
FBgn0250869	CG42240		6330842	6333028	X
FBgn0250907	Cht10	Chitinase 10	22999574	23025915	2L
FBgn0259110	mmd	mind-meld	15946936	15973159	X
FBgn0259111	Ndae1	Na[+]-driven anion exchanger 1	7223328	7249343	2L
FBgn0259143	CG42258		12463528	12478431	X
FBgn0259168	mnb	minibrain	17862697	17887222	X
FBgn0259171	Pde9	Phosphodiesterase 9	12785563	12897327	X
FBgn0259212	cno	canoe	5170004	5217456	3R
FBgn0259214	PMCA	plasma membrane calcium ATPase	328193	358917	4
FBgn0259221	CG42321		13414978	13439051	2R
FBgn0259242	CG42340		6423123	6524323	X
FBgn0259683	Ir40a	Ionotropic receptor 40a	22189526	22214376	2L
FBgn0259697	nvd	neverland	24324866	24401655	3L
FBgn0259708	CG42362		21664126	21666108	2R
FBgn0259713	CG42367		9930580	9931131	2L
FBgn0259735	CG42389		16545016	16663218	2L
FBgn0259821	CG42402		4077939	4104326	3R
FBgn0259834	out	outsiders	19310513	19322106	X
FBgn0259927	CG42450		18813297	18830406	X
FBgn0259978	vlc	vulcan	5702112	5705439	2R
FBgn0259994	OtopLa	Otopetrin-like a	5625676	5648487	X
FBgn0260008	UQCR-11	Ubiquinol-cytochrome c reductase 11 kDa subunit	25120709	25126171	3L
FBgn0260435	CR42530		23320508	23324192	2L
FBgn0260482	CG32599		14243686	14246514	X
FBgn0260499	qvr	quiver	11442505	11451604	2R
FBgn0260748	CG5004		17107582	17135988	X
FBgn0260798	Gprk1	G protein-coupled receptor kinase 1	4322295	4471060	2R
FBgn0260799	p120ctn	Adherens junction protein p120	4595288	4609492	2R
FBgn0260934	par-1	par-1	19456170	19485686	2R
FBgn0260945	Atg1	Autophagy-related 1	12784429	12805116	3L
FBgn0260987	vtd	verthandi	27136525	27157999	3L
FBgn0260995	dpr21	defective proboscis extension response 21	3066499	3191011	2R
FBgn0261016	clos	closca	9587953	9599732	2R
FBgn0261085	Syt12	Synaptotagmin 12	13359248	13368179	X
FBgn0261244	inaE	inactivation no afterpotential E	13783714	13811493	X
FBgn0261260	mgl	Megalin	9358496	9500129	X
FBgn0261363	PPO3	Prophenoloxidase 3	23064769	23067183	2R
FBgn0261387	CG17528		4815426	4824319	2R
FBgn0261394	Prosalpha3	Proteasome alpha3 subunit	20994900	20996118	2R
FBgn0261403	sxc	super sex combs	5307288	5329555	2R
FBgn0261429	lncRNA:CR42646	long non-coding RNA:CR42646	5363253	5367357	2R
FBgn0261461	RhoGAP18B	Rho GTPase activating protein at 18B	19136107	19167082	X
FBgn0261549	rdgA	retinal degeneration A	8907068	9029476	X
FBgn0261570	CG42684		17710144	17752007	X
FBgn0261588	pdm3	pou domain motif 3	8327490	8396280	2R
FBgn0261617	nej	nejire	9665442	9687066	X
FBgn0261710	nocte	no circadian temperature entrainment	10461865	10474675	X
FBgn0261802	CG42748		22131221	22166221	2L
FBgn0261834	CG42766		15976868	15977660	X
FBgn0261835	lncRNA:CR42767	long non-coding RNA:CR42767	9557539	9558466	X
FBgn0261836	Msp300	Muscle-specific protein 300 kDa	5100877	5207002	2L
FBgn0261931	CG42797		9608946	9623243	X
FBgn0261954	east	enhanced adult sensory threshold	2010860	2024647	X
FBgn0261955	kdn	knockdown	6350629	6361323	X
FBgn0262000	CG42818		16241939	16245559	2L
FBgn0262111	f	forked	17232942	17280964	X
FBgn0262115	CG17683		4130974	4133484	2R
FBgn0262117	IntS3	Integrator 3	4235779	4242934	2R
FBgn0262123	l(2)41Ab	lethal (2) 41Ab	1349392	1443935	2R
FBgn0262124	uex	unextended	3900285	3949425	2R
FBgn0262163	betaNACtes5	Nascent-associated complex beta-subunit-like, testis 5	15576355	15576964	X
FBgn0262509	nrm	neuromusculin	22998372	23040300	3L
FBgn0262519	Mi-2	Mi-2	19882051	19910215	3L
FBgn0262531	CG43085		17645486	17646737	3L
FBgn0262532	CR43086		17868740	17870573	3L
FBgn0262579	Ect4	Ectoderm-expressed 4	8063874	8108897	3L
FBgn0262620	lncRNA:CR43144	long non-coding RNA:CR43144	21657625	21658249	2L
FBgn0262636	dati	datilografo	375640	395605	4
FBgn0262699	fzr	fizzy-related	4667290	4679537	X
FBgn0262731	CG33941		467497	471476	4
FBgn0262735
FBgn0262789	CR43170		27170036	27170567	3L
FBgn0262872	milt	milton	7037823	7056010	2L
FBgn0262874	CG43229		18138542	18139000	X
FBgn0262887	lncRNA:CR43242	long non-coding RNA:CR43242	23069005	23070724	2L
FBgn0262964	CR43275		15373890	15374721	2R
FBgn0262970	CR43281		4780311	4783646	2R
FBgn0263092	CR43360		5081884	5082431	2R
FBgn0263102	psq	pipsqueak	10557888	10617280	2R
FBgn0263112	Mitf	Mitf	1198852	1224467	4
FBgn0263316	Mrp4	Multidrug resistance protein 4	11569250	11575937	3R
FBgn0263344	asRNA:CR43425	antisense RNA:CR43425	867824	871426	4
FBgn0263345	asRNA:CR43426	antisense RNA:CR43426	22850111	22854434	3L
FBgn0263391	hts	hu li tai shao	19397032	19424903	2R
FBgn0263392	Tet	Ten-Eleven Translocation (TET) family protein	2786207	2879158	3L
FBgn0263397	Ih	I[[h]] channel	14276130	14300095	2R
FBgn0263593	Lpin	Lipin	8136986	8156654	2R
FBgn0263658	lncRNA:CR43649	long non-coding RNA:CR43649	608340	609134	2L
FBgn0263706	CG43658		17456169	17561180	X
FBgn0263747	CG43672		15773171	15778703	X
FBgn0263768	lncRNA:CR43685	long non-coding RNA:CR43685	7092347	7093707	3R
FBgn0263780	CG17684		1866080	2262115	2R
FBgn0263855	BubR1	Bub1-related kinase	5969099	5974385	2R
FBgn0263974	qin	qin	18591027	18650137	3R
FBgn0263975	CR43727		16581637	16582767	3L
FBgn0263977	Tim17b	Translocase of the inner mitochondrial membrane 17b	3734855	3745306	3R
FBgn0263993	CG43736		6863888	6881580	X
FBgn0264006	dysc	dyschronic	13867414	13903236	3L
FBgn0264087	Slob	Slowpoke binding protein	7642005	7675078	2L
FBgn0264090	CG43759		18930335	19028629	X
FBgn0264255
FBgn0264270	Sxl	Sex lethal	7074550	7098053	X
FBgn0264273	Sema2b	Semaphorin 2b	16386524	16431758	2R
FBgn0264357	SNF4Agamma	SNF4/AMP-activated protein kinase gamma subunit	21140739	21214269	3R
FBgn0264386	Ca-alpha1T	Ca[2+]-channel protein alpha[[1]] subunit T	6104085	6192483	X
FBgn0264446	asRNA:CR43864	antisense RNA:CR43864	1902028	1903733	X
FBgn0264493	rdx	roadkill	13967061	14032057	3R
FBgn0264495	gpp	grappa	6406855	6449274	3R
FBgn0264542	hwt	heavyweight	12516634	12568452	X
FBgn0264562	Hr4	Hormone receptor 4	1941940	2007956	X
FBgn0264607	CaMKII	Calcium/calmodulin-dependent protein kinase II	1035288	1053703	4
FBgn0264617	asRNA:CR43957	antisense RNA:CR43957	56497	63124	4
FBgn0264699	CG43968		23784231	23787405	3L
FBgn0264745	CR44003		3171035	3172799	2L
FBgn0264822	asRNA:CR44030	antisense RNA:CR44030	959675	962692	4
FBgn0264823	asRNA:CR44031	antisense RNA:CR44031	1027863	1029359	4
FBgn0264834	lncRNA:CR44042	long non-coding RNA:CR44042	1348167	1349167	2R
FBgn0264911	CG44102		4895730	4907685	2R
FBgn0264998	lncRNA:CR44149	long non-coding RNA:CR44149	9568155	9568785	2L
FBgn0265053	asRNA:CR44168	antisense RNA:CR44168	23358478	23358961	2R
FBgn0265263	CG42688		19181965	19182810	2L
FBgn0265276	l(3)neo38	lethal (3) neo38	11765038	11779128	3R
FBgn0265413	CG44325		9070318	9078499	X
FBgn0265487	mbl	muscleblind	17216549	17379376	2R
FBgn0265523	Smr	Smrter	12684203	12742618	X
FBgn0265598	Bx	Beadex	18515428	18572809	X
FBgn0265633	lncRNA:CR44440	long non-coding RNA:CR44440	44774	46074	4
FBgn0265634	lncRNA:CR44441	long non-coding RNA:CR44441	194732	195900	4
FBgn0265710	lncRNA:CR44517	long non-coding RNA:CR44517	9140242	9141965	X
FBgn0265725	CG44532		9162092	9163153	X
FBgn0265767	zyd	zydeco	23022898	23035550	X
FBgn0265868	lncRNA:CR44657	long non-coding RNA:CR44657	14114141	14116889	X
FBgn0265923	lncRNA:CR44712	long non-coding RNA:CR44712	21630936	21631433	X
FBgn0265934	lncRNA:CR44723	long non-coding RNA:CR44723	11324326	11325000	3L
FBgn0266019	rudhira	rudhira	11816898	11837460	X
FBgn0266044	lncRNA:CR44809	long non-coding RNA:CR44809	22169668	22170204	2L
FBgn0266083	ocm	over compensating males	24186703	24195290	2R
FBgn0266101	CG44838		9461050	9475475	3L
FBgn0266253	lncRNA:CR44948	long non-coding RNA:CR44948	25496078	25496478	3R
FBgn0266347	nAChRalpha4	nicotinic Acetylcholine Receptor alpha4	23206669	23287448	3L
FBgn0266348	lncRNA:CR44997	long non-coding RNA:CR44997	22657324	22797682	X
FBgn0266350	lncRNA:CR44999	long non-coding RNA:CR44999	3373159	3522787	X
FBgn0266354	CG45002		16969069	17066732	X
FBgn0266369	Mtp	Microsomal triacylglycerol transfer protein	20919094	20922876	2L
FBgn0266411	sima	similar	30058311	30121798	3R
FBgn0266450	Kr-h1	Kruppel homolog 1	6082603	6096498	2L
FBgn0266684	lncRNA:CR45174	long non-coding RNA:CR45174	23690626	23691668	3L
FBgn0266687	lncRNA:CR45177	long non-coding RNA:CR45177	27091705	27092199	3L
FBgn0266690	lncRNA:CR45180	long non-coding RNA:CR45180	25708177	25709251	3L
FBgn0266696	Svil	Supervillin	2377655	2499226	3L
FBgn0266709	Zmynd10	Zinc finger MYND-type containing 10	13024763	13026437	3L
FBgn0266727	lncRNA:CR45200	long non-coding RNA:CR45200	776475	777146	4
FBgn0266735	asRNA:CR45208	antisense RNA:CR45208	25661712	25662663	3R
FBgn0266814	lncRNA:CR45276	long non-coding RNA:CR45276	12206092	12207196	2R
FBgn0267001	Ten-a	Tenascin accessory	12043698	12335214	X
FBgn0267033	mamo	maternal gene required for meiosis	13846116	13990527	X
FBgn0267078	lncRNA:CR45522	long non-coding RNA:CR45522	14786412	14787897	X
FBgn0267178	lncRNA:CR45618	long non-coding RNA:CR45618	11716063	11716720	X
FBgn0267197	lncRNA:CR45637	long non-coding RNA:CR45637	16209425	16209833	3R
FBgn0267252	Ggamma30A	G protein subunit gamma at 30A	9256563	9302494	2L
FBgn0267253	CG32700		9502826	9550838	X
FBgn0267363	JYalpha	JYalpha	879	5039	4
FBgn0267428	CG45781		326768	705848	2R
FBgn0267429	CG45782		25236940	25670980	3L
FBgn0267430	Pzl	Piezo-like	2554162	3263582	3R
FBgn0267431	Myo81F	Myosin 81F	567076	2532932	3R
FBgn0267585	lncRNA:CR45923	long non-coding RNA:CR45923	4621118	4622481	2R
FBgn0267704	lncRNA:flam	flamenco	21631891	21790731	X
FBgn0267726	CG46059		19183093	19183787	2L
FBgn0267733	lncRNA:CR46064	long non-coding RNA:CR46064	4782890	4785362	2R
FBgn0267803	asRNA:CR46128	antisense RNA:CR46128	7537842	7541279	3R
FBgn0267861	Maf1	Maf1	1512810	1527095	2R
FBgn0267912	CanA-14F	Calcineurin A at 14F	16560684	16587172	X
FBgn0267936	lncRNA:CR46216	long non-coding RNA:CR46216	19248529	19249689	3L
FBgn0267967	corolla	corolla	17629791	17632047	X
FBgn0267985	lncRNA:CR46252	long non-coding RNA:CR46252	27135184	27135726	3L
FBgn0270924	zf30C	zinc finger protein 30C	9758342	9762375	2L
FBgn0278598	lncRNA:CR46268	long non-coding RNA:CR46268	22538230	22548452	2L
FBgn0283426	lncRNA:acal	long non-coding RNA:acal	10544925	10547260	2R
FBgn0283471	wupA	wings up A	18105568	18116922	X
FBgn0283545	vilya	vilya	2726678	2727568	X
FBgn0283666	Rap2l	Ras-associated protein 2-like	24063051	24065405	2R
FBgn0283680	IP3K2	Inositol 1,4,5-triphosphate kinase 2	13303633	13329303	X
FBgn0283741	prage	prage	1773719	1853667	X
FBgn0284408	trol	terribly reduced optic lobes	2470460	2545410	X
FBgn0285962	CG46338		9864510	9875072	2R
FBgn0286203	stw	straw	5413744	5456095	2R

## Sheet: Table S2_5 Dam-H1 genes
Table S2-5. List of genes with H1 peaks in the ISCs (1 day expression)
Gene ID	SYMBOL	NAME	Gene Start	Gene End	Location arm
FBgn0000008	a	arc	22136968	22172834	2R
FBgn0000037	mAChR-A	muscarinic Acetylcholine Receptor, A-type	24378630	24390294	2R
FBgn0000119	arr	arrow	13453640	13483229	2R
FBgn0000287	salr	spalt-related	11358873	11373636	2L
FBgn0000427	dec-1	defective chorion 1	7867161	7873222	X
FBgn0000542	ec	echinus	3811698	3857621	X
FBgn0000576	ems	empty spiracles	13901853	13904620	3R
FBgn0001075	ft	fat	4198404	4221796	2L
FBgn0001316	klar	klarsicht	434083	540614	3L
FBgn0002535	Lcp4	Larval cuticle protein 4	8437647	8438495	2R
FBgn0002917	na	narrow abdomen	14266367	14277416	X
FBgn0003011	ort	ora transientless	19659748	19663672	3R
FBgn0003071	Pfk	Phosphofructokinase	10109740	10117457	2R
FBgn0003174	pwn	pawn	7282572	7300806	2R
FBgn0003319	Sb	Stubble	16116161	16145284	3R
FBgn0003366	sev	sevenless	11071441	11086299	X
FBgn0003450	snk	snake	13040165	13042770	3R
FBgn0003896	tup	tailup	18859507	18881261	2L
FBgn0003963	ush	u-shaped	476220	540560	2L
FBgn0004237	Hrb87F	Heterogeneous nuclear ribonucleoprotein at 87F	13656846	13660531	3R
FBgn0004369	Ptp99A	Protein tyrosine phosphatase 99A	29377646	29487131	3R
FBgn0004449	Ten-m	Tenascin major	22293044	22407863	3L
FBgn0004509	Fur1	Furin 1	25347431	25473058	3R
FBgn0004652	fru	fruitless	18414273	18545586	3R
FBgn0004837	Su(H)	Suppressor of Hairless	15039488	15043334	2L
FBgn0004882	orb	oo18 RNA-binding protein	23260610	23280856	3R
FBgn0010247	Parp	Poly-(ADP-ribose) polymerase	3461351	3587054	3R
FBgn0010414	SerT	Serotonin transporter	24404595	24411074	2R
FBgn0011259	Sema1a	Semaphorin 1a	8542147	8672041	2L
FBgn0011278	lbe	ladybird early	21441577	21446537	3R
FBgn0011286	RyR	Ryanodine receptor	8860364	8888097	2R
FBgn0011725	twin	twin	24196893	24221965	3R
FBgn0013810	Dhc36C	Dynein heavy chain at 36C	17501401	17525515	2L
FBgn0015300	Ssl	Suppressor of Stellate-like	24499243	24500267	2R
FBgn0015380	drl	derailed	19190342	19208621	2L
FBgn0015831	Rtnl2	Rtnl2	7528864	7530241	3R
FBgn0017590	klg	klingon	22899284	22961731	3R
FBgn0020299	stumps	stumps	14577217	14608079	3R
FBgn0020414	Idgf3	Imaginal disc growth factor 3	16450907	16455194	2L
FBgn0020908	Scp1	Sarcoplasmic calcium-binding protein 1	2932595	2968052	2R
FBgn0023416	Ac3	Adenylate cyclase 3	21632587	21647964	2L
FBgn0024189	sns	sticks and stones	8798489	8856091	2R
FBgn0024989	CG3777		279703	350504	X
FBgn0026411	Lim1	LIM homeobox 1	8756539	8805804	X
FBgn0026755	Ugt37b1	UDP-glycosyltransferase 37b1	6225048	6226842	2L
FBgn0027585	CG8740		8735810	8759590	2R
FBgn0028369	kirre	kin of irre	2740384	3134532	X
FBgn0028541	TM9SF4	Transmembrane 9 superfamily protein member 4	13746952	13773905	2L
FBgn0028622	qsm	quasimodo	20563034	20583591	2R
FBgn0028645	beat-Ib	beaten path Ib	15905134	15962435	2L
FBgn0028699	Rh50	Rh50	4910368	4920198	3L
FBgn0028879	CG15270		15074776	15096915	2L
FBgn0028935	CG7653		15876938	15880156	2L
FBgn0029003	mab-21	mab-21	6008183	6013181	X
FBgn0029746	CG15465		5085759	5254864	X
FBgn0029835	CG5921		6050828	6065646	X
FBgn0029864	CG15894		6309212	6329828	X
FBgn0029962	CG1402		7826197	7842679	X
FBgn0029966	Ir7c	Ionotropic receptor 7c	7874394	7876847	X
FBgn0030078	CG10970		9069599	9071408	X
FBgn0030385	Ir11a	Ionotropic receptor 11a	12375596	12377755	X
FBgn0030617	CG9095		15139937	15163225	X
FBgn0030844	ppk23	pickpocket 23	17566552	17569228	X
FBgn0030952	CG12609		18746367	18748306	X
FBgn0031139	CG11227		20930972	20933559	X
FBgn0031275	GABA-B-R3	metabotropic GABA-B receptor subtype 3	749945	762399	2L
FBgn0031292	CG15824		877172	885141	2L
FBgn0031322	CG5001		1185757	1196807	2L
FBgn0031470	CG18557		2844601	2845734	2L
FBgn0031619	CG3355		4651403	4652892	2L
FBgn0031627	fipi	factor of interpulse interval	4734592	4794044	2L
FBgn0031681	Pgant5	Polypeptide N-Acetylgalactosaminyltransferase 5	5072170	5093592	2L
FBgn0031702	fusl	fuseless	5330470	5338073	2L
FBgn0031866	Nlg2	Neuroligin 2	6874900	6906656	2L
FBgn0031950	Herp	Homocysteine-induced endoplasmic reticulum protein	7796314	7800058	2L
FBgn0031959	spz3	spatzle 3	7873495	7879552	2L
FBgn0032065	CG12438		8752285	8753209	2L
FBgn0032080	CG9525		8959255	8962354	2L
FBgn0032136	Apoltp	Apolipoprotein lipid transfer particle	9634179	9656026	2L
FBgn0032151	nAChRalpha6	nicotinic Acetylcholine Receptor alpha6	9793317	9886250	2L
FBgn0032266	CG18302		10534322	10536587	2L
FBgn0032857	CG10947		20385293	20414800	2L
FBgn0032957	CG2225		21663806	21677530	2L
FBgn0032981	CG3635		22175415	22183991	2L
FBgn0033248	Dic3	Dicarboxylate carrier 3	7993798	7994968	2R
FBgn0033599	CG13223		11256507	11258767	2R
FBgn0033726	Cpr49Ad	Cuticular protein 49Ad	12390896	12391699	2R
FBgn0033728	Cpr49Ae	Cuticular protein 49Ae	12402216	12405108	2R
FBgn0033731	Cpr49Ah	Cuticular protein 49Ah	12413962	12415170	2R
FBgn0033866	CG6280		13753964	13758971	2R
FBgn0034129	Parp16	Poly(ADP-ribose) polymerase family member 16	16445986	16447512	2R
FBgn0034133
FBgn0034289	CG10910		18020268	18022406	2R
FBgn0034408	sano	serrano	18878391	18959500	2R
FBgn0034420	CG10737		19164143	19178223	2R
FBgn0034470	Obp56d	Odorant-binding protein 56d	19702924	19703915	2R
FBgn0034485	CG11099		20236235	20239200	2R
FBgn0034674	CG9304		21973122	21976386	2R
FBgn0034693	CG11073		22091489	22099534	2R
FBgn0034789	PIP5K59B	Phosphatidylinositol 4-phosphate 5-kinase at 59B	22874769	22881436	2R
FBgn0035244	ABCB7	ATP binding cassette subfamily B member 7	1618414	1623413	3L
FBgn0035260	CG7991		1674709	1715541	3L
FBgn0035280	Cpr62Bb	Cuticular protein 62Bb	1832636	1835164	3L
FBgn0035287	CG13937		1876551	1883041	3L
FBgn0035410	CG14964		3172817	3178580	3L
FBgn0035685	CG13297		6156592	6157377	3L
FBgn0035934	TrpA1	Transient receptor potential cation channel A1	8894404	8904790	3L
FBgn0036202	CG6024		11733589	11766182	3L
FBgn0036715	Cad74A	Cadherin 74A	17367753	17379530	3L
FBgn0036939	CG7365		20124298	20127381	3L
FBgn0037014	CG13251		20637199	20640910	3L
FBgn0037037	CG10588		20956934	20960660	3L
FBgn0037463	djl	don juan like	7060767	7061919	3R
FBgn0037502	wa-cup	walker cup	7420765	7423057	3R
FBgn0037515	Sp7	Serine protease 7	7759786	7763947	3R
FBgn0037546	mAChR-B	muscarinic Acetylcholine Receptor, B-type	8059284	8087049	3R
FBgn0037726	CG9492		9651179	9674643	3R
FBgn0037788	CG3940		10112237	10120081	3R
FBgn0037837	CG14693		10811581	10815047	3R
FBgn0037975	CG3397		11983098	11984541	3R
FBgn0038098	CG7381		12967775	12977471	3R
FBgn0038205	Kif19A	Kinesin family member 19A	14112451	14118450	3R
FBgn0038248	CG7886		14626676	14642563	3R
FBgn0038325	Atg4b	Autophagy-related 4b	15353720	15356924	3R
FBgn0038341
FBgn0038385	Fbxl7	F-box and leucine-rich repeat protein 7	15920898	15932887	3R
FBgn0038394	CG10264		16043498	16044832	3R
FBgn0038507	CG5863		17411108	17412680	3R
FBgn0038508	CG5866		17415739	17416505	3R
FBgn0039008	CG6972		22702007	22704338	3R
FBgn0039054	Cow	Carrier of Wingless	23070516	23112730	3R
FBgn0039075	CG4393		23375928	23384777	3R
FBgn0039370	CG4956		25777268	25778305	3R
FBgn0039510	CG3339		27294286	27322325	3R
FBgn0039519	Cyp6a18	Cyp6a18	27478675	27482904	3R
FBgn0039675	ppk21	pickpocket 21	29664779	29666783	3R
FBgn0039749	CG11498		30153022	30160473	3R
FBgn0039759	CG9733		30243978	30246703	3R
FBgn0039780	PH4alphaNE1	prolyl-4-hydroxylase-alpha NE1	30496751	30500326	3R
FBgn0039812	CG15548		30959700	30962307	3R
FBgn0039862	kek6	kek6	31622136	31664646	3R
FBgn0039959	CG17514		27967244	28012599	3L
FBgn0039972	CG17018		22308755	22368796	2L
FBgn0040236	c11.1	c11.1	9275318	9283117	X
FBgn0040359	CG11380		1191308	1196660	X
FBgn0040493	grsm	granny smith	12950042	12967712	3R
FBgn0040505	Alk	Anaplastic lymphoma kinase	16625293	16640011	2R
FBgn0040571	CG17193		20036421	20056097	3R
FBgn0040877	CG12994		17422320	17443994	X
FBgn0041097	robo3	roundabout 3	1256417	1296596	2L
FBgn0041105	nerfin-2	nervous fingers 2	10071117	10073761	3R
FBgn0045498	Gr22d	Gustatory receptor 22d	1789141	1790361	2L
FBgn0046876	Obp83ef	Odorant-binding protein 83ef	6109642	6111034	3R
FBgn0050048	CG30048		12394907	12399142	2R
FBgn0050463	CG30463		16673235	16732916	2R
FBgn0051013	CG31013		30643767	30645880	3R
FBgn0051036	CG31036		29908107	29912892	3R
FBgn0051204	CG31204		31391894	31393527	3R
FBgn0051493	CG31493		7131560	7132695	3R
FBgn0051647	lncRNA:CR31647	long non-coding RNA:CR31647	5435582	5439277	2L
FBgn0051676	CG31676		20840750	20849182	2L
FBgn0052311	zormin	zormin	2117466	2151700	3L
FBgn0052499	Cda4	Chitin deacetylase-like 4	22583634	22632710	X
FBgn0052547	CG32547		18443027	18479487	X
FBgn0052654	Sec16	Secretory 16	12596047	12609910	X
FBgn0052750	CG32750		6194737	6196439	X
FBgn0052773	lncRNA:CR32773	long non-coding RNA:CR32773	4387676	4611385	X
FBgn0053080	CG33080		5708559	5717778	X
FBgn0053110	CG33110		22570188	22580392	3R
FBgn0053120	CG33120		18841400	18844579	2L
FBgn0053196	dpy	dumpy	4477462	4614300	2L
FBgn0053296	CG33296		7713998	7716645	2L
FBgn0053459	CG33459		16488053	16489182	2R
FBgn0053531	Ddr	Discoidin domain receptor	6253123	6323466	2L
FBgn0053558	mim	missing-in-metastasis	6924687	6971637	2R
FBgn0058006	CG40006		22622417	22756349	2L
FBgn0058053	lncRNA:CR40053	long non-coding RNA:CR40053	24009931	24011363	3L
FBgn0066101	LpR1	Lipophorin receptor 1	25741348	25763105	3R
FBgn0085399	CG34370		21987068	22039559	2R
FBgn0085447	sif	still life	5657913	5749599	3L
FBgn0086444	l(2)37Cb	lethal (2) 37Cb	19123998	19126976	2L
FBgn0087011	CG41520		1649061	1778937	2R
FBgn0243486	rdo	reduced ocelli	18012380	18070246	2L
FBgn0259145	CG42260		22740999	22798289	2R
FBgn0259171	Pde9	Phosphodiesterase 9	12785563	12897327	X
FBgn0259222	CG42322		20740108	20756639	3R
FBgn0259231	CCKLR-17D1	Cholecystokinin-like receptor at 17D1	18707494	18726572	X
FBgn0259244	CG42342		16502770	16571363	3R
FBgn0259697	nvd	neverland	24324866	24401655	3L
FBgn0259822	Ca-beta	Ca2+-channel-protein-beta-subunit	11156118	11203544	2L
FBgn0260003	Dys	Dystrophin	19461085	19597288	3R
FBgn0260798	Gprk1	G protein-coupled receptor kinase 1	4322295	4471060	2R
FBgn0260995	dpr21	defective proboscis extension response 21	3066499	3191011	2R
FBgn0261262	CG42613		18929196	18978088	3R
FBgn0261509	haf	hattifattener	1555129	1608404	2L
FBgn0261698	SLO2	slowpoke 2	10322195	10416996	2R
FBgn0261836	Msp300	Muscle-specific protein 300 kDa	5100877	5207002	2L
FBgn0262111	f	forked	17232942	17280964	X
FBgn0262123	l(2)41Ab	lethal (2) 41Ab	1349392	1443935	2R
FBgn0262870	axo	axotactin	4629604	4687317	3L
FBgn0263078	CG43339		18671604	18673285	2L
FBgn0263131	CG43373		16491838	16543370	3L
FBgn0263258	chas	chascon	17672458	17698730	X
FBgn0263340	lncRNA:CR43421	long non-coding RNA:CR43421	19939882	19940544	2R
FBgn0263512	Vsx2	Visual system homeobox 2	5528927	5560183	X
FBgn0263705	Myo10A	Myosin 10A	10930840	10964046	X
FBgn0263780	CG17684		1866080	2262115	2R
FBgn0263782	Hmgcr	HMG Coenzyme A reductase	23733324	23750992	3R
FBgn0264462	lncRNA:CR43870	long non-coding RNA:CR43870	17245882	17264290	3L
FBgn0264502	CG43901		10905767	10923436	X
FBgn0264562	Hr4	Hormone receptor 4	1941940	2007956	X
FBgn0264815	Pde1c	Phosphodiesterase 1c	11814156	11928572	2L
FBgn0264857	lncRNA:iab8	long non-coding RNA:iab8	16831116	16923231	3R
FBgn0264895	RapGAP1	Rap GTPase activating protein 1	7497805	7578980	2L
FBgn0264905	lncRNA:CR44096	long non-coding RNA:CR44096	21720967	21723234	3R
FBgn0264941	lncRNA:CR44110	long non-coding RNA:CR44110	14517290	14519516	X
FBgn0264975	Nrg	Neuroglian	8517373	8555170	X
FBgn0265429	CG44341		13103895	13104895	2R
FBgn0265597	rad	radish	12988615	13079070	X
FBgn0265728	lncRNA:CR44535	long non-coding RNA:CR44535	2008722	2010751	3L
FBgn0265815	lncRNA:CR44604	long non-coding RNA:CR44604	18002847	18003083	2L
FBgn0266034	lncRNA:CR44799	long non-coding RNA:CR44799	7636113	7636608	2L
FBgn0266038	lncRNA:CR44803	long non-coding RNA:CR44803	21958463	21959111	2L
FBgn0266096	lncRNA:CR44833	long non-coding RNA:CR44833	4956646	5063868	X
FBgn0266199	asRNA:CR44894	antisense RNA:CR44894	10114340	10208574	X
FBgn0266411	sima	similar	30058311	30121798	3R
FBgn0266579	tau	tau	27639886	27656996	3R
FBgn0266756	btsz	bitesize	14804092	14875488	3R
FBgn0266874	lncRNA:CR45335	long non-coding RNA:CR45335	22032625	22033798	2L
FBgn0267001	Ten-a	Tenascin accessory	12043698	12335214	X
FBgn0267269	lncRNA:TS11	long noncoding RNA: testis-specific 11	2625456	2627986	2L
FBgn0267429	CG45782		25236940	25670980	3L
FBgn0267430	Pzl	Piezo-like	2554162	3263582	3R
FBgn0267487	Ptp61F	Protein tyrosine phosphatase 61F	1342493	1475257	3L
FBgn0267689	CG46025		7754174	7765915	2L
FBgn0283531	Duox	Dual oxidase	2815970	2830248	2L
