# Supplementary material for: Stem Cell Proliferation Is Kept in Check by the Chromatin Regulators Kismet/CHD7/CHD8 and Trr/MLL3/4
Source: Dev Cell. 2019 May 20;49(4):556–573.e6. doi: 10.1016/j.devcel.2019.04.033 (PMC6547167; doi:10.1016/j.devcel.2019.04.033)
Supplement: Table S3. List of Genes with Significant RNA Pol II Occupancy in ISCs, Related to Figure 4 — This table includes the list of genes with significant RNA Pol II occupancy in the ISC (FDR<=0.01) as determined by ISC RNA Pol II-DamID. [file mmc4.xlsx]

## Sheet: Table S3. Dam PolII ocupancy 
Table S3. List of genes with significant RNA Pol II occupancy in the ISCs (1 day expression)
Name	MEAN LOG2 (occupancy)	GATC NUM.	FDR	Gene ID	NAME	ANNOTATION_SYMBOL	FEATURE_TYPE	LOCATION_ARM	Gene start	Gene end	Strand
His4r	4.67568	3	8.12143e-06	FBgn0013981	Histone H4 replacement	CG3379	protein_coding_gene	3R	14625755	14626614	1
CR44589	4.61552	1	0.000338796	FBgn0265800	-	CR44589	non_protein_coding_gene	2L	12046442	12046679	1
CG6770	4.5184	2	6.87961e-05	FBgn0032400	-	CG6770	protein_coding_gene	2L	12045343	12046118	-1
snoRNA:Me18S-C1366	4.4383	1	0.000450779	FBgn0082951	snoRNA:Me18S-C1366	CR34532	snoRNA_gene	2R	14621782	14621881	1
snoRNA:Me28S-C3227a	4.4383	1	0.000450779	FBgn0082940	snoRNA:Me28S-C3227a	CR34533	snoRNA_gene	2R	14622088	14622167	1
snoRNA:U14:30Eb	4.34668	1	0.000522492	FBgn0063391	snoRNA:U14:30Eb	CR32876	snoRNA_gene	2L	9893946	9894026	-1
Uhg2	4.20012	5	1.02833e-06	FBgn0063449	U snoRNA host gene 2	CR32873	non_protein_coding_gene	2L	9893805	9895003	-1
snoRNA:Me18S-A1576	4.18431	2	0.000135665	FBgn0025881	-	CR31877	snoRNA_gene	2L	9894795	9894907	-1
mir-967	4.17119	1	0.000693244	FBgn0262203	mir-967 stem loop	CR42910	miRNA_gene	2L	12460004	12460100	-1
snoRNA:Me18S-G1620	4.13378	2	0.00015034	FBgn0063389	-	CR32874	snoRNA_gene	2L	9894477	9894544	-1
snoRNA:U14:30Ea	4.12896	1	0.000742064	FBgn0063392	snoRNA:U14:30Ea	CR32875	snoRNA_gene	2L	9894205	9894285	-1
CR45135	4.11986	2	0.000154654	FBgn0266628	-	CR45135	non_protein_coding_gene	2R	10541595	10541995	1
CR44851	4.05552	3	3.71938e-05	FBgn0266145	-	CR44851	non_protein_coding_gene	2L	14355468	14356878	-1
CR45969	4.02618	1	0.000875732	FBgn0267631	-	CR45969	non_protein_coding_gene	3L	22871813	22872107	1
CR45793	3.98888	2	0.000201828	FBgn0267443	-	CR45793	non_protein_coding_gene	3R	5263757	5264511	-1
snoRNA:Me28S-C3227b	3.9766	1	0.000948561	FBgn0082939	snoRNA:Me28S-C3227b	CR34534	snoRNA_gene	2R	14622330	14622409	1
snoRNA:Me28S-U1848	3.9766	1	0.000948561	FBgn0082926	snoRNA:Me28S-U1848	CR34535	snoRNA_gene	2R	14622570	14622649	1
CR44340	3.96605	3	4.63241e-05	FBgn0265428	-	CR44340	non_protein_coding_gene	X	19495284	19495896	-1
Cyp1	3.9618	8	2.38578e-08	FBgn0004432	Cyclophilin 1	CG9916	protein_coding_gene	X	16317673	16320370	-1
CG32147	3.95474	3	4.76286e-05	FBgn0047178	-	CG32147	protein_coding_gene	3L	15143063	15144059	-1
mir-281-1	3.95407	1	0.000983627	FBgn0286006	mir-281-1 stem loop	CR42931	miRNA_gene	2R	12170373	12170462	-1
CG34228	3.94739	1	0.000994269	FBgn0085257	-	CG34228	protein_coding_gene	2R	11651857	11652339	1
CG31715	3.9446	1	0.000998757	FBgn0051715	-	CG31715	protein_coding_gene	2L	10341616	10342523	1
snoRNA:Me28S-A1322	3.92154	1	0.00103656	FBgn0015543	-	CR32905	snoRNA_gene	2R	11893123	11893195	1
CR44268	3.90382	2	0.000239915	FBgn0265254	-	CR44268	non_protein_coding_gene	2L	23173073	23173465	1
snoRNA:Me18S-C419	3.90109	1	0.00107129	FBgn0086533	-	CR43566	snoRNA_gene	3L	27267954	27268023	1
RNaseMRP:RNA	3.89855	1	0.00107568	FBgn0065098	Ribonuclease MRP RNA	CR33682	non_protein_coding_gene	3R	23730048	23730429	-1
hoip	3.88687	4	1.27453e-05	FBgn0015393	hoi-polloi	CG3949	protein_coding_gene	2L	9699791	9700459	1
CR44220	3.87215	1	0.00112243	FBgn0265151	-	CR44220	non_protein_coding_gene	2L	219651	220050	1
CR45541	3.86741	2	0.000258347	FBgn0267101	-	CR45541	non_protein_coding_gene	X	9584177	9584575	1
vsg	3.8649	8	3.71104e-08	FBgn0045823	visgun	CG16707	protein_coding_gene	3L	9714324	9717716	1
CR44993	3.85785	2	0.000263414	FBgn0266328	-	CR44993	non_protein_coding_gene	2L	21628462	21628976	1
mir-2282	3.85656	1	0.00115099	FBgn0262260	mir-2282 stem loop	CR42967	miRNA_gene	3L	3412145	3412251	-1
CR43287	3.85576	3	6.07201e-05	FBgn0262979	-	CR43287	non_protein_coding_gene	X	7707775	7708587	1
Acyp2	3.84205	4	1.44978e-05	FBgn0038363	Acylphosphatase 2	CG18505	protein_coding_gene	3R	15792688	15793487	1
COX7C	3.83523	4	1.47849e-05	FBgn0040773	Cytochrome c oxidase subunit 7C	CG2249	protein_coding_gene	2R	10048353	10050066	1
Hsp67Bc	3.82535	4	1.52111e-05	FBgn0001229	Heat shock gene 67Bc	CG4190	protein_coding_gene	3L	9371511	9372497	-1
snRNA:U1:95Ca	3.82139	2	0.000283679	FBgn0004185	small nuclear RNA U1 at 95C a	CR31341	snRNA_gene	3R	23859467	23859630	-1
Thor	3.80197	8	4.94425e-08	FBgn0261560	Thor	CG8846	protein_coding_gene	2L	3478434	3479612	1
CR43051	3.78811	3	7.1684e-05	FBgn0262353	-	CR43051	non_protein_coding_gene	2L	12507939	12508504	1
CG15083	3.77116	6	1.00569e-06	FBgn0034399	-	CG15083	protein_coding_gene	2R	18835263	18836842	1
snmRNA:204	3.76769	1	0.00132821	FBgn0065101	small non-messenger RNA 204	CR33657	non_protein_coding_gene	X	13128596	13128630	-1
CR44124	3.76568	1	0.00133251	FBgn0264955	-	CR44124	non_protein_coding_gene	X	17578689	17579135	1
ATPsynG	3.76254	3	7.63254e-05	FBgn0010612	ATP synthase, subunit G	CG6105	protein_coding_gene	2L	10975522	10976399	-1
RpL15	3.76093	5	4.37298e-06	FBgn0028697	Ribosomal protein L15	CG17420	protein_coding_gene	3L	27267255	27268445	1
snoRNA:CG43051-a	3.75594	1	0.00135359	FBgn0263458	-	CR43573	snoRNA_gene	2L	12508108	12508254	1
CR31840	3.75079	2	0.000327447	FBgn0051840	-	CR31840	non_protein_coding_gene	2L	14023722	14024099	-1
CR43432	3.74391	2	0.000332059	FBgn0263380	-	CR43432	non_protein_coding_gene	3L	14976626	14977631	-1
CR44417	3.71757	2	0.000350318	FBgn0265590	-	CR44417	non_protein_coding_gene	2R	17869027	17869857	1
snoRNA:Psi28S-2566	3.7106	1	0.0014562	FBgn0086661	snoRNA:Psi28S-2566	CR33686	snoRNA_gene	3L	18896189	18896456	-1
CR45233	3.70545	3	8.78035e-05	FBgn0266768	-	CR45233	non_protein_coding_gene	3L	14410117	14410698	-1
CR45016	3.6938	3	9.03486e-05	FBgn0266372	-	CR45016	non_protein_coding_gene	3R	10761148	10761797	-1
smt3	3.68464	2	0.000374569	FBgn0264922	smt3	CG4494	protein_coding_gene	2L	6966780	6967644	-1
CR45397	3.67992	3	9.34775e-05	FBgn0266946	-	CR45397	non_protein_coding_gene	3L	15143801	15144170	1
Sox21a	3.67713	13	8.10785e-11	FBgn0036411	Sox21a	CG7345	protein_coding_gene	3L	14103481	14108118	-1
mir-10	3.66435	2	0.000390339	FBgn0262424	mir-10 stem loop	CR42977	miRNA_gene	3R	6809506	6809582	-1
CR45212	3.66204	3	9.76717e-05	FBgn0266739	-	CR45212	non_protein_coding_gene	3R	16049031	16049421	-1
CR43973	3.66073	2	0.000393225	FBgn0264704	-	CR43973	non_protein_coding_gene	3L	15098534	15099502	-1
Gadd45	3.65726	5	6.15412e-06	FBgn0033153	Growth arrest and DNA damage-inducible 45	CG11086	protein_coding_gene	2R	7249161	7250655	1
ms(3)K81	3.64584	3	0.000101632	FBgn0002838	male sterile (3) K81	CG14251	protein_coding_gene	3R	26875852	26876562	1
CR44772	3.64529	2	0.000405758	FBgn0265997	-	CR44772	non_protein_coding_gene	2L	2757940	2758176	-1
CR45874	3.64075	2	0.000409517	FBgn0267534	-	CR45874	non_protein_coding_gene	3L	9510017	9510889	1
CG32276	3.63591	3	0.000104139	FBgn0047135	-	CG32276	protein_coding_gene	3L	3197863	3199047	-1
CR33963	3.6314	3	0.000105296	FBgn0053963	-	CR33963	non_protein_coding_gene	X	12659462	12660632	1
CG2846	3.62479	3	0.000107018	FBgn0014930	-	CG2846	protein_coding_gene	3R	7912017	7913290	-1
snoRNA:Me28S-G3253	3.62127	1	0.00168162	FBgn0086075	-	CR34704	snoRNA_gene	3L	9510720	9510807	-1
snoRNA:Or-CD11b	3.61737	1	0.00169224	FBgn0086071	-	CR34700	snoRNA_gene	3L	3222263	3222329	-1
snoRNA:Or-CD11a	3.61737	1	0.00169224	FBgn0086072	-	CR34701	snoRNA_gene	3L	3222475	3222541	-1
CR45140	3.60488	3	0.000112377	FBgn0266633	-	CR45140	non_protein_coding_gene	2R	12867609	12869783	1
CR44092	3.59754	1	0.00174717	FBgn0264901	-	CR44092	non_protein_coding_gene	3R	24231186	24231719	1
RpL21	3.597	3	0.000114569	FBgn0032987	Ribosomal protein L21	CG12775	protein_coding_gene	2L	22247111	22247875	-1
scyl	3.59416	12	5.50002e-10	FBgn0041094	scylla	CG7590	protein_coding_gene	3L	11252307	11256172	1
CG18748	3.58053	8	1.35698e-07	FBgn0042105	-	CG18748	protein_coding_gene	3R	7786170	7787923	-1
CG33199	3.58039	8	1.35785e-07	FBgn0053199	-	CG33199	protein_coding_gene	2R	8947681	8951086	-1
Bacc	3.57483	15	1.07021e-11	FBgn0031453	Bacchus	CG9894	protein_coding_gene	2L	2752445	2757975	1
dgt2	3.57428	3	0.000121139	FBgn0032390	dim gamma-tubulin 2	CG16969	protein_coding_gene	2L	11989936	11990979	1
CR44868	3.57245	3	0.000121683	FBgn0266162	-	CR44868	non_protein_coding_gene	2L	15912558	15913109	1
CR46055	3.56992	3	0.000122441	FBgn0267722	-	CR46055	non_protein_coding_gene	3R	21632705	21633322	1
Kmn2	3.56631	3	0.000123531	FBgn0266598	kinetochore Mis12-Ndc80 network component 2	CG42550	protein_coding_gene	3R	8000548	8001309	-1
CR44209	3.56312	2	0.000479507	FBgn0265107	-	CR44209	non_protein_coding_gene	2R	7533190	7533497	-1
CR44987	3.56174	6	2.1904e-06	FBgn0266322	-	CR44987	non_protein_coding_gene	2L	71039	73836	-1
CR45681	3.55876	5	8.51462e-06	FBgn0267241	-	CR45681	non_protein_coding_gene	3L	12490294	12491196	1
CG8229	3.55574	8	1.51934e-07	FBgn0033356	-	CG8229	protein_coding_gene	2R	8948113	8951086	-1
CR45396	3.55047	4	3.35231e-05	FBgn0266945	-	CR45396	non_protein_coding_gene	3L	15142131	15142800	1
CR45915	3.54887	2	0.000493604	FBgn0267575	-	CR45915	non_protein_coding_gene	3R	6810819	6811246	1
CR44982	3.54794	3	0.000129227	FBgn0266317	-	CR44982	non_protein_coding_gene	2L	2374955	2375582	-1
snmRNA:838	3.54611	1	0.00189815	FBgn0065081	small non-messenger RNA 838	CR33793	non_protein_coding_gene	3L	9716803	9716875	1
CG5934	3.54375	3	0.000130561	FBgn0039505	-	CG5934	protein_coding_gene	3R	27273705	27274565	1
CR44784	3.54371	2	0.000498806	FBgn0266011	-	CR44784	non_protein_coding_gene	2R	23383483	23384177	1
CG7130	3.53965	3	0.000131882	FBgn0037151	-	CG7130	protein_coding_gene	3L	22075056	22075756	-1
CR44867	3.53786	4	3.476e-05	FBgn0266161	-	CR44867	non_protein_coding_gene	2L	15911691	15912062	1
awd	3.53781	5	9.12317e-06	FBgn0000150	abnormal wing discs	CG2210	protein_coding_gene	3R	31745172	31746077	-1
Smn	3.53712	3	0.000132704	FBgn0036641	survival motor neuron	CG16725	protein_coding_gene	3L	16580398	16581547	-1
CR44757	3.52783	1	0.00195489	FBgn0265978	-	CR44757	non_protein_coding_gene	2R	22387395	22387895	1
mRpL55	3.52558	4	3.6009e-05	FBgn0038678	mitochondrial ribosomal protein L55	CG14283	protein_coding_gene	3R	19094394	19094905	-1
snoRNA:Me28S-G3081a	3.51523	1	0.00199498	FBgn0063381	-	CR32887	snoRNA_gene	2R	17699208	17699276	1
snoRNA:gcl-a	3.51487	2	0.000528924	FBgn0263463	-	CR43578	snoRNA_gene	2R	8724905	8725065	1
Arc2	3.51179	6	2.63727e-06	FBgn0033928	Arc2	CG13941	protein_coding_gene	2R	14361924	14362825	1
esg	3.49897	11	3.73568e-09	FBgn0001981	escargot	CG3758	protein_coding_gene	2L	15333866	15336138	1
CG15390	3.49367	3	0.00014763	FBgn0031419	-	CG15390	protein_coding_gene	2L	2374713	2375697	1
GstD1	3.49238	8	2.02822e-07	FBgn0001149	Glutathione S transferase D1	CG10045	protein_coding_gene	3R	12367817	12369268	-1
CG13516	3.48719	6	2.88974e-06	FBgn0040658	-	CG13516	protein_coding_gene	2R	22669145	22670622	1
CR46044	3.48364	2	0.000563585	FBgn0267711	-	CR46044	non_protein_coding_gene	3R	20588003	20588549	1
CG3719	3.47783	8	2.16735e-07	FBgn0024986	-	CG3719	protein_coding_gene	X	1378885	1380480	-1
slv	3.47776	8	2.16799e-07	FBgn0025469	saliva	CG8717	protein_coding_gene	2R	8080559	8083357	-1
CG12643	3.47502	3	0.000154545	FBgn0040942	-	CG12643	protein_coding_gene	X	10264233	10265263	-1
CR45393	3.47191	1	0.00213922	FBgn0266942	-	CR45393	non_protein_coding_gene	3L	17947192	17947700	-1
CR45251	3.47017	2	0.000579219	FBgn0266786	-	CR45251	non_protein_coding_gene	3L	11349395	11349743	-1
CG30154	3.46916	2	0.000580417	FBgn0050154	-	CG30154	protein_coding_gene	2R	20533359	20533934	1
CR45907	3.46753	3	0.000157412	FBgn0267567	-	CR45907	non_protein_coding_gene	3R	7085660	7086140	1
snoRNA:Me18S-G894	3.4653	1	0.00216211	FBgn0086047	-	CR34676	snoRNA_gene	X	12497701	12497808	1
CG13392	3.4614	4	4.33054e-05	FBgn0032033	-	CG13392	protein_coding_gene	2L	8381821	8382807	-1
Dcp-1	3.45782	8	2.3743e-07	FBgn0010501	Death caspase-1	CG5370	protein_coding_gene	2R	23551313	23553547	1
CG10731	3.4578	4	4.37565e-05	FBgn0034081	-	CG10731	protein_coding_gene	2R	16148812	16149795	-1
CG34232	3.45708	4	4.3847e-05	FBgn0085261	-	CG34232	protein_coding_gene	2R	12164909	12165812	-1
CG42239	3.45246	2	0.00060046	FBgn0250868	-	CG42239	protein_coding_gene	2R	17572829	17573330	1
CG17721	3.43856	5	1.26538e-05	FBgn0037885	-	CG17721	protein_coding_gene	3R	11235140	11236077	1
RpS9	3.43849	4	4.62536e-05	FBgn0010408	Ribosomal protein S9	CG3395	protein_coding_gene	3L	9509793	9511531	-1
CG34242	3.43753	1	0.00226108	FBgn0085271	-	CG34242	protein_coding_gene	3L	12533996	12534403	1
CR42839	3.43408	10	1.9884e-08	FBgn0262028	-	CR42839	non_protein_coding_gene	3R	16004321	16008073	-1
mir-184	3.43157	1	0.00228291	FBgn0262391	mir-184 stem loop	CR42925	miRNA_gene	2R	13329402	13329501	-1
CG30344	3.42783	8	2.72224e-07	FBgn0050344	-	CG30344	protein_coding_gene	2R	9145260	9148512	1
CR44047	3.41796	3	0.00017777	FBgn0264839	-	CR44047	non_protein_coding_gene	3R	20827095	20828212	1
CR44331	3.41494	3	0.000179092	FBgn0265419	-	CR44331	non_protein_coding_gene	3R	8112699	8114003	-1
boca	3.41036	3	0.000181115	FBgn0004132	boca	CG30498	protein_coding_gene	2R	7565873	7566738	-1
CR44285	3.40882	2	0.00065615	FBgn0265312	-	CR44285	non_protein_coding_gene	2R	9605639	9605870	-1
CR43151	3.4085	2	0.000656577	FBgn0262681	-	CR43151	non_protein_coding_gene	3L	157818	158211	-1
RpLP2	3.4006	4	5.15758e-05	FBgn0003274	Ribosomal protein LP2	CG4918	protein_coding_gene	2R	16586129	16586732	1
CG14966	3.39799	3	0.000186697	FBgn0035415	-	CG14966	protein_coding_gene	3L	3197045	3197631	-1
CG12824	3.39684	4	5.21372e-05	FBgn0033222	-	CG12824	protein_coding_gene	2R	7790368	7791170	1
CR45530	3.39079	1	0.00243795	FBgn0267086	-	CR45530	non_protein_coding_gene	X	6279680	6280012	1
CG34010	3.39001	4	5.31702e-05	FBgn0054010	Glycine N-acyltransferase	CG34010	protein_coding_gene	2L	8009603	8010652	-1
CG33260	3.38968	7	1.15979e-06	FBgn0053260	-	CG33260	protein_coding_gene	3L	14760520	14761844	-1
MRE16	3.38922	2	0.000682809	FBgn0267910	mRNA-like ncRNA in embryogenesis 16	CR34335	non_protein_coding_gene	X	3545750	3546110	-1
CG30108	3.38496	5	1.50985e-05	FBgn0050108	-	CG30108	protein_coding_gene	2R	17669395	17670000	1
mRpL33	3.38218	3	0.00019408	FBgn0040907	mitochondrial ribosomal protein L33	CG3712	protein_coding_gene	X	4321764	4322231	-1
CR45517	3.38193	4	5.442e-05	FBgn0267073	-	CR45517	non_protein_coding_gene	X	5428483	5429256	1
mir-279	3.3813	2	0.000693895	FBgn0262448	mir-279 stem loop	CR43015	miRNA_gene	3R	29215585	29215684	1
CG33229	3.38043	3	0.000194918	FBgn0053229	-	CG33229	protein_coding_gene	3L	223852	225605	1
CG14671	3.37732	5	1.54838e-05	FBgn0037340	-	CG14671	protein_coding_gene	3R	5563977	5564815	-1
CG8839	3.37481	15	4.80396e-11	FBgn0033717	-	CG8839	protein_coding_gene	2R	12339610	12344617	-1
CG14463	3.37359	3	0.000198216	FBgn0037535	Phosphatidylinositol glycan anchor biosynthesis class H	CG14463	protein_coding_gene	3R	7999832	8001064	1
CR43301	3.36899	3	0.000200467	FBgn0262993	-	CR43301	non_protein_coding_gene	3R	9338223	9339992	-1
CR46102	3.36789	3	0.000201008	FBgn0267771	-	CR46102	non_protein_coding_gene	3R	25738027	25738689	1
CR44723	3.36629	3	0.000201796	FBgn0265934	-	CR44723	non_protein_coding_gene	3L	11324326	11325000	-1
CG11752	3.36547	4	5.70567e-05	FBgn0030292	-	CG11752	protein_coding_gene	X	11349998	11350474	1
RpS28a	3.36213	3	0.000203865	FBgn0039739	Ribosomal protein S28a	CG15527	protein_coding_gene	3R	30022345	30022648	-1
CG34236	3.36115	3	0.000204361	FBgn0085265	-	CG34236	protein_coding_gene	2R	13604495	13605655	-1
CR44892	3.36073	3	0.000204569	FBgn0266197	-	CR44892	non_protein_coding_gene	X	498097	499456	-1
CR45475	3.34617	1	0.00261969	FBgn0267031	-	CR45475	non_protein_coding_gene	X	625247	625661	1
scramb2	3.33994	11	9.43018e-09	FBgn0035390	scramblase 2	CG1893	protein_coding_gene	3L	3044113	3046812	-1
CR30055	3.33732	6	5.0443e-06	FBgn0050055	-	CR30055	non_protein_coding_gene	2R	12589239	12591395	1
CG17778	3.33653	5	1.77115e-05	FBgn0023534	-	CG17778	protein_coding_gene	X	494614	496369	1
CR45643	3.33124	2	0.00076821	FBgn0267203	-	CR45643	non_protein_coding_gene	3R	16223395	16223854	1
Tspo	3.32535	4	6.40321e-05	FBgn0031263	Translocator protein	CG2789	protein_coding_gene	2L	559612	560523	1
CG13364	3.32528	2	0.000777574	FBgn0026879	-	CG13364	protein_coding_gene	X	624757	625203	-1
Tim8	3.32124	3	0.000225384	FBgn0027359	Tim8	CG1728	protein_coding_gene	X	11368445	11369283	1
CG11791	3.31662	9	1.30192e-07	FBgn0039266	-	CG11791	protein_coding_gene	3R	25049616	25053074	1
CR46048	3.31426	1	0.00275793	FBgn0267715	-	CR46048	non_protein_coding_gene	3L	19294727	19295198	-1
CR43918	3.31417	1	0.0027583	FBgn0264539	-	CR43918	non_protein_coding_gene	2R	13224175	13224462	-1
CR44375	3.31083	6	5.56623e-06	FBgn0265525	-	CR44375	non_protein_coding_gene	2R	16581996	16583369	-1
CR45168	3.30856	1	0.00278335	FBgn0266678	-	CR45168	non_protein_coding_gene	3L	12514605	12515009	-1
snoRNA:Psi28S-612	3.3065	1	0.00279264	FBgn0082953	snoRNA:Psi28S-612	CR34640	snoRNA_gene	3L	9429374	9429518	-1
GstT1	3.30536	3	0.000234336	FBgn0050000	Glutathione S transferase T1	CG30000	protein_coding_gene	2R	9605988	9607184	1
CG32259	3.30398	4	6.80895e-05	FBgn0052259	-	CG32259	protein_coding_gene	3L	4069369	4070281	1
CG8490	3.29446	3	0.000240692	FBgn0033715	-	CG8490	protein_coding_gene	2R	12335316	12336205	1
CR44093	3.28967	4	7.09485e-05	FBgn0264902	-	CR44093	non_protein_coding_gene	3R	5659477	5660570	1
CR45738	3.28869	3	0.000244123	FBgn0267302	-	CR45738	non_protein_coding_gene	3L	4240069	4240505	-1
rost	3.28848	16	2.67716e-11	FBgn0011705	rolling stone	CG9552	protein_coding_gene	2L	8985936	8989539	-1
CG18336	3.28591	3	0.00024579	FBgn0040763	-	CG18336	protein_coding_gene	2R	11293776	11294586	-1
lcs	3.27588	2	0.000859695	FBgn0028583	la costa	CG12794	protein_coding_gene	X	21396727	21397316	-1
CR44773	3.27375	2	0.000863435	FBgn0265999	-	CR44773	non_protein_coding_gene	2L	6079764	6080128	1
CR44478	3.27299	4	7.44336e-05	FBgn0265671	-	CR44478	non_protein_coding_gene	2L	18145098	18145499	1
CG45060	3.27232	5	2.18862e-05	FBgn0266430	-	CG45060	protein_coding_gene	X	9868068	9868568	-1
CG42362	3.26855	8	5.62752e-07	FBgn0259708	-	CG42362	protein_coding_gene	2R	21664126	21666108	1
CG42363	3.26855	8	5.62752e-07	FBgn0259709	-	CG42363	protein_coding_gene	2R	21664126	21666108	1
Chd64	3.26848	34	8.41911e-21	FBgn0035499	Chd64	CG14996	protein_coding_gene	3L	4114289	4122388	-1
CR45048	3.26335	6	6.64052e-06	FBgn0266408	-	CR45048	non_protein_coding_gene	3R	19908403	19910318	-1
CR44977	3.26103	1	0.00300492	FBgn0266312	-	CR44977	non_protein_coding_gene	2L	19157868	19159299	-1
CR46093	3.26038	4	7.71812e-05	FBgn0267762	-	CR46093	non_protein_coding_gene	3R	24318816	24319782	-1
snRNA:U2:34ABb	3.26035	2	0.000887279	FBgn0004192	small nuclear RNA U2 at 34AB b	CR31854	snRNA_gene	2L	13215839	13216030	1
CG32845	3.25704	7	2.00791e-06	FBgn0052845	-	CG32845	protein_coding_gene	3L	271420	273391	-1
CR43417	3.25664	4	7.80158e-05	FBgn0263336	-	CR43417	non_protein_coding_gene	2R	16817519	16819240	-1
CR45804	3.25589	4	7.81856e-05	FBgn0267454	-	CR45804	non_protein_coding_gene	3L	9693821	9694705	1
Fer2LCH	3.25581	7	2.01819e-06	FBgn0015221	Ferritin 2 light chain homologue	CG1469	protein_coding_gene	3R	30387804	30390584	1
CG11050	3.25538	21	7.8508e-14	FBgn0031836	-	CG11050	protein_coding_gene	2L	6611011	6617117	1
Prp38	3.25449	6	6.86292e-06	FBgn0050342	pre-mRNA processing factor 38	CG30342	protein_coding_gene	2R	9143956	9145151	1
CR42875	3.25437	2	0.000898117	FBgn0262149	-	CR42875	non_protein_coding_gene	3R	7128087	7129067	1
snoRNA:Me18S-C1096	3.25171	1	0.00305038	FBgn0086055	-	CR34684	snoRNA_gene	3R	11222405	11222489	1
CG15387	3.25026	2	0.000905659	FBgn0031403	-	CG15387	protein_coding_gene	2L	2225545	2226294	-1
CG15210	3.24802	1	0.00306858	FBgn0040850	-	CG15210	protein_coding_gene	X	10839230	10839895	1
CG34194	3.24776	4	8.00338e-05	FBgn0085223	-	CG34194	protein_coding_gene	2R	17544190	17545045	1
CR45305	3.2474	1	0.00307166	FBgn0266843	-	CR45305	non_protein_coding_gene	2L	5070887	5071109	-1
COX8	3.24553	3	0.000271389	FBgn0263911	Cytochrome c oxidase subunit 8	CG7181	protein_coding_gene	3L	21538859	21539447	-1
CR45217	3.24171	3	0.000273949	FBgn0266744	-	CR45217	non_protein_coding_gene	3R	24229898	24231364	-1
Pdcd4	3.23063	29	6.37177e-18	FBgn0030520	Programmed cell death 4	CG10990	protein_coding_gene	X	13745577	13755406	-1
CG32039	3.22702	4	8.4951e-05	FBgn0052039	-	CG32039	protein_coding_gene	3L	9358999	9359996	1
CG44250	3.22692	7	2.27442e-06	FBgn0265185	-	CG44250	protein_coding_gene	2R	12950404	12952293	-1
CG13365	3.22636	2	0.000950742	FBgn0029529	-	CG13365	protein_coding_gene	X	620717	621215	-1
CR45644	3.22551	1	0.00318192	FBgn0267204	-	CR45644	non_protein_coding_gene	3R	21860748	21860978	-1
CG31673	3.22447	8	6.88009e-07	FBgn0051673	-	CG31673	protein_coding_gene	2L	20829609	20831161	1
Trx-2	3.22299	11	1.86322e-08	FBgn0040070	thioredoxin-2	CG31884	protein_coding_gene	2L	9613166	9616404	1
Act5C	3.2186	21	1.13555e-13	FBgn0000042	Actin 5C	CG4027	protein_coding_gene	X	5900861	5905399	1
CR45315	3.2141	2	0.000974733	FBgn0266854	-	CR45315	pseudogene_attribute	2R	18173049	18173554	1
mir-275	3.21359	1	0.00324364	FBgn0262453	mir-275 stem loop	CR43020	miRNA_gene	2L	7425795	7425892	1
mir-305	3.21359	1	0.00324364	FBgn0262458	mir-305 stem loop	CR43032	miRNA_gene	2L	7425972	7426044	1
Bka	3.21326	5	2.65892e-05	FBgn0010520	Bekka	CG4539	protein_coding_gene	2L	9895287	9896104	1
CG8066	3.2084	6	8.14522e-06	FBgn0038243	-	CG8066	protein_coding_gene	3R	14567611	14568847	-1
CR44692	3.20736	1	0.00327638	FBgn0265903	-	CR44692	non_protein_coding_gene	X	17496669	17497388	1
CG34021	3.20261	2	0.00099776	FBgn0054021	-	CG34021	protein_coding_gene	2R	12336890	12337718	1
CG12935	3.20178	3	0.000302147	FBgn0033547	-	CG12935	protein_coding_gene	2R	10809397	10810655	1
Jheh2	3.19918	15	1.79561e-10	FBgn0034405	Juvenile hormone epoxide hydrolase 2	CG15102	protein_coding_gene	2R	18855767	18858245	-1
Oda	3.19855	24	3.85249e-15	FBgn0014184	Ornithine decarboxylase antizyme	CG16747	protein_coding_gene	2R	12166295	12174264	-1
mir-281-2	3.19656	1	0.00333386	FBgn0286007	mir-281-2 stem loop	CR42975	miRNA_gene	2R	12170153	12170244	-1
RpL35	3.19439	4	9.33046e-05	FBgn0029785	Ribosomal protein L35	CG4111	protein_coding_gene	X	5672401	5673547	1
CR32218	3.19266	4	9.37696e-05	FBgn0052218	-	CR32218	non_protein_coding_gene	3L	19895216	19896391	-1
ifc	3.18671	12	7.00176e-09	FBgn0001941	infertile crescent	CG9078	protein_coding_gene	2L	5986348	5988854	1
CR44392	3.18671	3	0.000313526	FBgn0265542	-	CR44392	non_protein_coding_gene	2L	16888507	16889530	1
CR44266	3.18417	3	0.00031549	FBgn0265252	-	CR44266	non_protein_coding_gene	X	11570455	11571358	-1
CG8078	3.18164	5	2.95101e-05	FBgn0033375	-	CG8078	protein_coding_gene	2R	9096931	9098525	-1
RpS14a	3.18008	5	2.96623e-05	FBgn0004403	Ribosomal protein S14a	CG1524	protein_coding_gene	X	7933742	7934677	1
CR45445	3.18002	3	0.000318718	FBgn0266994	-	CR45445	non_protein_coding_gene	3L	13018315	13019110	-1
CR45757	3.1736	3	0.000323775	FBgn0267321	-	CR45757	non_protein_coding_gene	3L	21961871	21962196	1
mir-282	3.17181	2	0.00106222	FBgn0262368	mir-282 stem loop	CR42880	miRNA_gene	3L	3251022	3251118	1
CR43857	3.16895	4	0.000100383	FBgn0264439	-	CR43857	non_protein_coding_gene	2L	7423820	7425932	1
wac	3.16846	3	0.000327886	FBgn0035120	wee Augmin	CG13879	protein_coding_gene	3L	258176	259097	1
CR43767	3.16788	6	9.46947e-06	FBgn0264267	-	CR43767	non_protein_coding_gene	2L	1158576	1159355	-1
gny	3.1639	8	9.06814e-07	FBgn0032234	garnysstan	CG5091	protein_coding_gene	2L	10380103	10382864	1
snoRNA:Or-CD11c	3.1639	1	0.00351403	FBgn0086070	-	CR34699	snoRNA_gene	3L	3222050	3222116	-1
snoRNA:Me18S-G1952	3.16309	1	0.0035186	FBgn0082950	snoRNA:Me18S-G1952	CR34536	snoRNA_gene	2R	14622802	14622877	1
snoRNA:Me18S-A1061	3.16309	1	0.0035186	FBgn0082952	snoRNA:Me18S-A1061	CR34537	snoRNA_gene	2R	14623042	14623117	1
snoRNA:Or-CD2	3.15907	2	0.00109008	FBgn0086603	-	CR33636	snoRNA_gene	2R	9097030	9097169	1
Rab14	3.15665	12	8.44782e-09	FBgn0015791	Rab14	CG4212	protein_coding_gene	2L	14355145	14358764	1
CR45873	3.15486	7	3.06458e-06	FBgn0267533	-	CR45873	non_protein_coding_gene	3L	9456339	9457296	1
Kaz1-ORFB	3.15459	7	3.06809e-06	FBgn0063923	Kaz1-ORFB	CG1220	protein_coding_gene	3L	216625	218058	1
CR44615	3.15083	1	0.00358885	FBgn0265826	-	CR44615	non_protein_coding_gene	2L	9124032	9124500	1
CG8321	3.15017	6	1.01136e-05	FBgn0033677	-	CG8321	protein_coding_gene	2R	12033946	12036260	1
CG14229	3.14749	4	0.000106771	FBgn0031059	-	CG14229	protein_coding_gene	X	19693977	19695250	-1
CR45134	3.14433	2	0.00112324	FBgn0266627	-	CR45134	non_protein_coding_gene	2R	10478043	10478795	1
CR45121	3.14356	1	0.0036311	FBgn0266596	-	CR45121	non_protein_coding_gene	3L	9695043	9695650	1
CG1146	3.14206	8	1.00175e-06	FBgn0035346	-	CG1146	protein_coding_gene	3L	2488804	2492613	1
CR44380	3.14074	3	0.000350966	FBgn0265530	-	CR44380	non_protein_coding_gene	2R	16814395	16815495	-1
Sec61beta	3.13878	4	0.000109478	FBgn0010638	Sec61 beta subunit	CG10130	protein_coding_gene	2R	14618771	14619681	1
CG8300	3.13546	2	0.00114367	FBgn0029937	-	CG8300	protein_coding_gene	X	7104885	7106345	1
CG12868	3.13193	6	1.08233e-05	FBgn0033945	-	CG12868	protein_coding_gene	2R	14604549	14605297	-1
CR42862	3.13048	21	2.74915e-13	FBgn0262109	-	CR42862	non_protein_coding_gene	3L	224106	230964	1
betaTub56D	3.12935	17	2.94631e-11	FBgn0284243	beta-Tubulin at 56D	CG9277	protein_coding_gene	2R	19447319	19451600	-1
CR45128	3.12846	2	0.00116005	FBgn0266621	-	CR45128	non_protein_coding_gene	2R	6663395	6664195	-1
CG43998	3.12761	3	0.00036245	FBgn0264740	-	CG43998	protein_coding_gene	3R	23927728	23929000	-1
CG43999	3.12761	3	0.00036245	FBgn0264741	-	CG43999	protein_coding_gene	3R	23927728	23929000	-1
CR43883	3.12713	3	0.000362883	FBgn0264475	-	CR43883	non_protein_coding_gene	3L	820759	821512	1
Blos2	3.12701	1	0.00372923	FBgn0036118	Biogenesis of lysosome-related organelles complex 1, subunit 2	CG14145	protein_coding_gene	3L	11061571	11062215	1
CG6610	3.11697	2	0.00118747	FBgn0035675	-	CG6610	protein_coding_gene	3L	6075536	6076258	1
CR45595	3.11643	3	0.000372537	FBgn0267155	-	CR45595	non_protein_coding_gene	3R	11780641	11781108	1
CR44621	3.11491	4	0.000117255	FBgn0265832	-	CR44621	non_protein_coding_gene	X	13395830	13396361	1
RpL37A	3.11424	3	0.000374537	FBgn0261608	Ribosomal protein L37A	CG5827	protein_coding_gene	2L	5070957	5072055	1
mir-2491	3.11112	1	0.00382598	FBgn0262237	mir-2491 stem loop	CR42944	miRNA_gene	X	22833440	22833583	-1
mRpS14	3.10906	3	0.000379332	FBgn0044030	mitochondrial ribosomal protein S14	CG32531	protein_coding_gene	X	19479382	19480238	-1
snoRNA:lola-a	3.10712	1	0.00385071	FBgn0263466	-	CR43581	snoRNA_gene	2R	10536495	10536660	-1
CR44566	3.10565	2	0.0012151	FBgn0265759	-	CR44566	non_protein_coding_gene	3L	17631390	17632253	1
CR45730	3.10553	1	0.00386061	FBgn0267294	-	CR45730	non_protein_coding_gene	2L	5297486	5297928	-1
CG5885	3.1031	4	0.000121306	FBgn0025700	-	CG5885	protein_coding_gene	2L	9917221	9918330	-1
CG4598	3.10183	5	3.83889e-05	FBgn0032160	-	CG4598	protein_coding_gene	2L	9918618	9920120	1
CG15209	3.09943	4	0.000122592	FBgn0030237	-	CG15209	protein_coding_gene	X	10842205	10842995	1
CG31109	3.09797	4	0.000123106	FBgn0051109	-	CG31109	protein_coding_gene	3R	25053369	25054653	-1
PDCD-5	3.09455	3	0.000393077	FBgn0036580	Programmed Cell Death 5	CG13072	protein_coding_gene	3L	16231081	16232038	-1
AP-2sigma	3.09379	6	1.24714e-05	FBgn0043012	Adaptor Protein complex 2, sigma subunit	CG6056	protein_coding_gene	3R	21269209	21270075	-1
CR44321	3.09338	1	0.00393692	FBgn0265380	-	CR44321	non_protein_coding_gene	3R	26260902	26261515	1
CG32639	3.09327	4	0.000124782	FBgn0052639	-	CG32639	protein_coding_gene	X	13235925	13236566	-1
CR44567	3.09325	2	0.00124612	FBgn0265760	-	CR44567	non_protein_coding_gene	3L	17633040	17633317	-1
stas	3.09219	16	1.26922e-10	FBgn0030850	Stasimon	CG8408	protein_coding_gene	X	17623221	17627895	-1
CR45868	3.08584	5	4.04661e-05	FBgn0267528	-	CR45868	non_protein_coding_gene	3L	8057501	8058093	1
CR44547	3.08361	4	0.000128297	FBgn0265740	-	CR44547	non_protein_coding_gene	3L	11034802	11035905	1
RpL12	3.08161	5	4.10338e-05	FBgn0034968	Ribosomal protein L12	CG3195	protein_coding_gene	2R	24060378	24061860	1
CG18619	3.07661	3	0.00041077	FBgn0032202	REPTOR-binding partner	CG18619	protein_coding_gene	2L	10264125	10265229	1
RpS19a	3.07654	7	4.2377e-06	FBgn0010412	Ribosomal protein S19a	CG4464	protein_coding_gene	X	16637894	16639249	1
CR42868	3.07606	2	0.00129043	FBgn0262142	-	CR42868	non_protein_coding_gene	2R	22666359	22666764	1
robl	3.07577	4	0.000131218	FBgn0024196	roadblock	CG10751	protein_coding_gene	2R	17456472	17457129	1
RhoL	3.07536	18	1.47445e-11	FBgn0014380	Rho-like	CG9366	protein_coding_gene	3R	9497101	9502581	-1
CG3420	3.07259	5	4.22725e-05	FBgn0033100	-	CG3420	protein_coding_gene	2R	6756296	6757209	-1
CG18745	3.07121	9	4.41961e-07	FBgn0042102	-	CG18745	protein_coding_gene	3R	7783843	7786119	-1
GstE9	3.06954	4	0.000133591	FBgn0063491	Glutathione S transferase E9	CG17534	protein_coding_gene	2R	18409048	18409835	1
fok	3.06853	9	4.479e-07	FBgn0263773	fledgling of Klp38B	CG43690	protein_coding_gene	2L	20079270	20085070	-1
snoRNA:U49:66Da	3.06703	1	0.00410768	FBgn0060292	snoRNA:U49:66Da	CR32911	snoRNA_gene	3L	8601473	8601552	1
CG30414	3.06674	4	0.000134669	FBgn0050414	-	CG30414	protein_coding_gene	2R	23384200	23385468	-1
CR44873	3.06577	3	0.000421845	FBgn0266167	-	CR44873	non_protein_coding_gene	2L	10004310	10005043	-1
CG17272	3.06264	3	0.000425094	FBgn0038830	-	CG17272	protein_coding_gene	3R	20823313	20824239	-1
CG45428	3.05811	2	0.00133837	FBgn0266977	-	CG45428	protein_coding_gene	3L	22836555	22837070	-1
GstE7	3.05429	4	0.000139577	FBgn0063493	Glutathione S transferase E7	CG17531	protein_coding_gene	2R	18406924	18407688	1
CG30269	3.05402	8	1.49654e-06	FBgn0050269	-	CG30269	protein_coding_gene	2R	22667155	22668848	1
CG30273	3.05402	8	1.49654e-06	FBgn0050273	-	CG30273	protein_coding_gene	2R	22667155	22668848	1
CG6845	3.05399	13	5.15944e-09	FBgn0035099	-	CG6845	protein_coding_gene	3L	146433	149056	1
CR45474	3.05315	1	0.00420062	FBgn0267030	-	CR45474	non_protein_coding_gene	X	620282	620729	1
snoRNA:Me18S-A425	3.05218	2	0.00135458	FBgn0086056	-	CR34685	snoRNA_gene	3R	11222841	11222924	1
mRpL20	3.05094	5	4.53987e-05	FBgn0036335	mitochondrial ribosomal protein L20	CG11258	protein_coding_gene	3L	13017149	13017867	-1
CG34163	3.05048	3	0.000437971	FBgn0085192	-	CG34163	protein_coding_gene	2L	11988270	11988801	1
RpS17	3.04291	3	0.000446179	FBgn0005533	Ribosomal protein S17	CG3922	protein_coding_gene	3L	9428795	9429821	-1
RpL29	3.04034	2	0.00138758	FBgn0016726	Ribosomal protein L29	CG10071	protein_coding_gene	2R	21293768	21294404	1
CG13751	3.04	1	0.00429056	FBgn0033340	-	CG13751	protein_coding_gene	2R	8900241	8900617	1
CG34198	3.03844	2	0.00139296	FBgn0085227	-	CG34198	protein_coding_gene	2R	19682446	19682977	-1
AdSS	3.03757	17	6.34004e-11	FBgn0027493	Adenylosuccinate Synthetase	CG17273	protein_coding_gene	3R	20824667	20830580	-1
ATPsynC	3.03624	13	5.80712e-09	FBgn0039830	ATP synthase, subunit C	CG1746	protein_coding_gene	3R	31216145	31219630	-1
CR45143	3.02885	2	0.00142038	FBgn0266636	-	CR45143	non_protein_coding_gene	2R	15676441	15676845	1
CR45618	3.023	4	0.000152713	FBgn0267178	-	CR45618	non_protein_coding_gene	X	11716063	11716720	-1
CG3609	3.01664	13	6.61762e-09	FBgn0031418	-	CG3609	protein_coding_gene	2L	2372455	2374627	-1
imd	3.01598	11	6.21916e-08	FBgn0013983	immune deficiency	CG5576	protein_coding_gene	2R	18409796	18413599	-1
RpS28b	3.01567	3	0.000477021	FBgn0030136	Ribosomal protein S28b	CG2998	protein_coding_gene	X	9554623	9555661	1
CG17486	3.01545	7	5.45663e-06	FBgn0032997	-	CG17486	protein_coding_gene	2R	4619030	4620833	1
CR46194	3.01398	5	5.12796e-05	FBgn0267913	-	CR46194	non_protein_coding_gene	2R	12169558	12171706	-1
CG9837	3.01251	19	8.37763e-12	FBgn0037635	-	CG9837	protein_coding_gene	3R	8807679	8813579	-1
CG43844	3.00816	3	0.000485888	FBgn0264426	-	CG43844	protein_coding_gene	3R	21889539	21890171	1
CG3566	3.00797	5	5.23064e-05	FBgn0029854	-	CG3566	protein_coding_gene	X	6274972	6276724	-1
sni	3.00725	11	6.54364e-08	FBgn0030026	sniffer	CG10964	protein_coding_gene	X	8241501	8244016	-1
CG5013	3.00504	6	1.73453e-05	FBgn0038396	-	CG5013	protein_coding_gene	3R	16049670	16050693	1
Dak1	3.00447	5	5.29131e-05	FBgn0028833	Dak1	CG6092	protein_coding_gene	3R	26054237	26055438	-1
snoRNA:Or-CD8	3.00446	1	0.00454343	FBgn0086061	-	CR34690	snoRNA_gene	3R	29862626	29862717	1
CG8993	3.00442	2	0.00149267	FBgn0035334	-	CG8993	protein_coding_gene	3L	2372199	2372876	1
Rab5	3.00326	13	7.23475e-09	FBgn0014010	Rab5	CG3664	protein_coding_gene	2L	2359142	2365273	-1
CG9125	3.00185	7	5.77254e-06	FBgn0030793	-	CG9125	protein_coding_gene	X	16801929	16803344	-1
CG11699	3.00067	4	0.000162841	FBgn0030311	-	CG11699	protein_coding_gene	X	11570621	11571718	1
CR45340	3.00014	2	0.00150573	FBgn0266879	-	CR45340	non_protein_coding_gene	2L	66318	66524	1
RpS25	2.9995	5	5.37868e-05	FBgn0086472	Ribosomal protein S25	CG6684	protein_coding_gene	3R	11215028	11216287	-1
cbt	2.99805	9	6.36261e-07	FBgn0043364	cabut	CG4427	protein_coding_gene	2L	476446	479688	-1
CG3437	2.99779	8	1.93387e-06	FBgn0035998	-	CG3437	protein_coding_gene	3L	9456342	9457669	-1
snoRNA:SC35-a	2.99679	1	0.00459992	FBgn0263468	-	CR43583	snoRNA_gene	2L	12432798	12432950	-1
snoRNA:SC35-b	2.99679	1	0.00459992	FBgn0263469	-	CR43584	snoRNA_gene	2L	12433025	12433180	-1
Fer1HCH	2.99558	10	2.12392e-07	FBgn0015222	Ferritin 1 heavy chain homologue	CG2216	protein_coding_gene	3R	30385573	30388178	-1
levy	2.99553	4	0.000165263	FBgn0034877	levy	CG17280	protein_coding_gene	2R	23548239	23548982	1
CR42719	2.99447	6	1.80404e-05	FBgn0261636	-	CR42719	non_protein_coding_gene	3L	615627	616646	-1
CR44468	2.99368	10	2.14588e-07	FBgn0265661	-	CR44468	non_protein_coding_gene	2R	18805595	18807195	1
snoRNA:Psi18S-1347a	2.99321	2	0.00152709	FBgn0083054	snoRNA:Psi18S-1347a	CR34544	snoRNA_gene	2R	18142802	18142938	1
Den1	2.99152	6	1.82395e-05	FBgn0033716	Deneddylase 1	CG8493	protein_coding_gene	2R	12337797	12339544	1
CG9921	2.98686	3	0.000511959	FBgn0030743	-	CG9921	protein_coding_gene	X	16331281	16333600	-1
CR44295	2.98642	2	0.00154832	FBgn0265341	-	CR44295	non_protein_coding_gene	2R	10044035	10045196	1
Kaz1-ORFA	2.98627	3	0.000512696	FBgn0063924	Kaz1-ORFA	CR33790	pseudogene_attribute	3L	216625	216931	1
noc	2.98626	8	2.03829e-06	FBgn0005771	no ocelli	CG4491	protein_coding_gene	2L	14490859	14494019	1
CG12310	2.981	3	0.000519374	FBgn0036467	-	CG12310	protein_coding_gene	3L	15050263	15050806	-1
Dlc90F	2.98082	4	0.000172404	FBgn0024432	Dynein light chain 90F	CG12363	protein_coding_gene	3R	18299229	18300044	1
CR31144	2.98013	4	0.000172742	FBgn0051144	-	CR31144	non_protein_coding_gene	3R	11222414	11223029	-1
Npc2e	2.97906	2	0.00157164	FBgn0051410	Niemann-Pick type C-2e	CG31410	protein_coding_gene	3R	10053332	10054348	1
CR43900	2.97843	2	0.00157366	FBgn0264501	-	CR43900	non_protein_coding_gene	2R	12259409	12260813	1
CR44409	2.97591	1	0.0047573	FBgn0265582	-	CR44409	non_protein_coding_gene	2L	17429706	17430157	1
aph-1	2.9756	7	6.43474e-06	FBgn0031458	anterior pharynx defective 1	CG2855	protein_coding_gene	2L	2766233	2767281	1
Vti1b	2.97518	17	1.06738e-10	FBgn0264751	Vesicle transport through interaction with t-SNAREs 1b	CG44009	protein_coding_gene	3R	18396995	18400339	1
CR45280	2.97443	7	6.46619e-06	FBgn0266818	-	CR45280	non_protein_coding_gene	2R	7254602	7256696	1
CG15673	2.96893	21	1.39054e-12	FBgn0034639	-	CG15673	protein_coding_gene	2R	21608393	21613071	-1
CR43899	2.96354	1	0.0048531	FBgn0264500	-	CR43899	non_protein_coding_gene	X	10210181	10210636	1
GstD3	2.95841	5	6.15881e-05	FBgn0010039	Glutathione S transferase D3	CG4381	protein_coding_gene	3R	12373068	12373813	1
CG33169	2.95717	2	0.00164313	FBgn0053169	-	CG33169	protein_coding_gene	3L	22863864	22864496	1
Clic	2.95596	21	1.58371e-12	FBgn0030529	Chloride intracellular channel	CG10997	protein_coding_gene	X	13812971	13822307	-1
CR45670	2.95375	1	0.00493028	FBgn0267230	-	CR45670	non_protein_coding_gene	3L	4107143	4107470	-1
alphaTub84B	2.95329	12	3.00717e-08	FBgn0003884	alpha-Tubulin at 84B	CG1913	protein_coding_gene	3R	7086599	7088839	1
CR43644	2.95234	3	0.000557204	FBgn0263653	-	CR43644	non_protein_coding_gene	3R	26020479	26021076	-1
Tim17b1	2.95178	4	0.000187413	FBgn0037310	Tim17b1	CG1158	protein_coding_gene	3R	5300145	5301186	1
CR45279	2.95142	3	0.000558474	FBgn0266817	-	CR45279	non_protein_coding_gene	2R	12593195	12593827	-1
CR44733	2.95055	1	0.00495578	FBgn0265946	-	CR44733	non_protein_coding_gene	2L	14409755	14410045	1
CR45026	2.94954	4	0.000188621	FBgn0266384	-	CR45026	non_protein_coding_gene	3L	5780102	5780863	-1
CR31044	2.94911	20	5.04487e-12	FBgn0051044	-	CR31044	non_protein_coding_gene	3R	29214562	29219667	1
ksh	2.94669	3	0.000564996	FBgn0040890	kish	CG14199	protein_coding_gene	X	19494420	19494992	-1
snoRNA:Or-CD1	2.94061	3	0.000573475	FBgn0086027	-	CR34656	snoRNA_gene	2R	22197269	22197374	-1
CG30197	2.93805	4	0.000194959	FBgn0050197	-	CG30197	protein_coding_gene	2R	14514030	14514992	1
mthl14	2.93579	9	8.67558e-07	FBgn0052476	methuselah-like 14	CG32476	protein_coding_gene	3L	247491	250305	1
CG15386	2.93573	2	0.00171632	FBgn0040715	-	CG15386	protein_coding_gene	2L	2216503	2217246	-1
CG42371	2.93573	2	0.00171632	FBgn0259717	-	CG42371	protein_coding_gene	2L	2216503	2217246	-1
GstD4	2.93164	5	6.72677e-05	FBgn0010040	Glutathione S transferase D4	CG11512	protein_coding_gene	3R	12374100	12374824	1
CR44293	2.92966	2	0.00173762	FBgn0265339	-	CR44293	non_protein_coding_gene	2R	9861145	9861545	1
CG15098	2.92875	11	1.03354e-07	FBgn0034398	-	CG15098	protein_coding_gene	2R	18833372	18834775	-1
CG1667	2.92853	13	1.19053e-08	FBgn0033453	-	CG1667	protein_coding_gene	2R	9842686	9845512	1
snoRNA:Psi18S-531	2.92799	1	0.00513925	FBgn0083027	snoRNA:Psi18S-531	CR34590	snoRNA_gene	X	763083	763234	-1
CG18178	2.92633	8	2.67868e-06	FBgn0036035	-	CG18178	protein_coding_gene	3L	9717786	9719144	-1
CG34454	2.92507	1	0.00516346	FBgn0085483	-	CG34454	protein_coding_gene	3L	231681	232350	-1
Chmp1	2.92471	3	0.0005963	FBgn0036805	Charged multivesicular body protein 1	CG4108	protein_coding_gene	3L	18682895	18684061	-1
CR44600	2.92392	3	0.000597452	FBgn0265811	-	CR44600	non_protein_coding_gene	2L	13398858	13399831	-1
CG11985	2.92049	1	0.00520172	FBgn0040534	Splicing factor 3b subunit 5	CG11985	protein_coding_gene	3R	9014972	9015341	-1
Tom7	2.9183	3	0.000605754	FBgn0033357	Translocase of outer membrane 7	CG8226	protein_coding_gene	2R	8951595	8952242	1
CG32202	2.9183	3	0.000605756	FBgn0052202	-	CG32202	protein_coding_gene	3L	18682184	18682860	1
Vha16-1	2.91402	17	1.77861e-10	FBgn0262736	Vacuolar H[+] ATPase 16kD subunit 1	CG3161	protein_coding_gene	2R	6625242	6633090	-1
CG12384	2.91372	3	0.000612596	FBgn0033624	-	CG12384	protein_coding_gene	2R	11357902	11359176	-1
CG7370	2.91163	5	7.18545e-05	FBgn0037133	-	CG7370	protein_coding_gene	3L	21769815	21771321	1
CG30345	2.91135	10	3.34758e-07	FBgn0050345	-	CG30345	protein_coding_gene	2R	9148689	9151892	1
CR45269	2.91133	1	0.00527911	FBgn0266807	-	CR45269	non_protein_coding_gene	2R	22666125	22666605	-1
Nmda1	2.90812	10	3.40648e-07	FBgn0013305	N-methyl-D-aspartate receptor-associated protein	CG3798	protein_coding_gene	2R	12877094	12880230	-1
CR45146	2.9051	5	7.34181e-05	FBgn0266639	-	CR45146	non_protein_coding_gene	2R	17697532	17698796	1
snoRNA:Or-aca2	2.90383	2	0.00183131	FBgn0082924	snoRNA:Or-aca2	CR34593	snoRNA_gene	X	7901062	7901203	-1
AlkB	2.90361	7	8.66805e-06	FBgn0065035	AlkB	CG33250	protein_coding_gene	X	15858134	15859487	-1
lawc	2.90168	6	2.54702e-05	FBgn0262976	leg arista wing complex	CG32711	protein_coding_gene	X	8408008	8411658	-1
snoRNA:Psi28S-1175a	2.90017	1	0.0053749	FBgn0083005	snoRNA:Psi28S-1175a	CR34558	snoRNA_gene	2R	22607085	22607220	1
snoRNA:Psi28S-1175b	2.90017	1	0.0053749	FBgn0083004	snoRNA:Psi28S-1175b	CR34559	snoRNA_gene	2R	22607232	22607372	1
snoRNA:Psi28S-1175c	2.90017	1	0.0053749	FBgn0083003	snoRNA:Psi28S-1175c	CR34560	snoRNA_gene	2R	22607385	22607520	1
snoRNA:Or-aca1	2.90017	1	0.0053749	FBgn0082925	snoRNA:Or-aca1	CR34561	snoRNA_gene	2R	22607544	22607678	1
CG14696	2.89501	8	3.0898e-06	FBgn0037853	-	CG14696	protein_coding_gene	3R	10882433	10885001	-1
mlt	2.8937	17	2.10749e-10	FBgn0265512	mulet	CG12214	protein_coding_gene	2R	10155916	10158931	-1
CR45299	2.8904	1	0.00546016	FBgn0266837	-	CR45299	non_protein_coding_gene	2L	3508598	3509036	1
CG12929	2.89023	2	0.00188262	FBgn0033429	-	CG12929	protein_coding_gene	2R	9586110	9586714	-1
CG3995	2.88989	2	0.00188393	FBgn0038472	-	CG3995	protein_coding_gene	3R	17041896	17043136	-1
CR44192	2.88907	4	0.000224433	FBgn0265081	-	CR44192	non_protein_coding_gene	3R	10052846	10054298	-1
tsr	2.88864	5	7.75109e-05	FBgn0011726	twinstar	CG4254	protein_coding_gene	2R	24044453	24046805	-1
CG34213	2.88811	5	7.76447e-05	FBgn0085242	-	CG34213	protein_coding_gene	2R	23967124	23967745	-1
CG5245	2.88799	6	2.68003e-05	FBgn0038047	-	CG5245	protein_coding_gene	3R	12429560	12431235	1
snoRNA:Psi18S-1275	2.88782	1	0.00548289	FBgn0086663	snoRNA:Psi18S-1275	CR33625	snoRNA_gene	3R	9778398	9778537	1
CR44284	2.8847	2	0.00190389	FBgn0265311	-	CR44284	non_protein_coding_gene	2R	9183395	9184495	1
Drat	2.88096	21	3.3613e-12	FBgn0033188	Death resistor Adh domain containing target	CG1600	protein_coding_gene	2R	7526118	7532981	-1
Fdx1	2.88083	2	0.00191896	FBgn0011769	Ferredoxin 1	CG4205	protein_coding_gene	3L	9370195	9371238	-1
snoRNA:Psi28S-2179	2.88038	1	0.00554908	FBgn0086666	snoRNA:Psi28S-2179	CR33918	snoRNA_gene	X	763942	764086	-1
mRpL42	2.8802	2	0.00192141	FBgn0033480	mitochondrial ribosomal protein L42	CG12921	protein_coding_gene	2R	10066650	10067242	1
GstD9	2.87959	9	1.14778e-06	FBgn0038020	Glutathione S transferase D9	CG10091	protein_coding_gene	3R	12366163	12367564	-1
CG15861	2.87888	13	1.65755e-08	FBgn0035084	-	CG15861	protein_coding_gene	2R	24943392	24945201	-1
CG31812	2.8779	8	3.34059e-06	FBgn0051812	-	CG31812	protein_coding_gene	2L	16729777	16731199	1
CG8319	2.87765	6	2.78509e-05	FBgn0037722	-	CG8319	protein_coding_gene	3R	9627321	9628676	1
MRE23	2.87693	17	2.42441e-10	FBgn0262741	mRNA-like ncRNA in embryogenesis 23	CR43126	non_protein_coding_gene	3R	28586048	28591386	1
CG12112	2.8729	9	1.18664e-06	FBgn0030048	-	CG12112	protein_coding_gene	X	8558879	8560192	-1
CR46145	2.87231	5	8.17957e-05	FBgn0267820	-	CR46145	non_protein_coding_gene	3R	9393890	9394737	1
CG32485	2.86938	6	2.87196e-05	FBgn0052485	-	CG32485	protein_coding_gene	3L	3050323	3051765	1
Dronc	2.86756	15	2.16465e-09	FBgn0026404	Death regulator Nedd2-like caspase	CG8091	protein_coding_gene	3L	9968479	9971002	1
CG42846	2.86672	3	0.000687465	FBgn0262035	-	CG42846	protein_coding_gene	3L	230971	231604	-1
CR45480	2.86382	1	0.00569912	FBgn0267036	-	CR45480	non_protein_coding_gene	X	2269996	2270507	1
Mes2	2.86223	19	3.3345e-11	FBgn0037207	Mesoderm-expressed 2	CG11100	protein_coding_gene	3L	22945657	22952248	1
CR45054	2.86192	14	6.4738e-09	FBgn0266414	-	CR45054	non_protein_coding_gene	3R	10083381	10090525	1
glec	2.8606	19	3.38471e-11	FBgn0015229	gliolectin	CG6575	protein_coding_gene	3R	21850694	21856266	-1
CG31229	2.86001	5	8.51816e-05	FBgn0051229	-	CG31229	protein_coding_gene	3R	18667852	18669083	1
CG9117	2.85812	4	0.000245316	FBgn0031766	-	CG9117	protein_coding_gene	2L	6036997	6037902	-1
Rab7	2.85784	9	1.27911e-06	FBgn0015795	Rab7	CG5915	protein_coding_gene	3R	23993008	23995452	1
CR44019	2.85693	3	0.000704185	FBgn0264789	-	CR44019	non_protein_coding_gene	3R	5250913	5252132	1
CG11686	2.8527	8	3.74734e-06	FBgn0040551	-	CG11686	protein_coding_gene	3R	13260356	13262227	1
CR45501	2.85079	3	0.000714874	FBgn0267057	-	CR45501	non_protein_coding_gene	X	19745936	19746487	-1
E(spl)malpha-BFM	2.84996	6	3.08691e-05	FBgn0002732	Enhancer of split malpha, Bearded family member	CG8337	protein_coding_gene	3R	26010893	26011568	1
CR43723	2.84733	6	3.11729e-05	FBgn0263967	-	CR43723	non_protein_coding_gene	2R	7492364	7493497	1
CG34376	2.84684	48	2.51374e-24	FBgn0085405	-	CG34376	protein_coding_gene	3R	22448099	22460749	1
CR42549	2.84678	8	3.8497e-06	FBgn0260722	-	CR42549	non_protein_coding_gene	3R	9548104	9551806	-1
CR44186	2.84608	3	0.000723194	FBgn0265075	-	CR44186	non_protein_coding_gene	2L	136144	136701	1
CG7841	2.84507	7	1.10441e-05	FBgn0036502	-	CG7841	protein_coding_gene	3L	15505188	15508252	-1
mRpL35	2.84496	2	0.00206407	FBgn0038923	mitochondrial ribosomal protein L35	CG13410	protein_coding_gene	3R	22023527	22024341	1
CG2911	2.84263	8	3.92323e-06	FBgn0037350	-	CG2911	protein_coding_gene	3R	5622119	5624125	-1
Xrp1	2.84232	41	4.15839e-21	FBgn0261113	Xrp1	CG17836	protein_coding_gene	3R	18914968	18926989	1
Tina-1	2.84138	12	6.04812e-08	FBgn0035083	Troponin C-akin-1	CG2803	protein_coding_gene	2R	24940625	24942413	-1
Pfrx	2.84066	50	3.55434e-25	FBgn0027621	6-phosphofructo-2-kinase	CG3400	protein_coding_gene	X	19495505	19509350	1
CG33226	2.84064	4	0.00025796	FBgn0069056	-	CG33226	protein_coding_gene	2R	21538250	21539293	-1
Phae1	2.84031	4	0.000258206	FBgn0263234	Phaedra 1	CG16996	protein_coding_gene	2L	12109417	12110664	1
CR44034	2.83601	2	0.00210196	FBgn0264826	-	CR44034	non_protein_coding_gene	3R	21615020	21615740	-1
RpL6	2.83544	7	1.14928e-05	FBgn0039857	Ribosomal protein L6	CG11522	protein_coding_gene	3R	31594792	31596204	-1
mir-4975	2.83305	2	0.00211463	FBgn0263518	mir-4975 stem loop	CR43503	miRNA_gene	2R	6707163	6707273	-1
snoRNA:Me28S-A982a	2.83226	1	0.00599642	FBgn0082943	snoRNA:Me28S-A982a	CR34527	snoRNA_gene	2R	9096237	9096313	1
snoRNA:Me28S-A982b	2.83226	1	0.00599642	FBgn0082942	snoRNA:Me28S-A982b	CR34528	snoRNA_gene	2R	9096506	9096582	1
CR44384	2.83077	2	0.00212447	FBgn0265534	-	CR44384	non_protein_coding_gene	X	15807453	15807949	-1
Arf79F	2.83051	11	1.83116e-07	FBgn0010348	ADP ribosylation factor at 79F	CG8385	protein_coding_gene	3L	22868380	22872231	-1
CG15440	2.83034	5	9.39305e-05	FBgn0031607	-	CG15440	protein_coding_gene	2L	4453169	4454453	-1
Calr	2.83027	14	8.10118e-09	FBgn0005585	Calreticulin	CG9429	protein_coding_gene	3R	9628691	9630851	-1
CG31548	2.83005	5	9.40197e-05	FBgn0051548	-	CG31548	protein_coding_gene	3R	5635901	5636852	-1
CG8441	2.82987	5	9.40775e-05	FBgn0034086	-	CG8441	protein_coding_gene	2R	16185122	16186506	-1
Cdk4	2.82987	29	1.37091e-15	FBgn0016131	Cyclin-dependent kinase 4	CG5072	protein_coding_gene	2R	16579470	16585448	1
RpL27A	2.82852	4	0.000267111	FBgn0285948	Ribosomal protein L27A	CG15442	protein_coding_gene	2L	4457186	4458364	-1
Sar1	2.82442	9	1.51076e-06	FBgn0038947	Secretion-associated Ras-related 1	CG7073	protein_coding_gene	3R	22356685	22360711	1
CG42656	2.82332	3	0.000764722	FBgn0261508	-	CG42656	protein_coding_gene	3R	7492961	7493271	-1
mthl15	2.82293	8	4.29201e-06	FBgn0051720	methuselah-like 15	CG31720	protein_coding_gene	2L	10234585	10238317	-1
Cyp6a15Psi	2.82214	7	1.21432e-05	FBgn0033303	Cyp6a15Psi	CR14753	pseudogene_attribute	2R	8569137	8570306	1
CG8860	2.82031	2	0.0021701	FBgn0033691	-	CG8860	protein_coding_gene	2R	12179483	12179902	-1
RpL32	2.81987	6	3.45224e-05	FBgn0002626	Ribosomal protein L32	CG7939	protein_coding_gene	3R	30045229	30046161	-1
CR42651	2.81974	11	1.9497e-07	FBgn0261503	-	CR42651	non_protein_coding_gene	3R	6808796	6816379	-1
RpL14	2.8192	4	0.000274361	FBgn0017579	Ribosomal protein L14	CG6253	protein_coding_gene	3L	8601006	8602392	1
by	2.81889	15	3.11934e-09	FBgn0000244	blistery	CG9379	protein_coding_gene	3R	9528238	9533011	-1
snoRNA:Me18S-C1831	2.81766	2	0.00218184	FBgn0065053	-	CR33674	snoRNA_gene	2L	4457603	4457674	-1
mRpS7	2.81691	5	9.81829e-05	FBgn0032236	mitochondrial ribosomal protein S7	CG5108	protein_coding_gene	2L	10386662	10387652	1
CR45632	2.81534	1	0.00616219	FBgn0267192	-	CR45632	non_protein_coding_gene	3R	21823692	21824086	1
Coop	2.8152	11	2.00198e-07	FBgn0263240	Corepressor of Pangolin	CG1621	protein_coding_gene	2R	7490836	7492589	-1
neur	2.81518	72	8.36877e-35	FBgn0002932	neuralized	CG11988	protein_coding_gene	3R	9020348	9039471	-1
CR44294	2.81475	5	9.8884e-05	FBgn0265340	-	CR44294	non_protein_coding_gene	2R	10026356	10026758	-1
Sc2	2.81463	7	1.25263e-05	FBgn0035471	Sc2	CG10849	protein_coding_gene	3L	3903492	3905035	1
CG9821	2.81108	28	4.94813e-15	FBgn0037636	-	CG9821	protein_coding_gene	3R	8813490	8820682	-1
CR42491	2.81019	5	0.000100382	FBgn0259993	-	CR42491	non_protein_coding_gene	X	762615	763810	-1
CG17270	2.80871	9	1.63371e-06	FBgn0038828	-	CG17270	protein_coding_gene	3R	20816445	20818929	-1
hng2	2.80744	9	1.64408e-06	FBgn0037634	hinge2	CG8359	protein_coding_gene	3R	8806322	8807581	1
snoRNA:Or-CD11	2.80683	1	0.00624722	FBgn0086082	-	CR34711	snoRNA_gene	3L	20453733	20453821	1
CG11077	2.8065	3	0.000796943	FBgn0039930	-	CG11077	protein_coding_gene	4	1028675	1029361	-1
dgt4	2.80338	5	0.00010266	FBgn0026085	dim gamma-tubulin 4	CG4865	protein_coding_gene	X	4113701	4114929	1
CG9548	2.80319	4	0.000287281	FBgn0031822	PHD finger protein 5a	CG9548	protein_coding_gene	2L	6490155	6490843	-1
Rap2l	2.80264	7	1.31636e-05	FBgn0283666	Ras-associated protein 2-like	CG3204	protein_coding_gene	2R	24063051	24065405	1
GstD2	2.80246	5	0.000102971	FBgn0010038	Glutathione S transferase D2	CG4181	protein_coding_gene	3R	12371971	12372704	1
Rho1	2.80185	13	2.76965e-08	FBgn0014020	Rho1	CG8416	protein_coding_gene	2R	16102687	16107229	1
CG8320	2.7993	4	0.000290518	FBgn0034059	-	CG8320	protein_coding_gene	2R	15992408	15993707	1
neb	2.79793	38	2.05e-19	FBgn0004374	nebbish	CG10718	protein_coding_gene	2L	20075757	20089698	1
ND-B14.5B	2.79781	4	0.00029176	FBgn0031505	NADH dehydrogenase (ubiquinone) B14.5 B subunit	CG12400	protein_coding_gene	2L	3144953	3145848	-1
Ibf1	2.79697	7	1.34761e-05	FBgn0037670	Insulator binding factor 1	CG8436	protein_coding_gene	3R	9258964	9260400	1
CG12207	2.79503	35	4.66534e-18	FBgn0285913	red Malpighian tubules	CG12207	protein_coding_gene	3R	14289071	14302276	1
CG42867	2.79189	3	0.000826022	FBgn0262141	-	CG42867	protein_coding_gene	2R	22665646	22666145	1
CR44373	2.79081	2	0.00230421	FBgn0265511	-	CR44373	non_protein_coding_gene	2R	15915995	15916795	1
CR43611	2.78908	5	0.000107612	FBgn0263586	-	CR43611	non_protein_coding_gene	2R	6707306	6708960	1
puc	2.78824	45	1.89147e-22	FBgn0243512	puckered	CG7850	protein_coding_gene	3R	8105332	8122294	1
CG43191	2.78794	3	0.000834073	FBgn0262820	-	CG43191	protein_coding_gene	2R	12035921	12037165	-1
snoRNA:Psi18S-1295	2.78759	2	0.00231935	FBgn0083055	snoRNA:Psi18S-1295	CR34615	snoRNA_gene	3R	20822610	20822749	1
CG7231	2.78616	10	6.58288e-07	FBgn0031968	-	CG7231	protein_coding_gene	2L	7983946	7986785	1
cer	2.78331	3	0.000843602	FBgn0034443	crammer	CG10460	protein_coding_gene	2R	19396215	19396772	-1
CR44368	2.78134	8	5.18816e-06	FBgn0265499	-	CR44368	non_protein_coding_gene	2R	14168844	14170917	-1
CG43679	2.77973	4	0.000307326	FBgn0263762	-	CG43679	protein_coding_gene	3L	15050856	15051425	-1
ubl	2.77909	2	0.00235977	FBgn0022224	ubiquitin like	CG3450	protein_coding_gene	2R	6810011	6810530	-1
Pex11	2.77652	7	1.46662e-05	FBgn0034058	Peroxin 11	CG8315	protein_coding_gene	2R	15991367	15992375	-1
Mst85C	2.77534	13	3.30493e-08	FBgn0028708	Mst85C	CG11993	protein_coding_gene	3R	9048645	9052231	1
CG2680	2.77504	6	4.07826e-05	FBgn0024995	-	CG2680	protein_coding_gene	X	2706151	2707427	-1
Atg3	2.76921	8	5.48314e-06	FBgn0036813	Autophagy-related 3	CG6877	protein_coding_gene	3L	18748687	18750483	1
CG8297	2.76918	3	0.000873355	FBgn0034050	bunker gear	CG8297	protein_coding_gene	2R	15934825	15935938	1
EndoA	2.76713	9	2.00955e-06	FBgn0038659	Endophilin A	CG14296	protein_coding_gene	3R	18906609	18910755	1
CG4455	2.76435	3	0.000883782	FBgn0028506	-	CG4455	protein_coding_gene	2L	16352934	16354539	1
RpL10	2.76406	6	4.24804e-05	FBgn0024733	Ribosomal protein L10	CG17521	protein_coding_gene	3L	23093190	23095471	-1
CG17996	2.76395	4	0.000321587	FBgn0032595	-	CG17996	protein_coding_gene	2L	16730458	16731039	-1
RpS16	2.76391	7	1.54517e-05	FBgn0034743	Ribosomal protein S16	CG4046	protein_coding_gene	2R	22605745	22607995	1
galectin	2.76281	6	4.26791e-05	FBgn0031213	galectin	CG11372	protein_coding_gene	2L	71757	76211	1
RabX1	2.76214	15	4.77634e-09	FBgn0015372	RabX1	CG3870	protein_coding_gene	2R	23519839	23523613	-1
CG5059	2.76001	8	5.71796e-06	FBgn0037007	-	CG5059	protein_coding_gene	3L	20514598	20519393	-1
CG33109	2.75923	5	0.000118738	FBgn0053109	-	CG33109	protein_coding_gene	3R	14220560	14221584	-1
Fim	2.75817	54	3.92792e-26	FBgn0024238	Fimbrin	CG8649	protein_coding_gene	X	17285704	17301929	-1
egr	2.75786	22	4.21277e-12	FBgn0033483	eiger	CG12919	protein_coding_gene	2R	10078366	10084210	1
MtnD	2.7558	1	0.00678263	FBgn0053192	Metallothionein D	CG33192	protein_coding_gene	3R	20534962	20535301	1
RpL36	2.75503	5	0.000120394	FBgn0002579	Ribosomal protein L36	CG7622	protein_coding_gene	X	628338	629483	-1
CG10433	2.75486	11	2.84469e-07	FBgn0034638	-	CG10433	protein_coding_gene	2R	21605676	21608125	-1
CG6709	2.75466	6	4.3992e-05	FBgn0036056	-	CG6709	protein_coding_gene	3L	9893188	9894743	-1
CG14164	2.75466	6	4.3992e-05	FBgn0036057	-	CG14164	protein_coding_gene	3L	9893188	9894743	-1
CR45566	2.75447	3	0.000905466	FBgn0267126	-	CR45566	non_protein_coding_gene	3R	27924879	27925368	-1
CG3770	2.75334	6	4.42079e-05	FBgn0035085	-	CG3770	protein_coding_gene	2R	24945139	24946636	1
CG44242	2.75013	2	0.00250282	FBgn0265177	-	CG44242	protein_coding_gene	2R	16196384	16196928	1
RNaseP:RNA	2.7499	1	0.00684743	FBgn0046696	Ribonuclease P RNA	CR32868	non_protein_coding_gene	3R	31217364	31217662	-1
Jafrac1	2.74918	9	2.19746e-06	FBgn0040309	thioredoxin peroxidase 1	CG1633	protein_coding_gene	X	13329824	13331994	1
Set	2.74789	7	1.65107e-05	FBgn0014879	Set	CG4299	protein_coding_gene	3R	15263552	15265253	1
bsk	2.74695	8	6.0687e-06	FBgn0000229	basket	CG5680	protein_coding_gene	2L	10247502	10250501	-1
CR44741	2.74624	1	0.00688798	FBgn0265954	-	CR44741	non_protein_coding_gene	2L	18954584	18954970	1
CR32252	2.74599	4	0.000338626	FBgn0052252	-	CR32252	non_protein_coding_gene	3L	4221704	4222734	-1
CG3902	2.74474	27	3.19448e-14	FBgn0036824	-	CG3902	protein_coding_gene	3L	18893120	18898293	-1
Sfp33A3	2.74293	2	0.00253973	FBgn0259964	Seminal fluid protein 33A3	CG42474	protein_coding_gene	2L	11839912	11840329	1
ATPsynE	2.74187	5	0.000125732	FBgn0038224	ATP synthase, subunit E	CG3321	protein_coding_gene	3R	14326947	14327735	1
CG1896	2.74108	3	0.000935711	FBgn0039870	-	CG1896	protein_coding_gene	3R	31744282	31745178	1
mir-996	2.7397	2	0.00255645	FBgn0262404	mir-996 stem loop	CR42947	miRNA_gene	3R	29217184	29217280	1
CR46015	2.73867	6	4.66856e-05	FBgn0267679	-	CR46015	non_protein_coding_gene	3R	12370507	12371099	1
CG3939	2.73832	8	6.31244e-06	FBgn0040396	-	CG3939	protein_coding_gene	X	3175018	3176223	1
CR45889	2.73822	3	0.000942298	FBgn0267549	-	CR45889	non_protein_coding_gene	3L	16042395	16042968	1
mRpL23	2.73811	5	0.0001273	FBgn0035335	mitochondrial ribosomal protein L23	CG1320	protein_coding_gene	3L	2372844	2373704	-1
p130CAS	2.73776	53	1.74156e-25	FBgn0035101	p130CAS	CG1212	protein_coding_gene	3L	152884	174517	1
RpL19	2.73756	6	4.68787e-05	FBgn0285950	Ribosomal protein L19	CG2746	protein_coding_gene	2R	24967877	24969547	-1
JhI-26	2.73723	12	1.15891e-07	FBgn0028424	Juvenile hormone-inducible protein 26	CG3767	protein_coding_gene	2R	16289320	16291333	1
CR46110	2.73592	1	0.00700352	FBgn0267779	-	CR46110	non_protein_coding_gene	3R	29774324	29775051	-1
snoRNA:Dek-a	2.73529	1	0.00701053	FBgn0263462	-	CR43577	snoRNA_gene	2R	16857413	16857578	1
snoRNA:Psi28S-3186	2.73464	1	0.00701792	FBgn0086662	snoRNA:Psi28S-3186	CR33709	snoRNA_gene	3R	5598015	5598157	-1
snoRNA:Psi28S-2442b	2.73464	1	0.00701792	FBgn0082988	snoRNA:Psi28S-2442b	CR34612	snoRNA_gene	3R	5598423	5598566	-1
snoRNA:Psi28S-2442a	2.73464	1	0.00701792	FBgn0082989	snoRNA:Psi28S-2442a	CR34613	snoRNA_gene	3R	5598638	5598777	-1
CR45936	2.73441	2	0.0025841	FBgn0267598	-	CR45936	non_protein_coding_gene	3L	18243700	18244239	1
GstE12	2.73389	13	4.3564e-08	FBgn0027590	Glutathione S transferase E12	CG16936	protein_coding_gene	2R	24766718	24768172	-1
CG2608	2.72995	7	1.77835e-05	FBgn0032870	-	CG2608	protein_coding_gene	2L	20645822	20647381	1
Mpc1	2.72238	7	1.83488e-05	FBgn0038662	Mitochondrial pyruvate carrier	CG14290	protein_coding_gene	3R	18926996	18928659	-1
snoRNA:U49:66Db	2.72225	1	0.0071595	FBgn0060291	snoRNA:U49:66Db	CR32910	snoRNA_gene	3L	8601948	8602031	1
snoRNA:Psi28S-2996	2.72111	2	0.0026549	FBgn0082980	snoRNA:Psi28S-2996	CR43565	snoRNA_gene	2L	22535458	22535593	-1
CG12379	2.72098	5	0.000134692	FBgn0030676	-	CG12379	protein_coding_gene	X	15733222	15733996	-1
CR44806	2.72088	5	0.000134738	FBgn0266041	-	CR44806	non_protein_coding_gene	2R	23908474	23908875	-1
Mgstl	2.72033	9	2.537e-06	FBgn0025814	Microsomal glutathione S-transferase-like	CG1742	protein_coding_gene	X	21042125	21044107	1
CG44142	2.71981	1	0.0071876	FBgn0264991	-	CG44142	protein_coding_gene	3R	13312855	13313188	-1
RpS20	2.71947	6	5.01393e-05	FBgn0019936	Ribosomal protein S20	CG15693	protein_coding_gene	3R	20822181	20823356	1
EndoGI	2.7175	10	9.53867e-07	FBgn0028515	Endonuclease G inhibitor	CG4930	protein_coding_gene	2L	16257688	16259511	1
Treh	2.7169	58	1.99331e-27	FBgn0003748	Trehalase	CG9364	protein_coding_gene	2R	21074018	21088945	1
CR45391	2.71649	3	0.000993889	FBgn0266940	-	CR45391	pseudogene_attribute	3L	18074504	18075084	-1
CR44512	2.71628	5	0.000136796	FBgn0265705	-	CR44512	non_protein_coding_gene	X	19667018	19667746	-1
CG9743	2.71564	26	1.24108e-13	FBgn0039756	-	CG9743	protein_coding_gene	3R	30196360	30202998	-1
ATPsynD	2.71477	7	1.8936e-05	FBgn0016120	ATP synthase, subunit D	CG6030	protein_coding_gene	3R	19095000	19096271	1
out	2.71439	44	2.25525e-21	FBgn0259834	outsiders	CG8062	protein_coding_gene	X	19310513	19322106	-1
CG6674	2.7073	5	0.000140906	FBgn0036063	-	CG6674	protein_coding_gene	3L	9971151	9972054	-1
UQCR-6.4	2.70432	5	0.000142294	FBgn0034245	Ubiquinol-cytochrome c reductase 6.4 kDa subunit	CG14482	protein_coding_gene	2R	17572096	17572784	-1
CG30109	2.70369	2	0.00275059	FBgn0050109	-	CG30109	protein_coding_gene	2R	17670082	17670748	1
miple2	2.70298	13	5.35305e-08	FBgn0029002	midkine and pleiotrophin 2	CG18321	protein_coding_gene	3L	271200	275018	1
CR43685	2.7028	5	0.000143012	FBgn0263768	-	CR43685	non_protein_coding_gene	3R	7092347	7093707	-1
ORMDL	2.702	4	0.000384283	FBgn0037110	ORMDL	CG14577	protein_coding_gene	3L	21635305	21636251	1
CG13339	2.70146	5	0.000143643	FBgn0033871	-	CG13339	protein_coding_gene	2R	13824858	13825572	1
CG10337	2.70133	6	5.36357e-05	FBgn0032805	-	CG10337	protein_coding_gene	2L	19545376	19546959	-1
Ssu72	2.70051	10	1.04554e-06	FBgn0031054	Ssu72 CTD phosphatase	CG14216	protein_coding_gene	X	19664561	19666866	1
RpL18A	2.69922	7	2.01944e-05	FBgn0010409	Ribosomal protein L18A	CG6510	protein_coding_gene	2R	17546406	17547462	-1
CR44724	2.69879	5	0.000144915	FBgn0265937	-	CR44724	non_protein_coding_gene	2R	21297495	21298495	-1
CG42240	2.69822	3	0.00103946	FBgn0250869	-	CG42240	protein_coding_gene	X	6330842	6333028	1
DNaseII	2.69815	8	7.58104e-06	FBgn0000477	Deoxyribonuclease II	CG7780	protein_coding_gene	3R	18019375	18021161	1
CG10466	2.69798	4	0.000388745	FBgn0032822	-	CG10466	protein_coding_gene	2L	19792104	19792782	1
Mdh2	2.69589	14	2.09938e-08	FBgn0262559	Malate dehydrogenase 2	CG7998	protein_coding_gene	3R	18226396	18228718	1
HSPC300	2.69259	4	0.000394814	FBgn0061198	Haematopoietic stem/progenitor cell protein 300	CG30173	protein_coding_gene	2R	24027717	24028789	-1
CG11378	2.69215	10	1.09381e-06	FBgn0040364	-	CG11378	protein_coding_gene	X	1170828	1173797	1
CG31223	2.69125	5	0.000148561	FBgn0051223	-	CG31223	protein_coding_gene	3R	20831127	20832455	1
RpL39	2.69099	5	0.000148687	FBgn0023170	Ribosomal protein L39	CG3997	protein_coding_gene	2R	24061853	24062431	-1
CG30008	2.69072	6	5.57929e-05	FBgn0050008	-	CG30008	protein_coding_gene	2R	9889878	9891141	1
RpL34a	2.69032	3	0.0010598	FBgn0039406	Ribosomal protein L34a	CG6090	protein_coding_gene	3R	26058420	26059267	-1
Rcd4	2.68909	5	0.000149619	FBgn0032034	Reduction in Cnn dots 4	CG17295	protein_coding_gene	2L	8382861	8383657	1
CR44758	2.68892	16	3.10507e-09	FBgn0265979	-	CR44758	non_protein_coding_gene	2R	22312876	22316604	1
pirk	2.6857	13	6.00653e-08	FBgn0034647	poor Imd response upon knock-in	CG15678	protein_coding_gene	2R	21660967	21662995	-1
CG30159	2.68515	8	8.04415e-06	FBgn0050159	-	CG30159	protein_coding_gene	2R	6992681	6994306	1
thoc7	2.68461	6	5.70765e-05	FBgn0035110	thoc7	CG17143	protein_coding_gene	3L	211636	212687	-1
snoRNA:Me28S-G2173	2.68296	2	0.00286895	FBgn0086028	-	CR34657	snoRNA_gene	2R	22606795	22606861	1
CG32095	2.68267	4	0.000406243	FBgn0052095	-	CG32095	protein_coding_gene	3L	11824207	11825732	-1
CG31710	2.67921	17	1.26337e-09	FBgn0051710	-	CG31710	protein_coding_gene	2L	9702442	9705954	-1
pita	2.67847	22	9.66215e-12	FBgn0034878	pita	CG3941	protein_coding_gene	2R	23548967	23554712	-1
CR45010	2.67774	1	0.00769183	FBgn0266362	-	CR45010	non_protein_coding_gene	X	23010972	23011293	1
MFS14	2.67766	30	3.97431e-15	FBgn0010651	Major Facilitator Superfamily Transporter 14	CG15095	protein_coding_gene	2R	18796975	18803727	-1
ND-ASHI	2.6776	9	3.13864e-06	FBgn0029888	NADH dehydrogenase (ubiquinone) ASHI subunit	CG3192	protein_coding_gene	X	6677262	6679118	-1
CG13994	2.67618	4	0.000413886	FBgn0031772	-	CG13994	protein_coding_gene	2L	6062989	6063671	1
CR33218	2.67482	3	0.0011009	FBgn0053218	-	CR33218	non_protein_coding_gene	X	2330159	2330826	1
SsRbeta	2.67263	5	0.00015796	FBgn0011016	Signal sequence receptor beta	CG5474	protein_coding_gene	3L	16129617	16130983	1
CR44651	2.67071	4	0.00042045	FBgn0265862	-	CR44651	non_protein_coding_gene	2R	20531867	20532969	1
RpL31	2.66914	5	0.000159789	FBgn0285949	Ribosomal protein L31	CG1821	protein_coding_gene	2R	9587193	9587989	1
COX5B	2.66825	6	6.06538e-05	FBgn0031830	Cytochrome c oxidase subunit 5B	CG11015	protein_coding_gene	2L	6557800	6559308	1
CR43687	2.66726	1	0.00782277	FBgn0263770	-	CR43687	pseudogene_attribute	2R	18401846	18402297	1
CR45132	2.66675	3	0.00112291	FBgn0266625	-	CR45132	non_protein_coding_gene	2R	9284845	9285594	1
CR44120	2.66656	2	0.00296618	FBgn0264951	-	CR44120	non_protein_coding_gene	2L	8205367	8205648	-1
plu	2.66551	3	0.00112632	FBgn0003114	plutonium	CG9183	protein_coding_gene	2R	20262958	20263684	-1
CR43730	2.66546	13	6.87366e-08	FBgn0263981	-	CR43730	non_protein_coding_gene	2R	16288927	16291474	-1
CG30423	2.66338	4	0.000429396	FBgn0050423	-	CG30423	protein_coding_gene	2R	24874976	24875865	-1
CG42495	2.66123	4	0.000432067	FBgn0260027	-	CG42495	protein_coding_gene	3L	18667361	18668135	1
CG30283	2.66103	6	6.23036e-05	FBgn0260477	-	CG30283	protein_coding_gene	2R	21539584	21540573	-1
CR44297	2.65879	3	0.00114507	FBgn0265343	-	CR44297	non_protein_coding_gene	2R	10052643	10052995	-1
CG44296	2.65857	2	0.00301478	FBgn0265342	-	CG44296	protein_coding_gene	2R	10050348	10050874	1
CG10168	2.65848	9	3.4522e-06	FBgn0039087	-	CG10168	protein_coding_gene	3R	23536993	23538908	-1
CR45522	2.65768	4	0.00043649	FBgn0267078	-	CR45522	non_protein_coding_gene	X	14786412	14787897	1
CG11447	2.65731	4	0.000436959	FBgn0038737	-	CG11447	protein_coding_gene	3R	19861610	19862600	1
CG32625	2.65693	3	0.00115029	FBgn0052625	-	CG32625	protein_coding_gene	X	13756164	13756826	-1
RpL35A	2.6558	4	0.000438867	FBgn0037328	Ribosomal protein L35A	CG2099	protein_coding_gene	3R	5465630	5467101	-1
CG7637	2.65382	2	0.00304398	FBgn0033548	-	CG7637	protein_coding_gene	2R	10810556	10810936	-1
RpII215	2.65361	55	1.82639e-25	FBgn0003277	RNA polymerase II 215kD subunit	CG1554	protein_coding_gene	X	11562800	11570326	-1
Nph	2.65316	4	0.000442203	FBgn0039735	Nucleophosmin	CG7911	protein_coding_gene	3R	30003681	30004861	-1
CR46257	2.65136	1	0.00802584	FBgn0267990	-	CR46257	non_protein_coding_gene	2R	9578905	9579271	1
CG32069	2.65074	2	0.00306314	FBgn0052069	-	CG32069	protein_coding_gene	3L	11062131	11062614	-1
PRAS40	2.64751	43	2.20846e-20	FBgn0267824	Proline-rich Akt substrate 40 kDa	CG46146	protein_coding_gene	2R	14481187	14497312	1
CR43158	2.6461	3	0.00118126	FBgn0262688	-	CR43158	pseudogene_attribute	2L	20639015	20639578	1
sty	2.6456	75	9.76864e-34	FBgn0014388	sprouty	CG1921	protein_coding_gene	3L	3401153	3424935	-1
Ef1alpha48D	2.64332	17	1.70476e-09	FBgn0284245	eukaryotic translation elongation factor 1 alpha 1	CG8280	protein_coding_gene	2R	11891135	11895762	1
Vha14-1	2.64304	5	0.000174141	FBgn0262512	Vacuolar H[+] ATPase 14kD subunit 1	CG8210	protein_coding_gene	2R	15679426	15680084	-1
l(2)35Be	2.64197	2	0.00311821	FBgn0261881	lethal (2) 35Be	CG4140	protein_coding_gene	2L	15006583	15007431	-1
jigr1	2.64144	48	2.04038e-22	FBgn0039350	jing interacting gene regulatory 1	CG17383	protein_coding_gene	3R	25637843	25651874	1
CG10512	2.64112	23	5.4658e-12	FBgn0037057	-	CG10512	protein_coding_gene	3L	21202920	21208092	1
peb	2.63847	34	1.47405e-16	FBgn0003053	pebbled	CG12212	protein_coding_gene	X	4617564	4627206	1
opm	2.63823	5	0.000176928	FBgn0264389	opossum	CG9053	protein_coding_gene	X	15064836	15066432	-1
CG1161	2.63797	6	6.78785e-05	FBgn0037313	-	CG1161	protein_coding_gene	3R	5355092	5356748	1
GlcT-1	2.63783	15	1.21445e-08	FBgn0067102	Ceramide glucosyltransferase	CG6437	protein_coding_gene	2R	22075988	22079381	1
CG31689	2.63752	57	3.97218e-26	FBgn0031449	-	CG31689	protein_coding_gene	2L	2725674	2739830	1
CG11267	2.63614	5	0.000178146	FBgn0036334	-	CG11267	protein_coding_gene	3L	13016050	13016903	1
Cdk1	2.63591	8	1.00688e-05	FBgn0004106	Cyclin-dependent kinase 1	CG5363	protein_coding_gene	2L	10384739	10386262	-1
mir-4955	2.63532	1	0.00823596	FBgn0263531	mir-4955 stem loop	CR43516	miRNA_gene	X	2544740	2544908	-1
CG7770	2.63477	1	0.00824326	FBgn0036918	Prefoldin 6	CG7770	protein_coding_gene	3L	19923671	19924688	1
CG11151	2.63462	7	2.63839e-05	FBgn0030519	-	CG11151	protein_coding_gene	X	13739744	13741952	1
Tis11	2.63342	61	9.58496e-28	FBgn0011837	Tis11 zinc finger protein	CG4070	protein_coding_gene	X	12659415	12682554	1
CR45929	2.63337	5	0.000179781	FBgn0267591	-	CR45929	non_protein_coding_gene	X	1900768	1901162	1
RpL28	2.63266	9	3.92594e-06	FBgn0035422	Ribosomal protein L28	CG12740	protein_coding_gene	3L	3220911	3222960	-1
Trs23	2.63106	3	0.00122567	FBgn0260861	TRAPP subunit 23	CG9298	protein_coding_gene	2L	8686231	8687052	1
rush	2.63082	6	6.97086e-05	FBgn0025381	rush hour	CG14782	protein_coding_gene	X	1478552	1481420	1
cib	2.63052	20	1.07873e-10	FBgn0026084	ciboulot	CG4944	protein_coding_gene	X	4106113	4110981	1
CG17337	2.62921	10	1.53672e-06	FBgn0259979	-	CG17337	protein_coding_gene	2R	5697872	5700212	1
CG15237	2.62898	3	0.00123194	FBgn0033104	-	CG15237	protein_coding_gene	2R	6809044	6809766	-1
lin-28	2.62858	9	4.00663e-06	FBgn0035626	lin-28	CG17334	protein_coding_gene	3L	5654681	5657384	1
Npc2a	2.62761	4	0.000475904	FBgn0031381	Niemann-Pick type C-2a	CG7291	protein_coding_gene	2L	1988290	1988940	1
wun2	2.62739	12	2.30082e-07	FBgn0041087	wunen-2	CG8805	protein_coding_gene	2R	9414342	9417846	1
CR32636	2.62692	8	1.04897e-05	FBgn0052636	-	CR32636	non_protein_coding_gene	X	13332374	13333857	1
MtnA	2.62257	6	7.18793e-05	FBgn0002868	Metallothionein A	CG9470	protein_coding_gene	3R	9783407	9784370	-1
CR45210	2.62186	4	0.000483837	FBgn0266737	-	CR45210	non_protein_coding_gene	3L	19260040	19260895	1
CR46075	2.62167	1	0.00841906	FBgn0267744	-	CR46075	non_protein_coding_gene	2R	6501032	6501772	-1
CG32368	2.6199	3	0.00125969	FBgn0052368	-	CG32368	protein_coding_gene	3L	7915437	7915846	1
CG17734	2.61914	6	7.27999e-05	FBgn0037890	-	CG17734	protein_coding_gene	3R	11242208	11243999	-1
CG6028	2.61793	10	1.63325e-06	FBgn0038924	-	CG6028	protein_coding_gene	3R	22024259	22025506	-1
CG32803	2.61749	8	1.09508e-05	FBgn0052803	-	CG32803	protein_coding_gene	X	1900699	1901911	-1
CG8097	2.61688	11	6.35261e-07	FBgn0030660	-	CG8097	protein_coding_gene	X	15583159	15585249	1
Srp19	2.6164	2	0.00328455	FBgn0015298	Signal recognition particle protein 19	CG4457	protein_coding_gene	3L	7347310	7348034	-1
Lk6	2.61548	25	1.08181e-12	FBgn0017581	Lk6 kinase	CG17342	protein_coding_gene	3R	11750931	11764457	-1
Mob3	2.61464	4	0.000493981	FBgn0259482	MOB kinase activator 3	CG4946	protein_coding_gene	2L	10265336	10266570	1
CR45543	2.61436	4	0.000494384	FBgn0267103	-	CR45543	non_protein_coding_gene	X	9595082	9595467	1
CR45478	2.61225	2	0.00331234	FBgn0267034	-	CR45478	non_protein_coding_gene	X	2009957	2010287	1
Dsp1	2.61218	16	5.70577e-09	FBgn0278608	Dorsal switch protein 1	CG12223	protein_coding_gene	X	16333612	16340624	1
Cpr51A	2.61053	11	6.59199e-07	FBgn0033942	Cuticular protein 51A	CG10112	protein_coding_gene	2R	14512559	14515211	-1
Rpi	2.61041	8	1.13102e-05	FBgn0050410	Ribose-5-phosphate isomerase	CG30410	protein_coding_gene	2R	23355183	23356441	1
Trs20	2.60968	2	0.00332972	FBgn0266724	TRAPP subunit 20	CG5161	protein_coding_gene	3L	16131001	16131632	-1
CR44992	2.60964	5	0.000194411	FBgn0266327	-	CR44992	non_protein_coding_gene	2L	8703475	8705450	1
Hnf4	2.60725	78	2.01046e-34	FBgn0004914	Hepatocyte nuclear factor 4	CG9310	protein_coding_gene	2L	8687226	8709611	-1
CG31347	2.60643	4	0.000505779	FBgn0051347	-	CG31347	protein_coding_gene	3R	12691733	12692597	-1
RpL41	2.60591	1	0.00863565	FBgn0066084	Ribosomal protein L41	CG30425	protein_coding_gene	2R	24903416	24903935	-1
Tudor-SN	2.60579	18	9.06169e-10	FBgn0035121	Tudor staphylococcal nuclease	CG7008	protein_coding_gene	3L	259043	264380	-1
RpS27	2.60502	6	7.67232e-05	FBgn0039300	Ribosomal protein S27	CG10423	protein_coding_gene	3R	25245955	25247514	-1
CG34288	2.60436	4	0.000508796	FBgn0085317	-	CG34288	protein_coding_gene	3R	22446763	22447263	-1
spi	2.6043	21	5.39644e-11	FBgn0005672	spitz	CG10334	protein_coding_gene	2L	19567900	19577315	-1
CG45544	2.60401	4	0.00050931	FBgn0267104	-	CG45544	protein_coding_gene	3R	29256485	29257425	1
CG15922	2.60351	5	0.000198376	FBgn0040575	-	CG15922	protein_coding_gene	3R	20559708	20560280	-1
CR44185	2.60349	5	0.000198389	FBgn0265074	-	CR44185	non_protein_coding_gene	2L	135402	136128	1
snoRNA:Tudor-SN-a	2.60134	2	0.00338662	FBgn0263470	-	CR43585	snoRNA_gene	3L	259970	260280	-1
CG10734	2.60048	5	0.000200368	FBgn0034082	-	CG10734	protein_coding_gene	2R	16157267	16158794	-1
CG43815	2.59818	1	0.00874389	FBgn0264363	-	CG43815	protein_coding_gene	2L	3576210	3576623	1
mir-2a-1	2.5973	1	0.00875626	FBgn0262377	mir-2a-1 stem loop	CR42899	miRNA_gene	2L	19569897	19569972	-1
mir-2b-2	2.5973	1	0.00875626	FBgn0262449	mir-2b-2 stem loop	CR43016	miRNA_gene	2L	19570182	19570264	-1
CG6707	2.59545	13	1.09607e-07	FBgn0036058	-	CG6707	protein_coding_gene	3L	9894807	9898575	-1
snoRNA:Me28S-C1237	2.59402	2	0.0034374	FBgn0086038	-	CR34667	snoRNA_gene	2L	16528823	16528922	-1
mir-304	2.59316	1	0.00881493	FBgn0262409	mir-304 stem loop	CR42953	miRNA_gene	X	15508959	15509046	1
mtDNA-helicase	2.59096	10	1.88935e-06	FBgn0032154	mitochondrial DNA helicase	CG5924	protein_coding_gene	2L	9891255	9893446	-1
CG18135	2.58998	37	1.8713e-17	FBgn0036837	-	CG18135	protein_coding_gene	3L	18990026	18998283	-1
CG11885	2.58933	1	0.00886955	FBgn0031253	-	CG11885	protein_coding_gene	2L	420895	421450	-1
CG4585	2.58923	14	4.47019e-08	FBgn0025335	-	CG4585	protein_coding_gene	2R	23862962	23865398	-1
CG3176	2.58863	5	0.000208349	FBgn0029524	-	CG3176	protein_coding_gene	X	481862	482768	1
CG5010	2.58774	5	0.000208958	FBgn0260747	Coiled-coil-helix-coiled-coil-helix domain containing 2	CG5010	protein_coding_gene	X	17149001	17150647	1
Diap1	2.5871	36	5.01471e-17	FBgn0260635	Death-associated inhibitor of apoptosis 1	CG12284	protein_coding_gene	3L	16038410	16051034	-1
CG2811	2.58512	4	0.000537744	FBgn0035082	-	CG2811	protein_coding_gene	2R	24939706	24940483	-1
CR45029	2.58398	7	3.25352e-05	FBgn0266389	-	CR45029	non_protein_coding_gene	3R	9876998	9878498	-1
CG5039	2.58373	4	0.000539892	FBgn0039356	-	CG5039	protein_coding_gene	3R	25678683	25679529	1
CG9034	2.57981	3	0.0013899	FBgn0040931	-	CG9034	protein_coding_gene	X	9159514	9160052	-1
CG3800	2.57936	9	5.11954e-06	FBgn0034802	CCHC-type zinc finger nucleic acid binding protein	CG3800	protein_coding_gene	2R	22934569	22937077	-1
Cp1	2.57874	19	4.51512e-10	FBgn0013770	Cysteine proteinase-1	CG6692	protein_coding_gene	2R	13960675	13967981	1
CR46204	2.57845	4	0.000548145	FBgn0267923	-	CR46204	non_protein_coding_gene	2L	17450494	17452384	1
CG12093	2.57761	4	0.000549479	FBgn0035372	-	CG12093	protein_coding_gene	3L	2772560	2774007	-1
CG14806	2.57757	5	0.000216079	FBgn0029594	-	CG14806	protein_coding_gene	X	1880282	1881432	1
CG44251	2.57746	13	1.23575e-07	FBgn0265186	-	CG44251	protein_coding_gene	2R	12948348	12952293	-1
Pabp2	2.57555	5	0.000217529	FBgn0005648	Pabp2	CG2163	protein_coding_gene	2R	8131431	8134374	1
Mes4	2.57144	3	0.00141877	FBgn0034726	Mesoderm-expressed 4	CG11301	protein_coding_gene	2R	22411789	22412582	1
pst	2.57109	18	1.22857e-09	FBgn0035770	pastrel	CG8588	protein_coding_gene	3L	7357275	7360263	-1
CG18324	2.57104	8	1.35335e-05	FBgn0033905	-	CG18324	protein_coding_gene	2R	14168786	14170233	1
snoRNA:Psi28S-3405a	2.57098	1	0.00913568	FBgn0082960	snoRNA:Psi28S-3405a	CR34618	snoRNA_gene	3R	28601529	28601668	1
snoRNA:Psi28S-3305a	2.57098	1	0.00913568	FBgn0082976	snoRNA:Psi28S-3305a	CR34619	snoRNA_gene	3R	28601698	28601847	1
snoRNA:Psi28S-3405b	2.57098	1	0.00913568	FBgn0082959	snoRNA:Psi28S-3405b	CR34620	snoRNA_gene	3R	28601877	28602016	1
snoRNA:Psi28S-3405c	2.57098	1	0.00913568	FBgn0082958	snoRNA:Psi28S-3405c	CR34621	snoRNA_gene	3R	28602147	28602286	1
CG31373	2.56949	10	2.12169e-06	FBgn0051373	-	CG31373	protein_coding_gene	3R	10708487	10709364	-1
CG18343	2.56832	4	0.000564344	FBgn0033683	-	CG18343	protein_coding_gene	2R	12138695	12139324	1
kermit	2.56815	35	1.73159e-16	FBgn0010504	kermit	CG11546	protein_coding_gene	2R	8146918	8156654	-1
CG13868	2.56802	27	2.94061e-13	FBgn0034501	-	CG13868	protein_coding_gene	2R	20308777	20316917	-1
CG42392	2.56793	2	0.00362459	FBgn0259738	-	CG42392	protein_coding_gene	2R	16765361	16766000	-1
SLIRP2	2.56646	1	0.00920243	FBgn0037602	SRA stem-loop interacting RNA binding protein 2	CG8021	protein_coding_gene	3R	8651084	8651493	1
CG30415	2.56418	4	0.00057111	FBgn0250838	reduction of Rh1	CG30415	protein_coding_gene	2R	23385464	23386463	-1
CG3226	2.56248	6	8.98658e-05	FBgn0029882	-	CG3226	protein_coding_gene	X	6653113	6654248	-1
CG17002	2.5592	10	2.24293e-06	FBgn0033122	-	CG17002	protein_coding_gene	2R	6986043	6988922	1
CG43218	2.5579	3	0.00146669	FBgn0262854	-	CG43218	protein_coding_gene	3L	21258020	21258758	1
CG31908	2.55789	7	3.62444e-05	FBgn0051908	-	CG31908	protein_coding_gene	2L	7024829	7027389	-1
CG30016	2.55706	3	0.0014697	FBgn0050016	-	CG30016	protein_coding_gene	2R	10874892	10875392	-1
CR45297	2.55695	1	0.00934457	FBgn0266835	-	CR45297	non_protein_coding_gene	2L	4811711	4811945	-1
CG7142	2.55666	8	1.44505e-05	FBgn0038595	-	CG7142	protein_coding_gene	3R	18278181	18279522	-1
CG10170	2.5566	16	8.86487e-09	FBgn0039085	-	CG10170	protein_coding_gene	3R	23532945	23534767	-1
CG44532	2.55486	4	0.000586608	FBgn0265725	-	CG44532	protein_coding_gene	X	9162092	9163153	1
CG9853	2.55307	12	3.65942e-07	FBgn0086605	-	CG9853	protein_coding_gene	3R	4398381	4402027	-1
CR45150	2.55302	4	0.000589723	FBgn0266643	-	CR45150	non_protein_coding_gene	2R	21604195	21604786	-1
CG30424	2.55157	9	5.87944e-06	FBgn0050424	-	CG30424	protein_coding_gene	2R	24965275	24967298	-1
CG10660	2.54984	22	3.70786e-11	FBgn0036288	-	CG10660	protein_coding_gene	3L	12486668	12490676	-1
Trs33	2.5497	2	0.00376143	FBgn0266722	TRAPP subunit 33	CG6196	protein_coding_gene	3R	15350345	15350995	-1
Cdc42	2.54805	7	3.77502e-05	FBgn0010341	Cdc42	CG12530	protein_coding_gene	X	19697091	19699938	1
CR44814	2.54763	1	0.00948601	FBgn0266049	-	CR44814	non_protein_coding_gene	2R	24059477	24059913	-1
snoRNA:Me28S-G3255b	2.54751	2	0.0037782	FBgn0082927	snoRNA:Me28S-G3255b	CR34529	snoRNA_gene	2R	9096763	9096844	1
CR43243	2.54742	4	0.000599292	FBgn0262888	-	CR43243	non_protein_coding_gene	2R	21607687	21608477	1
CG2211	2.54677	8	1.51176e-05	FBgn0035211	-	CG2211	protein_coding_gene	3L	1333239	1335359	-1
pen-2	2.54659	2	0.00378531	FBgn0053198	presenilin enhancer	CG33198	protein_coding_gene	2R	18277439	18278762	1
Sep5	2.54643	9	6.03212e-06	FBgn0026361	Septin 5	CG2916	protein_coding_gene	2R	7960133	7961921	-1
ver	2.54331	6	9.65034e-05	FBgn0262524	verrocchio	CG14121	protein_coding_gene	3L	12523987	12525150	1
CG1827	2.54119	8	1.55068e-05	FBgn0033431	-	CG1827	protein_coding_gene	2R	9589050	9590443	1
CG2991	2.53977	30	2.67377e-14	FBgn0031474	-	CG2991	protein_coding_gene	2L	2857164	2868548	1
Vamp7	2.53967	8	1.56143e-05	FBgn0266186	Vesicle-associated membrane protein 7	CG1599	protein_coding_gene	2R	9841080	9842502	-1
CG32115	2.53928	4	0.000613474	FBgn0052115	-	CG32115	protein_coding_gene	3L	12912027	12913646	-1
CG8206	2.53855	5	0.00024574	FBgn0030679	-	CG8206	protein_coding_gene	X	15739230	15740417	1
aurB	2.53835	9	6.27984e-06	FBgn0024227	aurora B	CG6620	protein_coding_gene	2L	10856797	10858094	-1
snoRNA:Psi28S-3327a	2.53827	1	0.00963008	FBgn0082967	snoRNA:Psi28S-3327a	CR34642	snoRNA_gene	3L	13042767	13042906	1
snoRNA:Psi28S-3327b	2.53827	1	0.00963008	FBgn0082966	snoRNA:Psi28S-3327b	CR34643	snoRNA_gene	3L	13042944	13043083	1
CG9331	2.53791	18	1.64348e-09	FBgn0032889	-	CG9331	protein_coding_gene	2L	20822828	20827744	1
CR45124	2.5368	2	0.00386137	FBgn0266617	-	CR45124	non_protein_coding_gene	4	42774	43374	1
CR43988	2.53379	3	0.00155606	FBgn0264720	-	CR43988	non_protein_coding_gene	3L	72196	73101	-1
Gclm	2.53278	6	0.000100355	FBgn0046114	Glutamate-cysteine ligase modifier subunit	CG4919	protein_coding_gene	3R	22685006	22686510	-1
CG34159	2.53129	9	6.50454e-06	FBgn0085188	-	CG34159	protein_coding_gene	2L	10202520	10204317	-1
CG34116	2.53073	3	0.0015678	FBgn0083952	-	CG34116	protein_coding_gene	3L	19805241	19806036	-1
CR45407	2.53066	3	0.00156804	FBgn0266956	-	CR45407	non_protein_coding_gene	3L	9760900	9761354	1
snoRNA:185	2.52775	1	0.0097948	FBgn0065076	snoRNA:185	CR33930	snoRNA_gene	2R	19727098	19727152	-1
Scox	2.52769	3	0.00157952	FBgn0262467	Synthesis of cytochrome c oxidase	CG8885	protein_coding_gene	2L	4967832	4968935	-1
Sgf29	2.52685	7	4.12114e-05	FBgn0050390	SAGA-associated factor 29kDa	CG30390	protein_coding_gene	2R	21292239	21293646	-1
CG15715	2.52675	6	0.00010263	FBgn0036538	-	CG15715	protein_coding_gene	3L	15835693	15837482	-1
Stat92E	2.52606	58	2.64609e-25	FBgn0016917	Signal-transducer and activator of transcription protein at 92E	CG4257	protein_coding_gene	3R	20535323	20552311	-1
GstE6	2.52535	6	0.000103168	FBgn0063494	Glutathione S transferase E6	CG17530	protein_coding_gene	2R	18406011	18406761	1
arx	2.52509	6	0.000103265	FBgn0036826	asterix	CG3893	protein_coding_gene	3L	18900595	18901554	-1
GstE8	2.52488	5	0.000257066	FBgn0063492	Glutathione S transferase E8	CG17533	protein_coding_gene	2R	18407834	18408955	1
CG31974	2.52417	10	2.71024e-06	FBgn0051974	-	CG31974	protein_coding_gene	2L	141077	143091	-1
CR44431	2.52393	3	0.00159415	FBgn0265613	-	CR44431	non_protein_coding_gene	X	21043550	21044024	-1
mip40	2.52297	5	0.000258687	FBgn0034430	Myb-interacting protein 40	CG15119	protein_coding_gene	2R	19291105	19292196	-1
CG10778	2.52223	8	1.69066e-05	FBgn0029980	-	CG10778	protein_coding_gene	X	7931745	7933351	-1
CR42874	2.52078	4	0.000646998	FBgn0262148	-	CR42874	non_protein_coding_gene	2L	1989450	1990894	1
CG10086	2.51998	10	2.77228e-06	FBgn0037517	-	CG10086	protein_coding_gene	3R	7790633	7793483	1
CG11454	2.51707	5	0.000263768	FBgn0031224	-	CG11454	protein_coding_gene	2L	143323	144227	1
CG5550	2.51585	6	0.000106875	FBgn0034160	-	CG5550	protein_coding_gene	2R	16816589	16817577	1
CG10365	2.51569	25	3.48343e-12	FBgn0039109	-	CG10365	protein_coding_gene	3R	23723331	23731499	1
CR44720	2.51533	3	0.00162818	FBgn0265931	-	CR44720	non_protein_coding_gene	3L	11273960	11274562	-1
Tre1	2.51236	27	5.9161e-13	FBgn0046687	Trapped in endoderm 1	CG3171	protein_coding_gene	X	5673830	5679977	-1
MED21	2.51208	4	0.000663375	FBgn0040020	Mediator complex subunit 21	CG17397	protein_coding_gene	3L	25114924	25115946	-1
mRpL16	2.51134	4	0.000664782	FBgn0023519	mitochondrial ribosomal protein L16	CG3109	protein_coding_gene	X	1890256	1891482	1
Alr	2.51127	9	7.18646e-06	FBgn0031068	Augmenter of liver regeneration	CG12534	protein_coding_gene	X	19748314	19750167	1
Arfrp1	2.50834	9	7.29218e-06	FBgn0030088	ADP-ribosylation factor related protein 1	CG7039	protein_coding_gene	X	9107069	9108354	1
CG7133	2.50692	5	0.00027274	FBgn0037150	-	CG7133	protein_coding_gene	3L	22073068	22074523	-1
CR46035	2.50533	3	0.0016686	FBgn0267702	-	CR46035	non_protein_coding_gene	3R	17703695	17705581	1
Gapdh1	2.5048	7	4.51485e-05	FBgn0001091	Glyceraldehyde 3 phosphate dehydrogenase 1	CG12055	protein_coding_gene	2R	7791901	7793380	-1
CG11739	2.50032	5	0.00027874	FBgn0037239	Sideroflexin 1/3	CG11739	protein_coding_gene	3R	4378600	4381210	1
CR45028	2.49998	4	0.000686858	FBgn0266388	-	CR45028	non_protein_coding_gene	3R	18668572	18669482	-1
wol	2.49984	6	0.000113428	FBgn0261020	wollknaeuel	CG7870	protein_coding_gene	2L	8301345	8302985	-1
Atg12	2.49974	3	0.00169163	FBgn0036255	Autophagy-related 12	CG10861	protein_coding_gene	3L	12136967	12137559	1
cl	2.49769	6	0.000114337	FBgn0000318	clot	CG11024	protein_coding_gene	2L	5520135	5521382	1
snoRNA:Psi28S-2648	2.49689	2	0.00418763	FBgn0065055	-	CR33693	snoRNA_gene	2L	8042189	8042350	-1
CR44667	2.4964	5	0.000282359	FBgn0265878	-	CR44667	non_protein_coding_gene	2R	20837495	20838695	1
CG15881	2.49629	7	4.67662e-05	FBgn0036909	-	CG15881	protein_coding_gene	3L	19805181	19806932	1
CG15863	2.4955	6	0.000115272	FBgn0033467	-	CG15863	protein_coding_gene	2R	9959119	9959732	-1
CR46094	2.49434	2	0.00420938	FBgn0267763	-	CR46094	non_protein_coding_gene	3R	24573770	24574304	1
CG4572	2.4937	10	3.195e-06	FBgn0038738	-	CG4572	protein_coding_gene	3R	19862517	19864393	-1
CR45565	2.49317	3	0.00171914	FBgn0267125	-	CR45565	non_protein_coding_gene	3R	31689128	31689878	-1
CR44348	2.48801	8	1.97615e-05	FBgn0265448	-	CR44348	non_protein_coding_gene	3L	9741403	9744403	1
CG5339	2.48801	4	0.000710907	FBgn0034925	-	CG5339	protein_coding_gene	2R	23896896	23898246	-1
CG43925	2.48721	2	0.00427084	FBgn0264546	-	CG43925	protein_coding_gene	2L	13176423	13176888	1
Socs36E	2.48696	39	1.75755e-17	FBgn0041184	Suppressor of cytokine signaling at 36E	CG15154	protein_coding_gene	2L	18138675	18152417	-1
rgr	2.4865	43	4.93796e-19	FBgn0267792	regular	CG8643	protein_coding_gene	2R	8600415	8612295	1
CR45158	2.48478	3	0.00175489	FBgn0266651	-	CR45158	non_protein_coding_gene	3L	11632705	11633303	-1
vri	2.48449	54	2.7447e-23	FBgn0016076	vrille	CG14029	protein_coding_gene	2L	5288944	5311223	1
Sep2	2.48386	8	2.01388e-05	FBgn0014029	Septin 2	CG4173	protein_coding_gene	3R	20586129	20588356	-1
CG18428	2.48127	4	0.000724809	FBgn0039149	-	CG18428	protein_coding_gene	3R	24109367	24110010	1
Uhg8	2.48059	3	0.00177305	FBgn0083120	Uhg8	CR42454	non_protein_coding_gene	3L	20453293	20454731	1
CG6852	2.47852	3	0.00178204	FBgn0036820	Glutaredoxin 1	CG6852	protein_coding_gene	3L	18869230	18870057	1
pes	2.47663	32	1.07731e-14	FBgn0031969	peste	CG7228	protein_coding_gene	2L	7986786	7994184	-1
CR44730	2.47646	2	0.00436519	FBgn0265943	-	CR44730	non_protein_coding_gene	2L	14457113	14457338	1
CG5168	2.47426	11	1.45747e-06	FBgn0032246	-	CG5168	protein_coding_gene	2L	10423291	10425482	1
snRNA:U12:73B	2.47417	3	0.00180118	FBgn0041721	small nuclear RNA U12	CR32162	snRNA_gene		16653769	16654006	1
Gale	2.47378	8	2.10858e-05	FBgn0035147	UDP-galactose 4'-epimerase	CG12030	protein_coding_gene	3L	648555	651311	1
CG42493	2.473	3	0.00180634	FBgn0260007	-	CG42493	protein_coding_gene	2R	11778526	11779235	1
CR44826	2.46874	2	0.0044342	FBgn0266073	-	CR44826	non_protein_coding_gene	2R	24138629	24139127	1
CG11275	2.4663	8	2.18178e-05	FBgn0034706	-	CG11275	protein_coding_gene	2R	22179695	22182642	1
CG16732	2.46626	10	3.70553e-06	FBgn0039086	-	CG16732	protein_coding_gene	3R	23534900	23536710	-1
CR45257	2.46431	2	0.00447429	FBgn0266795	-	CR45257	non_protein_coding_gene	2L	8082859	8083107	1
CG4042	2.46389	6	0.000129642	FBgn0037018	-	CG4042	protein_coding_gene	3L	20770143	20771507	-1
CG11226	2.46318	4	0.000763503	FBgn0037195	-	CG11226	protein_coding_gene	3L	22837068	22838170	1
CR32385	2.46167	12	6.47505e-07	FBgn0047205	-	CR32385	non_protein_coding_gene	3L	6976322	6979222	1
CG30285	2.4616	2	0.00449907	FBgn0050285	-	CG30285	protein_coding_gene	2R	21687903	21688545	-1
CG14401	2.46115	4	0.000767968	FBgn0032900	-	CG14401	protein_coding_gene	2L	20869854	20871565	1
Ilp6	2.46094	11	1.57503e-06	FBgn0044047	Insulin-like peptide 6	CG14049	protein_coding_gene	X	2331493	2334658	-1
kra	2.46068	12	6.51529e-07	FBgn0250753	krasavietz	CG2922	protein_coding_gene	3R	5595364	5601136	-1
CG43107	2.46046	2	0.00450947	FBgn0262567	-	CG43107	protein_coding_gene	2R	17140495	17140865	-1
Ercc1	2.4593	3	0.00186813	FBgn0028434	Ercc1	CG10215	protein_coding_gene	2R	14852941	14853948	1
eIF-5A	2.45904	4	0.000772652	FBgn0285952	eukaryotic translation elongation factor 5	CG3186	protein_coding_gene	2R	24057798	24059483	1
CG12863	2.45781	9	9.37884e-06	FBgn0033948	-	CG12863	protein_coding_gene	2R	14619798	14621320	-1
CR43606	2.45743	4	0.000776223	FBgn0263581	-	CR43606	non_protein_coding_gene	2L	20316005	20317623	-1
CG30280	2.45665	5	0.000321882	FBgn0050280	-	CG30280	protein_coding_gene	2R	22113589	22114841	1
Hex-A	2.45598	21	2.39026e-10	FBgn0001186	Hexokinase A	CG3001	protein_coding_gene	X	9585675	9589813	1
CG2046	2.45561	6	0.000133696	FBgn0037378	-	CG2046	protein_coding_gene	3R	5793308	5794317	-1
CG1814	2.45534	10	3.93068e-06	FBgn0033426	-	CG1814	protein_coding_gene	2R	9577427	9581847	1
Vps25	2.45531	4	0.000780965	FBgn0022027	Vacuolar protein sorting 25	CG14750	protein_coding_gene	2R	8625451	8626180	1
CG30033	2.45517	8	2.29537e-05	FBgn0050033	-	CG30033	protein_coding_gene	2R	11292531	11293591	1
CG13369	2.45401	5	0.000324704	FBgn0025640	-	CG13369	protein_coding_gene	X	623468	624765	1
scpr-C	2.45356	5	0.00032518	FBgn0037879	SCP-containing protein C	CG5106	protein_coding_gene	3R	11225520	11226681	1
CR45001	2.45142	2	0.00459308	FBgn0266352	-	CR45001	non_protein_coding_gene	X	16632490	16632839	1
Uhg4	2.44935	5	0.000329723	FBgn0083124	Uhg4	CR42451	non_protein_coding_gene	2R	9095273	9097312	1
CG15717	2.44892	26	3.16201e-12	FBgn0030451	-	CG15717	protein_coding_gene	X	13128952	13134565	1
CG14777	2.44891	8	2.3618e-05	FBgn0026872	-	CG14777	protein_coding_gene	X	1466134	1468692	1
CR44095	2.44727	8	2.37948e-05	FBgn0264904	-	CR44095	non_protein_coding_gene	3R	14568962	14569871	1
Eip55E	2.44719	12	7.08801e-07	FBgn0000566	Eip55E	CG5345	protein_coding_gene	2R	18627918	18629395	1
cry	2.44665	12	7.11183e-07	FBgn0025680	cryptochrome	CG3772	protein_coding_gene	3R	19212154	19215442	1
CR44748	2.44616	6	0.000138474	FBgn0265961	-	CR44748	non_protein_coding_gene	2R	21663160	21663925	1
Tom20	2.44605	6	0.00013853	FBgn0036928	Translocase of outer membrane 20	CG7654	protein_coding_gene	3L	20000644	20002446	1
Fis1	2.44585	6	0.000138634	FBgn0039969	Fission, mitochondrial 1	CG17510	protein_coding_gene	2R	5603587	5604834	-1
Aldh	2.44551	17	8.8908e-09	FBgn0012036	Aldehyde dehydrogenase	CG3752	protein_coding_gene	2L	9387389	9391567	1
Mdh1	2.4434	14	1.25641e-07	FBgn0262782	Malate dehydrogenase 1	CG5362	protein_coding_gene	2L	10393774	10396332	-1
CG15784	2.44302	16	2.18141e-08	FBgn0029766	-	CG15784	protein_coding_gene	X	5429571	5432526	1
CG13177	2.44284	4	0.000809482	FBgn0040759	-	CG13177	protein_coding_gene	2R	12163675	12164896	1
CG42336	2.44258	18	3.79224e-09	FBgn0259238	-	CG42336	protein_coding_gene	2R	11294536	11297520	-1
CG31917	2.44224	4	0.000810884	FBgn0031668	-	CG31917	protein_coding_gene	2L	5009931	5010834	-1
Tfb5	2.44224	4	0.000810884	FBgn0265968	Transcription factor B5	CG42373	protein_coding_gene	2L	5009931	5010834	-1
CG12171	2.44194	3	0.00194942	FBgn0037354	-	CG12171	protein_coding_gene	3R	5633627	5634640	1
Sec61gamma	2.44189	5	0.000337934	FBgn0031049	Sec61 gamma subunit	CG14214	protein_coding_gene	X	19643327	19644518	1
Ack	2.43997	25	8.45948e-12	FBgn0028484	Activated Cdc42 kinase	CG14992	protein_coding_gene	3L	4108186	4114157	1
CG32170	2.43934	17	9.36086e-09	FBgn0052170	-	CG32170	protein_coding_gene	3L	16877309	16879372	1
CR44082	2.43906	3	0.00196322	FBgn0264891	-	CR44082	non_protein_coding_gene	2L	7519679	7520082	1
Tctp	2.43792	6	0.000142782	FBgn0037874	Translationally controlled tumor protein	CG4800	protein_coding_gene	3R	11210247	11211898	1
CG11555	2.43585	2	0.00474076	FBgn0086856	-	CG11555	protein_coding_gene	2L	273836	274766	1
CG8149	2.43573	3	0.00197935	FBgn0037700	-	CG8149	protein_coding_gene	3R	9504656	9505865	1
Ssb-c31a	2.43564	3	0.00197978	FBgn0015299	Single stranded-binding protein c31A	CG8396	protein_coding_gene	2L	8211347	8211938	1
Lsd-2	2.43497	35	1.44479e-15	FBgn0030608	Lipid storage droplet-2	CG9057	protein_coding_gene	X	15069127	15076220	-1
CG4743	2.43325	5	0.000347695	FBgn0039357	-	CG4743	protein_coding_gene	3R	25679242	25680550	-1
UbcE2H	2.43233	21	3.03033e-10	FBgn0029996	Ubiquitin conjugating enzyme E2H	CG2257	protein_coding_gene	X	8087544	8094064	-1
CG13510	2.43128	13	3.27381e-07	FBgn0034758	-	CG13510	protein_coding_gene	2R	22657901	22661389	1
CG13511	2.43128	13	3.27381e-07	FBgn0034759	-	CG13511	protein_coding_gene	2R	22657901	22661389	1
CG42565	2.43128	13	3.27381e-07	FBgn0260767	-	CG42565	protein_coding_gene	2R	22657901	22661389	1
CycG	2.43073	62	9.31156e-26	FBgn0039858	Cyclin G	CG11525	protein_coding_gene	3R	31596642	31612664	-1
CG13298	2.42868	3	0.00201387	FBgn0035692	Splicing factor 3b subunit 6	CG13298	protein_coding_gene	3L	6192124	6193179	-1
m-cup	2.42768	17	1.03185e-08	FBgn0038488	mann-cup	CG11896	protein_coding_gene	3R	17144475	17149412	-1
CG6553	2.42696	4	0.000847283	FBgn0033880	-	CG6553	protein_coding_gene	2R	13854578	13855778	-1
E(spl)mbeta-HLH	2.42624	7	6.24935e-05	FBgn0002733	Enhancer of split mbeta, helix-loop-helix	CG14548	protein_coding_gene	3R	26005046	26006023	-1
CG31717	2.42609	6	0.000149202	FBgn0051717	-	CG31717	protein_coding_gene	2L	10250737	10251714	1
stck	2.42604	8	2.62138e-05	FBgn0020249	steamer duck	CG7954	protein_coding_gene	3R	8356978	8359964	1
mRpL27	2.42522	3	0.00203103	FBgn0053002	mitochondrial ribosomal protein L27	CG33002	protein_coding_gene	2L	4458595	4459638	-1
Sam-S	2.4244	20	7.82378e-10	FBgn0005278	S-adenosylmethionine Synthetase	CG2674	protein_coding_gene	2L	106903	114432	1
ste14	2.4244	7	6.29715e-05	FBgn0036336	isoprenylcysteine carboxylmethyltransferase	CG11268	protein_coding_gene	3L	13018266	13019687	1
CR9162	2.42403	3	0.002037	FBgn0031778	-	CR9162	non_protein_coding_gene	2L	6078453	6079736	1
Dlip1	2.42335	3	0.00204037	FBgn0040467	Dorsal interacting protein 1	CG15367	protein_coding_gene	X	9158622	9159375	1
CG11247	2.42176	9	1.12235e-05	FBgn0037120	-	CG11247	protein_coding_gene	3L	21724326	21728806	-1
CG13252	2.42049	26	4.46539e-12	FBgn0037016	-	CG13252	protein_coding_gene	3L	20730591	20744508	1
trbl	2.42042	22	1.43464e-10	FBgn0028978	tribbles	CG5408	protein_coding_gene	3L	20396288	20401609	-1
Gp150	2.42016	72	2.13066e-29	FBgn0013272	Gp150	CG5820	protein_coding_gene	2R	22317662	22329416	1
CG32442	2.41879	2	0.00490801	FBgn0052442	ACAT-related protein required for viability 1	CG32442	protein_coding_gene	3L	21528218	21529333	-1
RpS23	2.41867	3	0.00206393	FBgn0033912	Ribosomal protein S23	CG8415	protein_coding_gene	2R	14215096	14216627	-1
CG11109	2.41762	7	6.47616e-05	FBgn0037200	-	CG11109	protein_coding_gene	3L	22872200	22873702	1
CG7530	2.41745	24	2.61834e-11	FBgn0038256	-	CG7530	protein_coding_gene	3R	14724760	14731509	-1
RpS15Aa	2.41714	10	4.83131e-06	FBgn0010198	Ribosomal protein S15Aa	CG2033	protein_coding_gene	X	13335637	13337705	-1
egh	2.41582	28	8.37322e-13	FBgn0001404	egghead	CG9659	protein_coding_gene	X	2588503	2599111	1
Vps28	2.41576	6	0.000155039	FBgn0021814	Vacuolar protein sorting 28	CG12770	protein_coding_gene	2R	8078869	8080041	-1
Rsf1	2.41486	11	2.0597e-06	FBgn0011305	Repressor splicing factor 1	CG5655	protein_coding_gene	2L	10261795	10263554	-1
ND-39	2.41447	21	3.62497e-10	FBgn0037001	NADH dehydrogenase (ubiquinone) 39 kDa subunit	CG6020	protein_coding_gene	3L	20492082	20497084	1
RpS6	2.41369	8	2.77315e-05	FBgn0261592	Ribosomal protein S6	CG10944	protein_coding_gene	X	7899624	7901331	-1
Xbp1	2.41282	10	4.94543e-06	FBgn0021872	X box binding protein-1	CG9415	protein_coding_gene	2R	21143545	21145750	1
CG8237	2.41188	3	0.00209863	FBgn0033350	-	CG8237	protein_coding_gene	2R	8925671	8926890	1
Gapdh2	2.41057	7	6.66795e-05	FBgn0001092	Glyceraldehyde 3 phosphate dehydrogenase 2	CG8893	protein_coding_gene	X	15868145	15869661	1
CG14104	2.40966	3	0.00211008	FBgn0040786	-	CG14104	protein_coding_gene	3L	19806811	19807199	-1
CG30281	2.40915	9	1.19506e-05	FBgn0050281	-	CG30281	protein_coding_gene	2R	22114997	22116189	1
RpS14b	2.40852	6	0.00015927	FBgn0004404	Ribosomal protein S14b	CG1527	protein_coding_gene	X	7934898	7935792	1
CG4045	2.40668	6	0.000160364	FBgn0025629	-	CG4045	protein_coding_gene	X	2074795	2075900	-1
RpS11	2.40441	4	0.000904028	FBgn0033699	Ribosomal protein S11	CG8857	protein_coding_gene	2R	12199024	12200815	-1
Timp	2.4038	22	1.70694e-10	FBgn0025879	Tissue inhibitor of metalloproteases	CG6281	protein_coding_gene	3R	10203875	10213007	-1
CR45264	2.40151	2	0.00508345	FBgn0266802	-	CR45264	non_protein_coding_gene	2R	12179014	12179745	1
CG5445	2.3992	72	4.1241e-29	FBgn0030838	-	CG5445	protein_coding_gene	X	17282496	17305475	1
BEAF-32	2.39882	10	5.33408e-06	FBgn0015602	Boundary element-associated factor of 32kD	CG10159	protein_coding_gene	2R	14770469	14772630	1
CR44891	2.39827	7	7.01623e-05	FBgn0266196	-	CR44891	non_protein_coding_gene	X	496597	497374	-1
Arl2	2.39542	4	0.000927711	FBgn0004908	ADP ribosylation factor-like 2	CG7435	protein_coding_gene	3R	8341100	8341872	1
Mlc-c	2.39404	17	1.3664e-08	FBgn0004687	Myosin light chain cytoplasmic	CG3201	protein_coding_gene	X	5619136	5622539	-1
Hsc70-4	2.39347	26	6.19861e-12	FBgn0266599	Heat shock protein cognate 4	CG4264	protein_coding_gene	3R	15242687	15246614	1
CG31955	2.39281	5	0.000397264	FBgn0051955	-	CG31955	protein_coding_gene	2L	3711881	3713105	-1
Pi3K21B	2.39268	27	2.66008e-12	FBgn0020622	Pi3K21B	CG2699	protein_coding_gene	2L	297880	305233	1
CR45827	2.39198	6	0.000169372	FBgn0267477	-	CR45827	non_protein_coding_gene	3L	1963143	1964285	1
CG9667	2.39182	6	0.000169472	FBgn0037550	-	CG9667	protein_coding_gene	3R	8125290	8126357	-1
Pect	2.38877	20	1.1019e-09	FBgn0032482	Phosphoethanolamine cytidylyltransferase	CG5547	protein_coding_gene	2L	13203762	13210828	1
CG14647	2.3883	7	7.31167e-05	FBgn0037244	-	CG14647	protein_coding_gene	3R	4400510	4402017	1
Aats-asp	2.38568	23	8.79467e-11	FBgn0002069	Aspartyl-tRNA synthetase	CG3821	protein_coding_gene	2R	12877004	12883168	1
alpha-Est9	2.38535	39	1.0525e-16	FBgn0015577	alpha-Esterase-9	CG1128	protein_coding_gene	3R	7493921	7505098	-1
Ag5r	2.38495	6	0.000173852	FBgn0015010	Antigen 5-related	CG9538	protein_coding_gene	X	14784664	14786551	-1
CG3224	2.38433	9	1.35229e-05	FBgn0029885	-	CG3224	protein_coding_gene	X	6660552	6661462	-1
CR46012	2.38419	6	0.000174343	FBgn0267676	-	CR46012	non_protein_coding_gene	3R	12221039	12221630	1
Gdh	2.38346	32	4.2249e-14	FBgn0001098	Glutamate dehydrogenase	CG5320	protein_coding_gene	3R	23935958	23943101	-1
lace	2.38152	30	2.38355e-13	FBgn0002524	lace	CG4162	protein_coding_gene	2L	15499127	15505018	1
sktl	2.38133	22	2.15895e-10	FBgn0016984	skittles	CG9985	protein_coding_gene	2R	20827282	20836028	-1
pelo	2.38129	34	7.95606e-15	FBgn0011207	pelota	CG3959	protein_coding_gene	2L	9700810	9708883	1
CR45612	2.38084	3	0.00226471	FBgn0267172	-	CR45612	non_protein_coding_gene	X	21372593	21373553	-1
CR45136	2.37946	2	0.00531645	FBgn0266629	-	CR45136	non_protein_coding_gene	2R	10853546	10854495	1
CG34451	2.37786	9	1.39659e-05	FBgn0085480	-	CG34451	protein_coding_gene	3L	15688517	15692047	-1
CG14207	2.37606	19	2.90899e-09	FBgn0031037	-	CG14207	protein_coding_gene	X	19605199	19611413	1
CR45341	2.37599	2	0.00535412	FBgn0266880	-	CR45341	non_protein_coding_gene	2L	8370343	8370670	-1
CG42697	2.37532	6	0.000180192	FBgn0261587	-	CG42697	protein_coding_gene	2R	18611645	18612730	-1
CG32091	2.37473	37	6.91874e-16	FBgn0052091	-	CG32091	protein_coding_gene	3L	11631392	11642902	1
CR45928	2.37448	10	6.08342e-06	FBgn0267590	-	CR45928	non_protein_coding_gene	2R	23850330	23851500	1
Syx4	2.37408	16	3.76798e-08	FBgn0024980	Syntaxin 4	CG2715	protein_coding_gene	X	2739089	2744076	-1
Nap1	2.37365	7	7.76858e-05	FBgn0015268	Nucleosome assembly protein 1	CG5330	protein_coding_gene	2R	23905175	23907294	-1
Noa36	2.3733	4	0.000988605	FBgn0026400	Noa36	CG10009	protein_coding_gene	3R	28598059	28599288	-1
Dtg	2.37249	17	1.63574e-08	FBgn0038071	Dpp target gene	CG6234	protein_coding_gene	3R	12648058	12652910	1
mRpS23	2.37112	3	0.00231936	FBgn0260407	mitochondrial ribosomal protein S23	CG31842	protein_coding_gene	2L	13834250	13835072	-1
CG2116	2.36888	7	7.92345e-05	FBgn0030003	-	CG2116	protein_coding_gene	X	8129812	8131783	1
CG13876	2.3674	4	0.00100553	FBgn0035109	-	CG13876	protein_coding_gene	3L	206134	207527	1
Akap200	2.36664	46	3.96029e-19	FBgn0027932	A kinase anchor protein 200	CG13388	protein_coding_gene	2L	8415690	8431297	1
CG7824	2.36565	7	8.03014e-05	FBgn0039711	-	CG7824	protein_coding_gene	3R	29857652	29858936	-1
Taldo	2.36362	11	2.77566e-06	FBgn0023477	Transaldolase	CG2827	protein_coding_gene	2R	23940410	23942114	1
mir-8	2.36357	2	0.00549101	FBgn0262432	mir-8 stem loop	CR42988	miRNA_gene	2R	16831432	16831518	1
Sox14	2.36299	23	1.12561e-10	FBgn0005612	Sox box protein 14	CG3090	protein_coding_gene	2R	23978801	23985177	1
CG13827	2.36065	8	3.53179e-05	FBgn0039068	-	CG13827	protein_coding_gene	3R	23258365	23260602	1
Rim2	2.36007	31	1.38166e-13	FBgn0031359	Replication in mitochondria 2	CG18317	protein_coding_gene	2L	1716244	1724388	-1
CG10214	2.36005	2	0.00553046	FBgn0039115	-	CG10214	protein_coding_gene	3R	23766519	23767488	-1
RpS21	2.35996	5	0.000442698	FBgn0015521	Ribosomal protein S21	CG2986	protein_coding_gene	2L	2856070	2857029	1
EDTP	2.35975	34	1.11109e-14	FBgn0027506	Egg-derived tyrosine phosphatase	CG6542	protein_coding_gene	2R	17432173	17444938	-1
CG43693	2.35964	56	1.01163e-22	FBgn0263776	-	CG43693	protein_coding_gene	3L	11036358	11051371	-1
Cys	2.35871	6	0.000191665	FBgn0004629	Cystatin-like	CG8050	protein_coding_gene	3R	14569103	14569644	-1
CG4789	2.35779	5	0.000445869	FBgn0030792	-	CG4789	protein_coding_gene	X	16800930	16802000	1
Srp9	2.35723	5	0.000446695	FBgn0035827	Signal recognition particle protein 9	CG8268	protein_coding_gene	3L	7936373	7937258	1
CR45008	2.35689	3	0.00240179	FBgn0266360	-	CR45008	non_protein_coding_gene	2L	7821034	7821343	-1
CG9855	2.35655	6	0.000193211	FBgn0037242	-	CG9855	protein_coding_gene	3R	4395979	4397875	-1
slmo	2.35619	8	3.60439e-05	FBgn0029161	slowmo	CG9131	protein_coding_gene	2L	6046516	6048706	-1
RpS3A	2.35519	5	0.000449701	FBgn0017545	Ribosomal protein S3A	CG2168	protein_coding_gene	4	65225	67207	-1
kuk	2.35481	16	4.38992e-08	FBgn0038476	kugelkern	CG5175	protein_coding_gene	3R	17080244	17084781	1
CG43389	2.35369	5	0.000451939	FBgn0263246	-	CG43389	protein_coding_gene	3L	3248015	3249044	1
MFS10	2.35329	26	1.0095e-11	FBgn0030452	Major Facilitator Superfamily Transporter 10	CG4330	protein_coding_gene	X	13129018	13134839	1
GATAd	2.35244	16	4.47321e-08	FBgn0032223	GATAd	CG5034	protein_coding_gene	2L	10333734	10339185	1
CG32817	2.35211	4	0.00105071	FBgn0052817	-	CG32817	protein_coding_gene	X	479066	480166	1
Adi1	2.35066	10	6.91862e-06	FBgn0052068	Acireductone dioxygenase 1	CG32068	protein_coding_gene	3L	10663376	10664435	1
CG32708	2.34894	5	0.000459065	FBgn0052708	-	CG32708	protein_coding_gene	X	9085932	9086864	1
Rpb12	2.3485	2	0.00566184	FBgn0262954	Rpb12	CG34186	protein_coding_gene	2R	15144968	15145519	-1
RpL7	2.34841	8	3.73448e-05	FBgn0005593	Ribosomal protein L7	CG4897	protein_coding_gene	2L	10201004	10202321	1
LSm3	2.34607	4	0.00106911	FBgn0051184	Like Sm 3	CG31184	protein_coding_gene	3R	23996262	23997017	1
CR45955	2.34563	3	0.00246904	FBgn0267617	-	CR45955	non_protein_coding_gene	3L	21636643	21637314	-1
CG17186	2.34556	7	8.72629e-05	FBgn0038741	-	CG17186	protein_coding_gene	3R	19875974	19877514	-1
eEF1delta	2.34405	11	3.11078e-06	FBgn0032198	eukaryotic translation elongation factor 1 delta	CG4912	protein_coding_gene	2L	10232507	10234450	1
CG4452	2.34359	17	2.08223e-08	FBgn0035981	-	CG4452	protein_coding_gene	3L	9367377	9370300	1
CR43727	2.34235	8	3.8392e-05	FBgn0263975	-	CR43727	pseudogene_attribute	3L	16581637	16582767	1
CG9911	2.34228	12	1.3646e-06	FBgn0030734	-	CG9911	protein_coding_gene	X	16293853	16297718	-1
CR45300	2.34206	3	0.00249077	FBgn0266838	-	CR45300	non_protein_coding_gene	2L	3509099	3509440	1
CG8372	2.34188	4	0.00108206	FBgn0032000	-	CG8372	protein_coding_gene	2L	8212039	8212902	-1
CR45867	2.34068	2	0.00575252	FBgn0267527	-	CR45867	non_protein_coding_gene	3L	8055801	8056208	1
CG6115	2.34036	5	0.000472231	FBgn0040985	-	CG6115	protein_coding_gene	2L	16887109	16887966	-1
CG8620	2.3399	5	0.000472954	FBgn0040837	-	CG8620	protein_coding_gene	3L	7158099	7158874	1
CG7777	2.33877	15	1.14658e-07	FBgn0033635	Prip	CG7777	protein_coding_gene	2R	11436243	11442216	1
fd68A	2.33476	17	2.2415e-08	FBgn0036134	Forkhead box K	CG11799	protein_coding_gene	3L	11114169	11120783	-1
wun	2.33347	36	3.17152e-15	FBgn0016078	wunen	CG8804	protein_coding_gene	2R	9400531	9413463	-1
Plzf	2.33192	10	7.65559e-06	FBgn0032401	Promyelocytic leukemia zinc finger	CG6792	protein_coding_gene	2L	12046711	12048918	-1
sea	2.33086	28	2.52284e-12	FBgn0037912	scheggia	CG6782	protein_coding_gene	3R	11559896	11567054	-1
fabp	2.33086	28	2.52284e-12	FBgn0037913	fatty acid binding protein	CG6783	protein_coding_gene	3R	11559896	11567054	-1
pain	2.3308	31	2.09641e-13	FBgn0060296	painless	CG15860	protein_coding_gene	2R	24921505	24928275	-1
Pbgs	2.33006	6	0.000213199	FBgn0036271	Porphobilinogen synthase	CG10335	protein_coding_gene	3L	12269452	12271345	-1
MED10	2.32859	5	0.000490908	FBgn0036581	Mediator complex subunit 10	CG5057	protein_coding_gene	3L	16232084	16232777	1
Cisd2	2.32813	4	0.0011257	FBgn0062442	CDGSH iron sulfur domain 2	CG1458	protein_coding_gene	3R	29222217	29223428	-1
CR45208	2.32806	3	0.00257782	FBgn0266735	-	CR45208	non_protein_coding_gene	3R	25661712	25662663	-1
Moe	2.32735	65	1.30585e-25	FBgn0011661	Moesin	CG10701	protein_coding_gene	X	8873012	8898332	-1
miple1	2.32669	7	9.43506e-05	FBgn0027111	midkine and pleiotrophin 1	CG1221	protein_coding_gene	3L	267299	270336	1
CR44137	2.32267	8	4.19958e-05	FBgn0264986	-	CR44137	non_protein_coding_gene	3R	11637177	11638553	1
CG14818	2.32186	4	0.00114616	FBgn0026088	-	CG14818	protein_coding_gene	X	1879019	1879774	-1
CG12560	2.32094	5	0.000503453	FBgn0031974	-	CG12560	protein_coding_gene	2L	8008302	8009477	-1
VhaM9.7-b	2.32048	7	9.68043e-05	FBgn0028663	Vacuolar H[+] ATPase M9.7 subunit b	CG7625	protein_coding_gene	3L	21539862	21541215	1
Tapdelta	2.31892	4	0.0011559	FBgn0021795	Translocon-associated protein delta	CG9035	protein_coding_gene	2R	11370300	11371335	-1
Pgk	2.31802	23	1.83564e-10	FBgn0250906	Phosphoglycerate kinase	CG3127	protein_coding_gene	2L	2746880	2753068	-1
cag	2.31699	6	0.000223813	FBgn0017414	cag	CG12346	protein_coding_gene	2R	10893034	10894414	-1
CG5919	2.3162	6	0.000224473	FBgn0038876	-	CG5919	protein_coding_gene	3R	21270126	21271408	1
Rpn7	2.31615	8	4.32621e-05	FBgn0028688	Regulatory particle non-ATPase 7	CG5378	protein_coding_gene	3R	22460662	22462054	-1
CG14441	2.31389	59	2.66603e-23	FBgn0029895	-	CG14441	protein_coding_gene	X	6699508	6719389	1
Pol32	2.31263	8	4.39617e-05	FBgn0283467	Pol32 polymerase delta subunit	CG3975	protein_coding_gene	2L	15254819	15256304	-1
CG7772	2.31206	6	0.000227956	FBgn0030883	-	CG7772	protein_coding_gene	X	17906031	17907261	-1
SC35	2.31094	16	6.21632e-08	FBgn0265298	SR family splicing factor SC35	CG5442	protein_coding_gene	2L	12431075	12434665	-1
bou	2.3107	3	0.00268998	FBgn0261284	boudin	CG14430	protein_coding_gene	X	6986486	6987188	1
CG34179	2.31028	8	4.44361e-05	FBgn0085208	-	CG34179	protein_coding_gene	2L	6046651	6048706	-1
CG34250	2.3097	4	0.00118695	FBgn0085279	-	CG34250	protein_coding_gene	3L	17476222	17477103	1
emc	2.30968	14	3.24053e-07	FBgn0000575	extra macrochaetae	CG1007	protein_coding_gene	3L	749400	753492	1
CG33635	2.30869	3	0.00270327	FBgn0053635	-	CG33635	protein_coding_gene	2L	157836	158664	-1
CG15027	2.30837	4	0.00119147	FBgn0030611	-	CG15027	protein_coding_gene	X	15085159	15085827	-1
CG7197	2.30833	7	0.000101798	FBgn0035866	ADP-ribosylation factor-like 5	CG7197	protein_coding_gene	3L	8298501	8299839	-1
CG1789	2.30667	3	0.0027167	FBgn0030063	-	CG1789	protein_coding_gene	X	8720520	8721503	1
bmm	2.30633	38	9.60441e-16	FBgn0036449	brummer	CG5295	protein_coding_gene	3L	14776496	14786412	-1
GILT1	2.30616	9	1.99601e-05	FBgn0038149	Gamma-interferon-inducible lysosomal thiol reductase 1	CG9796	protein_coding_gene	3R	13398526	13401862	-1
l(3)j2D3	2.3055	8	4.54143e-05	FBgn0011335	versatile	CG6801	protein_coding_gene	3L	12116101	12118055	1
CG43293	2.30537	2	0.00618055		-	CG43293	protein_coding_gene	3L	18775228	18781345	1
CG6891	2.30427	25	4.14888e-11	FBgn0030955	-	CG6891	protein_coding_gene	X	12697322	12704875	1
Past1	2.30424	36	5.11465e-15	FBgn0016693	Putative Achaete Scute Target 1	CG6148	protein_coding_gene	3R	8667868	8673702	1
CG8036	2.30342	36	5.18361e-15	FBgn0037607	-	CG8036	protein_coding_gene	3R	11324294	11325308	-1
l(1)10Bb	2.30259	5	0.000534831	FBgn0001491	lethal (1) 10Bb	CG1639	protein_coding_gene	X	4463611	4465075	1
CG15436	2.30212	4	0.00121308	FBgn0031610	-	CG15436	protein_coding_gene	2L	18621541	18622986	1
CG5335	2.29983	11	4.02418e-06	FBgn0034365	-	CG5335	protein_coding_gene	2R	1027863	1029359	1
CR44031	2.29937	4	0.00122272	FBgn0264823	-	CR44031	non_protein_coding_gene	4	25039374	25040443	1
bai	2.29893	5	0.000541335	FBgn0045866	baiser	CG11785	protein_coding_gene	3R	10760071	10761032	-1
MED7	2.2979	9	2.07983e-05	FBgn0051390	Mediator complex subunit 7	CG31390	protein_coding_gene	3R	13822826	13825910	1
Nup93-1	2.29766	12	1.80296e-06	FBgn0027537	Nucleoporin 93kD-1	CG11092	protein_coding_gene	X	21658770	21660007	-1
Rae1	2.29498	5	0.000548415	FBgn0034646	Rae1	CG9862	protein_coding_gene	2R	15540887	15541300	1
CR45927	2.29494	3	0.00279605	FBgn0267589	-	CR45927	non_protein_coding_gene	2R	29779273	29780452	-1
fig	2.29475	7	0.000107681	FBgn0039694	fos intronic gene	CG7615	protein_coding_gene	3R	15818734	15826423	-1
DCP2	2.29461	20	2.72434e-09	FBgn0036534	Decapping protein 2	CG6169	protein_coding_gene	3L	9872382	9874057	-1
CG32695	2.29447	10	9.37209e-06	FBgn0052695	-	CG32695	protein_coding_gene	X	9494555	9505328	-1
path	2.29351	25	4.70657e-11	FBgn0036007	pathetic	CG3424	protein_coding_gene	3L	20263979	20264848	1
RpS18	2.29314	4	0.0012448	FBgn0010411	Ribosomal protein S18	CG8900	protein_coding_gene	2R	6382914	6388304	1
godzilla	2.29261	19	6.26416e-09	FBgn0037442	godzilla E3 ubiquitin protein ligase	CG10277	protein_coding_gene	3R	21049654	21057197	-1
shg	2.29202	51	3.15011e-20	FBgn0003391	shotgun	CG3722	protein_coding_gene	2R	15374846	15375702	-1
CR43105	2.2903	4	0.00125501	FBgn0262565	-	CR43105	pseudogene_attribute	2R	22550094	22552113	1
CG6018	2.28995	11	4.26266e-06	FBgn0034736	gasoline	CG6018	protein_coding_gene	2R	4849439	4850419	-1
mRpS2	2.28977	5	0.000557911	FBgn0031639	mitochondrial ribosomal protein S2	CG2937	protein_coding_gene	2L	23870273	23877442	1
ken	2.2888	37	2.92371e-15	FBgn0011236	ken and barbie	CG5575	protein_coding_gene	2R	12903745	12906018	-1
CG4404	2.28598	7	0.000111661	FBgn0030432	-	CG4404	protein_coding_gene	X	19049076	19049884	1
CG10470	2.2858	4	0.00127135	FBgn0032746	-	CG10470	protein_coding_gene	2L	11210786	11214097	1
CG7600	2.28545	16	7.60835e-08	FBgn0064766	-	CG7600	protein_coding_gene	3L	15746257	15747000	1
CR44974	2.28535	3	0.00286261	FBgn0266309	-	CR44974	non_protein_coding_gene	2L	9555607	9556544	-1
CG15317	2.28418	4	0.00127731	FBgn0030137	-	CG15317	protein_coding_gene	X	15049550	15050209	-1
CG18581	2.28359	5	0.000569397	FBgn0036466	-	CG18581	protein_coding_gene	3L	17758112	17759553	1
CG32182	2.28357	5	0.000569441	FBgn0052182	-	CG32182	protein_coding_gene	3L	21870681	21873640	1
CG31431	2.28356	16	7.72307e-08	FBgn0051431	-	CG31431	protein_coding_gene	3R	1181620	1183502	1
CG14627	2.28235	7	0.000113349	FBgn0040361	-	CG14627	protein_coding_gene	X	8529141	8541439	1
CG17834	2.28132	43	2.58946e-17	FBgn0028394	-	CG17834	protein_coding_gene	2L	16885546	16886560	-1
DENR	2.28075	8	5.08392e-05	FBgn0030802	Density regulated protein	CG9099	protein_coding_gene	X	17427795	17429315	1
Mtap	2.28064	4	0.00129037	FBgn0034215	Methylthioadenosine phosphorylase	CG4802	protein_coding_gene	2R	19432574	19435841	1
Rab9	2.28027	5	0.00057566	FBgn0032782	Rab9	CG9994	protein_coding_gene	2L	647304	648597	1
Roc1a	2.2802	4	0.00129198	FBgn0025638	Regulator of cullins 1a	CG16982	protein_coding_gene	X	16049235	16050303	1
CR43951	2.27976	7	0.000114573	FBgn0264602	-	CR43951	non_protein_coding_gene	3L	10421706	10422989	1
CG33474	2.27952	6	0.000257258	FBgn0053474	-	CG33474	protein_coding_gene	2R	20442419	20450580	1
CG5910	2.27929	26	2.47876e-11	FBgn0036993	-	CG5910	protein_coding_gene	3L	203730	205309	1
NitFhit	2.27673	8	5.17806e-05	FBgn0024945	Nitrilase and fragile histidine triad fusion protein	CG7067	protein_coding_gene	3L	16286288	16286988	1
UQCR-14	2.2765	3	0.00292548	FBgn0030733	Ubiquinol-cytochrome c reductase 14 kDa subunit	CG3560	protein_coding_gene	X	6261169	6262119	1
CG3781	2.27591	7	0.000116412	FBgn0029853	-	CG3781	protein_coding_gene	X	8030411	8032145	1
CG10903	2.27576	9	2.32226e-05	FBgn0037543	-	CG10903	protein_coding_gene	3R	10506301	10507015	1
CR44224	2.27534	6	0.000261295	FBgn0265155	-	CR44224	non_protein_coding_gene	2L	9590093	9590619	-1
CR45542	2.27407	4	0.00131496	FBgn0267102	-	CR45542	non_protein_coding_gene	X	5227289	5232209	-1
Kat60	2.27379	23	2.9698e-10	FBgn0040208	Katanin 60	CG10229	protein_coding_gene	3R	14621601	14624498	1
Uhg5	2.27208	7	0.00011827	FBgn0083123	Uhg5	CR42452	non_protein_coding_gene	2R	19068275	19068973	-1
CG34330	2.27123	4	0.00132573	FBgn0085359	-	CG34330	protein_coding_gene	X	2880704	2885850	-1
NTPase	2.26974	22	6.93287e-10	FBgn0024947	NTPase	CG3059	protein_coding_gene	2L	16009105	16019133	1
GATAe	2.26782	23	3.16896e-10	FBgn0038391	GATAe	CG10278	protein_coding_gene	3R	11615097	11615840	-1
RPA3	2.26771	5	0.000599998	FBgn0266421	Replication protein A3	CG15220	protein_coding_gene	X	11430061	11430762	1
CG18643	2.26717	4	0.00134129	FBgn0037898	-	CG18643	protein_coding_gene	3R	17628164	17629492	-1
CG8326	2.26689	7	0.000120839	FBgn0030851	-	CG8326	protein_coding_gene	X	13228276	13230234	-1
Pex13	2.26682	6	0.000269702	FBgn0033812	Peroxin 13	CG4663	protein_coding_gene	2R	20769586	20770138	1
CG4186	2.2666	3	0.00299739	FBgn0040634	-	CG4186	protein_coding_gene	3L	8242528	8248033	1
Trxr-1	2.26647	20	3.57041e-09	FBgn0020653	Thioredoxin reductase-1	CG2151	protein_coding_gene	X	9778042	9779528	1
RpS29	2.26577	6	0.000270757	FBgn0261599	Ribosomal protein S29	CG8495	protein_coding_gene	3R	7355717	7356598	1
CR45822	2.26574	6	0.000270779	FBgn0267472	-	CR45822	non_protein_coding_gene	3L	7684482	7685341	-1
CR44148	2.26565	3	0.00300438	FBgn0264997	-	CR44148	non_protein_coding_gene	2L	29861582	29863902	1
RpS8	2.26466	7	0.000121957	FBgn0039713	Ribosomal protein S8	CG7808	protein_coding_gene	3R	16278328	16285618	1
eas	2.26369	25	6.67509e-11	FBgn0000536	easily shocked	CG3525	protein_coding_gene	X	23967939	23968943	1
or	2.26336	5	0.000608665	FBgn0003008	orange	CG3029	protein_coding_gene	2R	19262232	19264184	-1
Max	2.26289	8	5.51528e-05	FBgn0017578	Max	CG9648	protein_coding_gene	3L	17367511	17384115	-1
Lrch	2.26227	48	6.82908e-19	FBgn0032633	Leucine-rich-repeats and calponin homology domain protein	CG6860	protein_coding_gene	2L	16994717	17012565	-1
CG3764	2.26066	59	1.06596e-22	FBgn0036684	-	CG3764	protein_coding_gene	3L	8008249	8009297	-1
CG11052	2.26053	3	0.00304239	FBgn0040524	-	CG11052	protein_coding_gene	3R	4978484	4979379	-1
CG8891	2.26031	3	0.00304404	FBgn0031663	-	CG8891	protein_coding_gene	2L	20450532	20452864	-1
CG5199	2.26023	8	5.58268e-05	FBgn0036994	-	CG5199	protein_coding_gene	3L	12067511	12081830	-1
Sema-5c	2.26015	47	1.59e-18	FBgn0284221	Semaphorin 5c	CG5661	protein_coding_gene	3L	6013910	6015689	-1
Act42A	2.25965	8	5.59748e-05	FBgn0000043	Actin 42A	CG12051	protein_coding_gene	2R	9937232	9938833	1
CR45007	2.2596	7	0.00012454	FBgn0266359	-	CR45007	non_protein_coding_gene	2L	17040682	17041895	1
CG5220	2.25864	7	0.000125038	FBgn0038471	-	CG5220	protein_coding_gene	3R	18224902	18226082	-1
CG7168	2.25863	4	0.00137464	FBgn0038586	-	CG7168	protein_coding_gene	3R	21657625	21658249	1
CR43144	2.25862	4	0.00137468	FBgn0262620	-	CR43144	non_protein_coding_gene	2L	1001027	1002195	1
CR45811	2.25792	2	0.00680632	FBgn0267461	-	CR45811	non_protein_coding_gene	3L	23698949	23702406	-1
CG4091	2.25753	10	1.14419e-05	FBgn0034894	salivary glands marred	CG4091	protein_coding_gene	2R	23067196	23071875	1
l(2)k09913	2.25732	24	1.59851e-10	FBgn0021979	lethal (2) k09913	CG3082	protein_coding_gene	2R	8343669	8344310	1
COX7AL	2.25655	3	0.00307218	FBgn0037579	Cytochrome c oxidase subunit 7A-like	CG18193	protein_coding_gene	3R	14747929	14761049	-1
Trl	2.25615	43	4.20942e-17	FBgn0013263	Trithorax-like	CG33261	protein_coding_gene	3L	5226158	5227526	1
Vps37B	2.25604	3	0.0030761	FBgn0037299	Vacuolar protein sorting 37B	CG1115	protein_coding_gene	3R	17843725	17846501	-1
MED19	2.25397	11	5.25588e-06	FBgn0036761	Mediator complex subunit 19	CG5546	protein_coding_gene	3L	5972115	5981018	-1
chic	2.2536	19	8.96536e-09	FBgn0000308	chickadee	CG9553	protein_coding_gene	2L	12875164	12877280	1
CR43468	2.25237	5	0.000631117	FBgn0263445	-	CR43468	non_protein_coding_gene	2R	22065907	22067216	1
CG14561	2.25134	11	5.33696e-06	FBgn0037149	-	CG14561	protein_coding_gene	3L	14882118	14884046	1
Cyp6a20	2.24986	11	5.38333e-06	FBgn0033980	Cyp6a20	CG10245	protein_coding_gene	2R	15229665	15230516	1
mRpS10	2.24949	4	0.00141124	FBgn0038307	mitochondrial ribosomal protein S10	CG4247	protein_coding_gene	3R	20850516	20851427	1
RpS30	2.24919	5	0.000637761	FBgn0038834	Ribosomal protein S30	CG15697	protein_coding_gene	3R	776475	777146	-1
CR45200	2.24893	4	0.00141353	FBgn0266727	-	CR45200	non_protein_coding_gene	4	18440965	18445526	1
slim	2.24878	15	2.25328e-07	FBgn0261477	scruin like at the midline	CG5186	protein_coding_gene	2R	8363477	8364662	-1
RpS13	2.24845	5	0.000639308	FBgn0010265	Ribosomal protein S13	CG13389	protein_coding_gene	2L	16670355	16670741	-1
CR45241	2.24839	2	0.00693935	FBgn0266776	-	CR45241	non_protein_coding_gene	3L	13257392	13258495	-1
CG15742	2.24815	4	0.00141667	FBgn0030462	-	CG15742	protein_coding_gene	X	17866178	17872015	-1
Mapmodulin	2.2477	16	1.02633e-07	FBgn0034282	Mapmodulin	CG5784	protein_coding_gene	2R	7988462	7991283	1
Nup44A	2.24674	13	1.11995e-06	FBgn0033247	Nucleoporin at 44A	CG8722	protein_coding_gene	2R	8127001	8133989	1
CG8668	2.24666	21	1.9525e-09	FBgn0031988	-	CG8668	protein_coding_gene	2L	30807117	30807978	1
dj-1beta	2.24641	5	0.000643627	FBgn0039802	dj-1beta	CG1349	protein_coding_gene	3R	18165442	18167273	-1
Prx5	2.24566	9	2.69776e-05	FBgn0038570	Peroxiredoxin 5	CG7217	protein_coding_gene	3R	18165442	18167273	-1
CG7215	2.24566	9	2.69776e-05	FBgn0038571	-	CG7215	protein_coding_gene	3R	5043270	5048365	1
CG33995	2.24371	12	2.52504e-06	FBgn0053995	-	CG33995	protein_coding_gene	2L	5043270	5048365	1
CG44000	2.24371	12	2.52504e-06	FBgn0264742	-	CG44000	protein_coding_gene	2L	5043270	5048365	1
CG44001	2.24371	12	2.52504e-06	FBgn0264743	-	CG44001	protein_coding_gene	2L	6964421	6965887	1
Coprox	2.24334	9	2.72921e-05	FBgn0021944	Coproporphyrinogen oxidase	CG3433	protein_coding_gene	2L	3476343	3477648	1
CR43928	2.24007	7	0.000135025	FBgn0264549	-	CR43928	non_protein_coding_gene	2L	20315295	20315995	1
CR44642	2.23917	3	0.00320609	FBgn0265853	-	CR44642	non_protein_coding_gene	2R	16639810	16640419	-1
SNRPG	2.23855	3	0.00321092	FBgn0261791	Small nuclear ribonucleoprotein G	CG9742	protein_coding_gene	X	17474761	17476124	1
UQCR-Q	2.23837	8	6.1678e-05	FBgn0036728	Ubiquinol-cytochrome c reductase ubiquinone-binding protein	CG7580	protein_coding_gene	3L	19931799	19935120	-1
mira	2.23777	26	4.10343e-11	FBgn0021776	miranda	CG12249	protein_coding_gene	3R	7663786	7665269	1
CG2065	2.23589	4	0.00146751	FBgn0033204	-	CG2065	protein_coding_gene	2R	29863299	29863344	1
snoRNA:Me28S-A2564	2.23569	2	0.00712082	FBgn0065066	-	CR33778	snoRNA_gene	3R	15847859	15849258	-1
sun	2.23561	5	0.000666956	FBgn0014391	stunted	CG9032	protein_coding_gene	X	10732653	10733307	1
Dpy-30L1	2.2346	3	0.00324219	FBgn0032293	Dpy-30-like 1	CG6444	protein_coding_gene	2L	2145136	2148566	1
Pgd	2.23324	15	2.53193e-07	FBgn0004654	Phosphogluconate dehydrogenase	CG3724	protein_coding_gene	X	9890885	9891336	1
CG4537	2.233	2	0.00715994	FBgn0032153	-	CG4537	protein_coding_gene	2L	628435	643900	1
CR43334	2.23244	53	2.51374e-20	FBgn0263039	-	CR43334	non_protein_coding_gene	3L	14029579	14031706	-1
endos	2.2317	7	0.000139782	FBgn0061515	endosulfine	CG6513	protein_coding_gene	3L	9135375	9137933	-1
alc	2.23159	6	0.000307429	FBgn0260972	alicorn	CG8057	protein_coding_gene	2R	5093976	5095910	1
CG5828	2.23117	8	6.37355e-05	FBgn0031682	-	CG5828	protein_coding_gene	2L	16445007	16453821	-1
Pak3	2.23077	32	3.96586e-13	FBgn0044826	Pak3	CG14895	protein_coding_gene	3R	10441820	10442204	-1
CR45375	2.23062	2	0.00719454	FBgn0266915	-	CR45375	non_protein_coding_gene	2L	3221350	3221427	-1
snoRNA:Or-CD12	2.22896	4	0.00149704	FBgn0086068	-	CR34697	snoRNA_gene	3L	16245835	16257606	-1
PRL-1	2.22792	25	1.01515e-10	FBgn0024734	PRL-1 phosphatase	CG4993	protein_coding_gene	2L	5353717	5354747	-1
CG11999	2.22782	4	0.00150193	FBgn0037312	-	CG11999	protein_coding_gene	3R	1334889	1339415	1
l(3)02640	2.22778	16	1.2019e-07	FBgn0010786	lethal (3) 02640	CG9165	protein_coding_gene	3L	5967545	5976007	-1
CG10479	2.22632	16	1.21584e-07	FBgn0035656	-	CG10479	protein_coding_gene	3L	15710647	15712309	1
CG15601	2.22609	9	2.97403e-05	FBgn0030673	-	CG15601	protein_coding_gene	X	1775633	1777019	1
CG12018	2.22568	5	0.000689152	FBgn0027903	-	CG12018	protein_coding_gene	3L	8900566	8901375	-1
MrgBP	2.22539	4	0.00151249	FBgn0033341	MRG/MORF4L binding protein	CG13746	protein_coding_gene	2R	15983772	15985405	1
CG8931	2.22523	4	0.00151318	FBgn0030717	-	CG8931	protein_coding_gene	X	20469674	20473723	-1
CG32428	2.22508	11	6.2187e-06	FBgn0052428	-	CG32428	protein_coding_gene	3L	18400713	18401467	1
GstE3	2.22467	7	0.000143907	FBgn0063497	Glutathione S transferase E3	CG17524	protein_coding_gene	2R	5655139	5656336	1
MED27	2.22453	6	0.000315605	FBgn0037359	Mediator complex subunit 27	CG1245	protein_coding_gene	3R	8054333	8058713	-1
bip1	2.22234	16	1.25481e-07	FBgn0026263	bip1	CG7574	protein_coding_gene	3L	14697689	14724261	-1
kibra	2.21935	87	9.51993e-32	FBgn0262127	kibra	CG33967	protein_coding_gene	3R	10382263	10384723	1
CG5096	2.21914	12	2.94371e-06	FBgn0032235	-	CG5096	protein_coding_gene	2L	14390628	14409549	-1
elB	2.21907	44	3.93672e-17	FBgn0004858	elbow B	CG4220	protein_coding_gene	2L	5981764	5985909	1
eIF-4a	2.21888	19	1.23359e-08	FBgn0001942	FBgn0001942	CG9075	protein_coding_gene	2L	5791879	5793383	1
CG1218	2.21843	5	0.000705804	FBgn0037377	-	CG1218	protein_coding_gene	3R	22724348	22724678	1
CR45648	2.21799	3	0.0033771	FBgn0267208	-	CR45648	non_protein_coding_gene	3R	23126581	23127981	-1
CG31457	2.21796	6	0.000323411	FBgn0051457	-	CG31457	protein_coding_gene	3R	21294402	21295588	-1
CG9752	2.21634	8	6.8193e-05	FBgn0034614	-	CG9752	protein_coding_gene	2R	5923862	5930120	1
Vap-33B	2.21577	14	6.30424e-07	FBgn0053523	CG33523	CG33523	protein_coding_gene	3l	10425483	10426627	-1
SmB	2.21417	5	0.000715775	FBgn0262601	Small ribonucleoprotein particle protein SmB	CG5352	protein_coding_gene	2L	15340667	15343218	1
Aats-ser	2.21387	11	6.63845e-06	FBgn0021750	Seryl-tRNA synthetase, mitochondrial	CG4938	protein_coding_gene	3R	20274597	20276142	1
CG11788	2.21179	2	0.00747527	FBgn0034495	-	CG11788	protein_coding_gene	2R	4406943	4420648	1
DOR	2.21177	48	2.01278e-18	FBgn0035542	Diabetes and obesity regulated	CG11347	protein_coding_gene	3L	17149667	17150455	1
Det	2.21133	2	0.00748221	FBgn0264291	Deterin	CG12265	protein_coding_gene	3R	18274665	18283005	1
eIF-1A	2.21097	28	1.19609e-11	FBgn0026250	eukaryotic translation initiation factor 1A	CG8053	protein_coding_gene	3R	13500621	13506011	1
mars	2.20974	14	6.57941e-07	FBgn0033845	mars	CG17064	protein_coding_gene	2R	8205778	8206044	-1
CR44121	2.20954	2	0.00750949	FBgn0264952	-	CR44121	non_protein_coding_gene	2L	22854383	22855694	1
RpL23	2.20844	3	0.00345712	FBgn0010078	Ribosomal protein L23	CG3661	protein_coding_gene	2R	31746445	31747558	-1
nero	2.20819	8	7.07737e-05	FBgn0261479	nero	CG2245	protein_coding_gene	3R	8212959	8214135	1
CG8360	2.20785	5	0.000730851	FBgn0032001	-	CG8360	protein_coding_gene	2L	16983510	16987732	-1
CG18622	2.20709	16	1.4161e-07	FBgn0038460	-	CG18622	protein_coding_gene	3R	574291	575734	1
cold	2.20656	5	0.000733967	FBgn0031268	coiled	CG2813	protein_coding_gene	2L	15223378	15225329	-1
CG31344	2.20455	8	7.19607e-05	FBgn0051344	-	CG31344	protein_coding_gene	3R	4395549	4397548	1
CR45999	2.20338	7	0.000157158	FBgn0267661	-	CR45999	non_protein_coding_gene	3R	3165181	3169080	1
CG32280	2.20311	11	7.06758e-06	FBgn0052280	-	CG32280	protein_coding_gene	3L	1203316	1204795	-1
CG9119	2.20241	9	3.34621e-05	FBgn0035189	-	CG9119	protein_coding_gene	3L	1966725	1970079	-1
CG1927	2.20203	15	3.2006e-07	FBgn0027547	-	CG1927	protein_coding_gene	3L	13854659	13855894	1
CR44367	2.20192	4	0.00161807	FBgn0265498	-	CR44367	non_protein_coding_gene	2R	11983145	11985393	-1
RnrS	2.20171	11	7.12532e-06	FBgn0011704	Ribonucleoside diphosphate reductase small subunit	CG8975	protein_coding_gene	2R	9456318	9459370	1
CG3552	2.20157	16	1.47947e-07	FBgn0035999	-	CG3552	protein_coding_gene	3L	20667427	20671083	-1
exu	2.20112	19	1.45232e-08	FBgn0000615	exuperantia	CG8994	protein_coding_gene	2R	24149020	24150203	-1
p38c	2.19795	6	0.000348385	FBgn0267339	p38c MAP kinase	CG33338	protein_coding_gene	3R	8356404	8360906	-1
Idh	2.19789	16	1.52331e-07	FBgn0001248	Isocitrate dehydrogenase	CG7176	protein_coding_gene	3L	13041756	13044234	1
RpS4	2.19705	10	1.58626e-05	FBgn0011284	Ribosomal protein S4	CG11276	protein_coding_gene	3L	5257037	5269507	1
Hph	2.19603	41	6.29899e-16	FBgn0264785	HIF prolyl hydroxylase	CG44015	protein_coding_gene	3R	13495222	13502841	-1
drk	2.19403	13	1.59135e-06	FBgn0004638	downstream of receptor kinase	CG6033	protein_coding_gene	2R	9719328	9720464	1
CG14174	2.19333	4	0.0016585	FBgn0036036	-	CG14174	protein_coding_gene	3L	22872380	22873723	-1
CR45968	2.19329	7	0.000163862	FBgn0267630	-	CR45968	non_protein_coding_gene	3L	21062277	21067540	-1
CG32512	2.19328	28	1.505e-11	FBgn0052512	-	CG32512	protein_coding_gene	X	22864600	22867535	1
CG33170	2.19286	7	0.000164153	FBgn0053170	-	CG33170	protein_coding_gene	3L	10731335	10738370	1
CG7220	2.19217	25	1.54333e-10	FBgn0033544	-	CG7220	protein_coding_gene	2R	17534815	17537136	1
P5cr-2	2.19143	9	3.53431e-05	FBgn0038516	Pyrroline-5-carboxylate reductase-like 2	CG5840	protein_coding_gene	3R	23995659	23997544	1
CG33108	2.19099	6	0.000357506	FBgn0053108	-	CG33108	protein_coding_gene	3R	16700829	16701469	-1
CR45897	2.19095	2	0.00779867	FBgn0267557	-	CR45897	non_protein_coding_gene	3L	21573389	21577103	1
Lamp1	2.19059	8	7.66894e-05	FBgn0032949	Lamp1	CG3305	protein_coding_gene	2L	4235294	4235973	-1
CR46255	2.1904	3	0.00361359	FBgn0267988	-	CR46255	non_protein_coding_gene	3R	15353720	15356924	-1
Atg4b	2.19025	12	3.52578e-06	FBgn0038325	Autophagy-related 4b	CG6194	protein_coding_gene	3R	12875164	12876966	-1
CG3814	2.19008	5	0.000774939	FBgn0025692	Lifeguard	CG3814	protein_coding_gene	2R	18093145	18097413	1
RhoGAP16F	2.18994	20	7.4511e-09	FBgn0030893	Rho GTPase activating protein at 16F	CG7122	protein_coding_gene	X	12628031	12630495	1
Snx3	2.18957	9	3.5673e-05	FBgn0038065	Sorting nexin 3	CG6359	protein_coding_gene	3R	9570414	9571623	-1
CG9396	2.18929	4	0.00167789	FBgn0037714	-	CG9396	protein_coding_gene	3R	21212322	21220572	-1
Atg18b	2.18889	23	7.47733e-10	FBgn0032935	Autophagy-related 18b	CG8678	protein_coding_gene	2L	14981263	14991336	1
pcs	2.1881	26	7.49925e-11	FBgn0033988	parcas	CG7761	protein_coding_gene	2R	8364855	8365663	1
CSN8	2.18765	4	0.00168579	FBgn0261437	COP9 signalosome subunit 8	CG42522	protein_coding_gene	2L	9571911	9574211	-1
CG9399	2.18697	5	0.000782923	FBgn0037715	-	CG9399	protein_coding_gene	3R	3042359	3044174	1
Jafrac2	2.1866	12	3.60685e-06	FBgn0040308	Thioredoxin peroxidase 2	CG1274	protein_coding_gene	3L	20404270	20407558	1
CR45973	2.1836	6	0.000367461	FBgn0267635	-	CR45973	non_protein_coding_gene	3L	15343653	15346176	-1
Surf4	2.18299	10	1.71139e-05	FBgn0019925	Surfeit 4	CG6202	protein_coding_gene	3R	10268872	10269904	1
CG4957	2.18279	4	0.00170952	FBgn0032205	-	CG4957	protein_coding_gene	2L	24022343	24023981	1
CG11388	2.18168	11	8.00676e-06	FBgn0034959	-	CG11388	protein_coding_gene	2R	6082603	6096498	1
Kr-h1	2.18166	40	1.76774e-15	FBgn0266450	Kruppel homolog 1	CG45074	protein_coding_gene	2L	13044434	13046894	1
Syx13	2.18107	10	1.72925e-05	FBgn0036341	Syntaxin 13	CG11278	protein_coding_gene	3L	4977312	4978567	1
CG3792	2.18098	8	8.01225e-05	FBgn0031662	-	CG3792	protein_coding_gene	2L	11654898	11655762	1
CG13198	2.17931	3	0.00371328	FBgn0033640	-	CG13198	protein_coding_gene	2R	28318162	28336440	-1
larp	2.17849	48	4.10321e-18	FBgn0261618	La related protein	CG42551	protein_coding_gene	3R	29863701	29868895	-1
Zip99C	2.17822	19	1.79269e-08	FBgn0039714	Zinc/iron regulated transporter-related protein 99C	CG7816	protein_coding_gene	3R	7064431	7065837	-1
Nuf2	2.17791	9	3.78054e-05	FBgn0031886	Nuf2	CG8902	protein_coding_gene	2L	13411122	13412453	-1
CG10222	2.17714	5	0.000808693	FBgn0036356	-	CG10222	protein_coding_gene	3L	19492421	19493337	1
ND-18	2.17714	4	0.00173751	FBgn0031021	NADH dehydrogenase (ubiquinone) 18 kDa subunit	CG12203	protein_coding_gene	X	16321431	16323231	-1
CG9917	2.17713	8	8.15423e-05	FBgn0030740	-	CG9917	protein_coding_gene	X	8424954	8432246	1
Cbl	2.17665	31	1.88406e-12	FBgn0020224	Cbl proto-oncogene	CG7037	protein_coding_gene	3L	18841579	18842786	1
CR32027	2.17655	7	0.000175613	FBgn0052027	-	CR32027	non_protein_coding_gene	3L	10822400	10823372	-1
CG12343	2.17511	5	0.000814141	FBgn0033556	-	CG12343	protein_coding_gene	2R	11452849	11460552	-1
PGRP-LB	2.17466	19	1.85228e-08	FBgn0037906	Peptidoglycan recognition protein LB	CG14704	protein_coding_gene	3R	8041106	8041879	1
CG7429	2.17362	6	0.00038135	FBgn0031979	Coiled-coil domain containing 53	CG7429	protein_coding_gene	2L	7394996	7396194	1
CR44201	2.17299	3	0.00377134	FBgn0265096	-	CR44201	non_protein_coding_gene	2R	15932170	15934825	-1
Diap2	2.1722	9	3.88956e-05	FBgn0015247	Death-associated inhibitor of apoptosis 2	CG8293	protein_coding_gene	2R	8692703	8693191	1
CR44526	2.17213	2	0.00810278	FBgn0265719	-	CR44526	non_protein_coding_gene	3L	20874114	20875540	1
CR44981	2.17082	3	0.0037915	FBgn0266316	-	CR44981	non_protein_coding_gene	2L	20395394	20395851	-1
CR45677	2.17017	2	0.0081352	FBgn0267237	-	CR45677	non_protein_coding_gene	3L	25069927	25070914	1
CG11839	2.16922	8	8.45365e-05	FBgn0039271	-	CG11839	protein_coding_gene	3R	4364550	4365243	1
mRpS6	2.16916	4	0.00177784	FBgn0035534	mitochondrial ribosomal protein S6	CG15016	protein_coding_gene	3L	5689852	5691172	-1
CR45525	2.16902	13	1.87999e-06	FBgn0267081	-	CR45525	non_protein_coding_gene	X	7011357	7012137	1
CG32736	2.16829	5	0.000832636	FBgn0052736	-	CG32736	protein_coding_gene	X	7011357	7012137	1
CG42308	2.16829	5	0.000832636	FBgn0259204	-	CG42308	protein_coding_gene	X	1738407	1745421	1
Gk	2.16795	23	9.38904e-10	FBgn0035266	Glycerol kinase 2	CG7995	protein_coding_gene	3L	4454626	4455207	1
ND-B8	2.16758	3	0.00382174	FBgn0040705	NADH dehydrogenase (ubiquinone) B8 subunit	CG15434	protein_coding_gene	2L	1666288	1667307	-1
Uhg7	2.16732	3	0.00382414	FBgn0083121	Uhg7	CR42453	non_protein_coding_gene	3L	15044123	15051842	1
CG5541	2.16705	39	4.92226e-15	FBgn0030603	-	CG5541	protein_coding_gene	X	15964678	15965351	-1
CG32856	2.16698	5	0.000836246	FBgn0052856	-	CG32856	protein_coding_gene	3R	15541435	15542498	1
Vha36-1	2.16644	9	4.00274e-05	FBgn0022097	Vacuolar H[+] ATPase 36kD subunit 1	CG8186	protein_coding_gene	2R	18106579	18107499	1
mRpS26	2.16615	3	0.00383519	FBgn0036774	mitochondrial ribosomal protein S26	CG7354	protein_coding_gene	3L	23710158	23711338	1
CG10301	2.16564	7	0.000183729	FBgn0039106	-	CG10301	protein_coding_gene	3R	11619479	11640941	-1
CG9005	2.16493	52	2.6277e-19	FBgn0033638	-	CG9005	protein_coding_gene	2R	19261394	19262437	1
Bet1	2.16483	4	0.00180011	FBgn0260857	Blocked early in transport 1	CG14084	protein_coding_gene	3L	19928743	19932930	1
RhoGDI	2.1646	10	1.89018e-05	FBgn0036921	RhoGDI	CG7823	protein_coding_gene	3L	9338810	9348336	1
PGRP-LC	2.16456	39	5.14235e-15	FBgn0035976	Peptidoglycan recognition protein LC	CG4432	protein_coding_gene	3L	1731033	1732356	-1
CG17652	2.16437	4	0.00180251	FBgn0031361	-	CG17652	protein_coding_gene	2L	18898875	18900408	1
RpL26	2.16436	6	0.000394709	FBgn0036825	Ribosomal protein L26	CG6846	protein_coding_gene	3L	11716756	11719894	1
prtp	2.16412	13	1.9424e-06	FBgn0030329	pretaporter	CG1837	protein_coding_gene	X	6530897	6533348	-1
RpL7A	2.1638	8	8.66531e-05	FBgn0014026	Ribosomal protein L7A	CG3314	protein_coding_gene	X	1029711	1031757	-1
CG11076	2.16346	11	8.90302e-06	FBgn0039929	-	CG11076	protein_coding_gene	4	21626309	21629932	-1
Df31	2.16305	3	0.00386442	FBgn0022893	Decondensation factor 31	CG2207	protein_coding_gene	2L	13304005	13308004	1
CR45018	2.16264	18	4.41736e-08	FBgn0266376	-	CR45018	non_protein_coding_gene	X	16842294	16844585	1
TSG101	2.16134	12	4.22312e-06	FBgn0036666	Tumor susceptibility gene 101	CG9712	protein_coding_gene	3L	18703473	18704454	1
CG10343	2.1606	7	0.000187599	FBgn0032703	-	CG10343	protein_coding_gene	2L	21632007	21634362	1
CG15674	2.16025	10	1.9351e-05	FBgn0034642	-	CG15674	protein_coding_gene	2R	9838434	9839500	-1
Lsm11	2.16001	4	0.00182521	FBgn0033450	Lsm11	CG12924	protein_coding_gene	2R	7812504	7815486	1
CG1882	2.15926	17	9.70305e-08	FBgn0033226	-	CG1882	protein_coding_gene	2R	9426439	9434638	1
Pdk	2.15887	27	5.01575e-11	FBgn0017558	Pyruvate dehydrogenase kinase	CG8808	protein_coding_gene	2R	10729578	10731528	-1
CG12338	2.15886	7	0.000188951	FBgn0033543	-	CG12338	protein_coding_gene	2R	9948908	9951122	1
CR45949	2.15872	10	1.95115e-05	FBgn0267611	-	CR45949	non_protein_coding_gene	2L	11284283	11285098	1
CG13220	2.15848	6	0.000403426	FBgn0033608	-	CG13220	protein_coding_gene	2R	18671679	18672094	1
CG31230	2.1582	3	0.00391065	FBgn0051230	-	CG31230	protein_coding_gene	3R	29723163	29724226	1
Pcd	2.1577	4	0.00183736	FBgn0024841	pterin-4a-carbinolamine dehydratase	CG1963	protein_coding_gene	3R	11710120	11715565	-1
Amun	2.15749	24	4.93741e-10	FBgn0030328	Amun	CG2446	protein_coding_gene	X	1170181	1170789	1
CG31922	2.15698	3	0.0039224	FBgn0051922	-	CG31922	protein_coding_gene	2L	3146056	3159643	-1
Mad	2.1566	33	5.5259e-13	FBgn0011648	Mothers against dpp	CG12399	protein_coding_gene	2L	16884581	16886612	1
Rcp	2.15612	13	2.04882e-06	FBgn0030801	Receptor component protein	CG4875	protein_coding_gene	X	26057347	26058223	-1
CG14550	2.15493	4	0.0018521	FBgn0039405	Phosphatidylinositol glycan anchor biosynthesis class P	CG14550	protein_coding_gene	3R	26057347	26058223	-1
CG42498	2.15493	4	0.0018521	FBgn0260224	-	CG42498	protein_coding_gene	3R	4975300	4977023	-1
Gmd	2.15467	9	4.24442e-05	FBgn0031661	GDP-mannose 4,6-dehydratase	CG8890	protein_coding_gene	2L	22383134	22394015	1
CG13506	2.1541	38	1.31557e-14	FBgn0034723	-	CG13506	protein_coding_gene	2R	1724768	1729636	-1
Eno	2.15391	37	2.80815e-14	FBgn0000579	Enolase	CG17654	protein_coding_gene	2L	10480163	10481886	1
CG17765	2.15384	10	2.0033e-05	FBgn0033529	-	CG17765	protein_coding_gene	2R	16651217	16652319	-1
CG14907	2.1522	7	0.000194235	FBgn0038455	-	CG14907	protein_coding_gene	3R	14601278	14602010	1
Blos1	2.15205	3	0.00397013	FBgn0050077	Biogenesis of lysosome-related organelles complex 1, subunit 1	CG30077	protein_coding_gene	2R	16787573	16807731	-1
CG9674	2.15187	98	3.05129e-34	FBgn0036663	-	CG9674	protein_coding_gene	3L	8614722	8625203	1
Cirl	2.15128	45	7.05241e-17	FBgn0033313	Calcium-independent receptor for alpha-latrotoxin	CG8639	protein_coding_gene	2R	14853863	14855048	-1
Ciao1	2.14996	6	0.00041641	FBgn0033972	Ciao1	CG12797	protein_coding_gene	2R	13827941	13829741	-1
Arpc1	2.14963	6	0.000416919	FBgn0001961	Actin-related protein 2/3 complex, subunit 1	CG8978	protein_coding_gene	2L	16262141	16263483	1
CG4935	2.14915	4	0.0018831	FBgn0028897	-	CG4935	protein_coding_gene	2L	29765995	29794113	1
kay	2.14912	67	4.70791e-24	FBgn0001297	kayak	CG33956	protein_coding_gene	3R	11248129	11251001	1
CR44717	2.14723	7	0.000198273	FBgn0265928	-	CR44717	non_protein_coding_gene	3L	19414355	19414490	-1
snoRNA:hts-a	2.14697	2	0.00852794	FBgn0263464	-	CR43579	snoRNA_gene	2R	22131221	22132435	1
CR43241	2.14684	7	0.000198592	FBgn0262886	-	CR43241	non_protein_coding_gene	2L	22686849	22687407	1
CG17625	2.14676	5	0.000893868	FBgn0039002	-	CG17625	protein_coding_gene	3R	9782384	9788499	1
IP3K1	2.14648	42	7.4119e-16	FBgn0032147	Inositol 1,4,5-triphosphate kinase 1	CG4026	protein_coding_gene	2L	8161796	8162452	-1
CG8498	2.14605	2	0.008544	FBgn0031992	-	CG8498	protein_coding_gene	2L	19302731	19326217	-1
Dl	2.14578	63	1.04981e-22	FBgn0000463	Delta	CG3619	protein_coding_gene	3R	16405509	16414651	1
CG4301	2.14536	42	7.57002e-16	FBgn0030747	-	CG4301	protein_coding_gene	X	24976254	24977118	1
ND-AGGG	2.14442	3	0.00404522	FBgn0058002	NADH dehydrogenase (ubiquinone) AGGG subunit	CG40002	protein_coding_gene	3L	12756434	12757173	1
mRpL18	2.14421	3	0.00404729	FBgn0026741	mitochondrial ribosomal protein L18	CG12373	protein_coding_gene	2R	29996961	29997676	-1
CG15525	2.14386	3	0.00405074	FBgn0039732	-	CG15525	protein_coding_gene	3R	5607275	5613112	-1
Rga	2.14366	19	2.463e-08	FBgn0017550	Regena	CG2161	protein_coding_gene	3R	20580683	20581522	-1
CG34008	2.14248	5	0.000906579	FBgn0054008	-	CG34008	protein_coding_gene	3R	8596972	8599962	-1
CG8735	2.14216	15	5.01669e-07	FBgn0033309	-	CG8735	protein_coding_gene	2R	11690386	11691799	-1
CG18765	2.14188	7	0.000202706	FBgn0042110	-	CG18765	protein_coding_gene	3R	18951006	18951837	-1
Nedd8	2.14148	6	0.000429746	FBgn0032725	Nedd8	CG10679	protein_coding_gene	2L	8242396	8243500	-1
CR44445	2.14123	5	0.000910296	FBgn0265638	-	CR44445	non_protein_coding_gene	2R	156029	157666	1
CG3436	2.14116	8	9.60748e-05	FBgn0031229	-	CG3436	protein_coding_gene	2L	11678386	11679690	-1
Taf12	2.14115	7	0.000203324	FBgn0011290	TBP-associated factor 12	CG17358	protein_coding_gene	3R	5525738	5526943	-1
CR44793	2.14057	6	0.000431205	FBgn0266028	-	CR44793	non_protein_coding_gene	2L	15511052	15513202	1
Eip71CD	2.13936	9	4.58069e-05	FBgn0000565	Ecdysone-induced protein 28/29kD	CG7266	protein_coding_gene	3L	16610662	16612199	-1
Su(P)	2.13871	4	0.00194045	FBgn0004465	Suppressor of ref(2)P sterility	CG4086	protein_coding_gene	3L	15248784	15258498	1
scb	2.13746	51	1.04694e-18	FBgn0003328	scab	CG8095	protein_coding_gene	2R	13782231	13784338	-1
CG16890	2.13729	4	0.0019484	FBgn0028932	-	CG16890	protein_coding_gene	2L	18620466	18625044	-1
Atg7	2.1358	22	2.81254e-09	FBgn0034366	Autophagy-related 7	CG5489	protein_coding_gene	2R	7529	9484	1
CG11023	2.12885	5	0.000948206	FBgn0031208	-	CG11023	protein_coding_gene	2L	10050862	10052167	-1
sel	2.12803	8	0.000102001	FBgn0263260	seele	CG12918	protein_coding_gene	2R	18097558	18101314	-1
CG7192	2.1279	13	2.47265e-06	FBgn0030894	Multivesicular body subunit 12	CG7192	protein_coding_gene	X	6532595	6533595	-1
CR43905	2.12755	2	0.00887126	FBgn0264506	-	CR43905	non_protein_coding_gene	2R	264779	265932	1
mRpL17	2.12704	4	0.00200669	FBgn0035122	mitochondrial ribosomal protein L17	CG13880	protein_coding_gene	3L	762560	765130	-1
RpL22	2.12697	7	0.000215613	FBgn0015288	Ribosomal protein L22	CG7434	protein_coding_gene	X	25125632	25127359	-1
Mocs2	2.12695	8	0.000102504	FBgn0039280	Molybdenum cofactor synthesis 2	CG10238	protein_coding_gene	3R	25125632	25127359	-1
CG42503	2.12695	8	0.000102504	FBgn0260229	-	CG42503	protein_coding_gene	3R	17455743	17456441	-1
robls54B	2.12687	4	0.00200765	FBgn0263233	roadblock similar 54B	CG34192	protein_coding_gene	2R	18761758	18774824	1
Mctp	2.12629	35	1.97389e-13	FBgn0034389	Multiple C2 domain and transmembrane region protein	CG15078	protein_coding_gene	2R	8729790	8731698	-1
M1BP	2.12622	5	0.000956482	FBgn0037621	Motif 1 Binding Protein	CG9797	protein_coding_gene	3R	14752521	14753269	1
ave	2.12555	6	0.000455964	FBgn0050476	aveugle	CG30476	protein_coding_gene	2R	9152523	9156669	-1
His3.3B	2.12539	12	5.28578e-06	FBgn0004828	Histone H3.3B	CG8989	protein_coding_gene	X	14273721	14274454	-1
CR44729	2.12353	3	0.00425793	FBgn0265942	-	CR44729	non_protein_coding_gene	2L	17108844	17114360	1
CG15611	2.12311	21	6.74482e-09	FBgn0034194	-	CG15611	protein_coding_gene	2R	13755322	13756013	1
CR43833	2.12288	2	0.00895598	FBgn0264381	-	CR43833	non_protein_coding_gene	X	18390323	18399169	-1
Vha100-2	2.12207	38	2.28183e-14	FBgn0028670	Vacuolar H[+] ATPase 100kD subunit 2	CG18617	protein_coding_gene	3R	15446179	15449883	-1
Scamp	2.12207	11	1.13292e-05	FBgn0040285	Scamp	CG9195	protein_coding_gene	X	13364938	13369278	1
Dic1	2.12196	10	2.37975e-05	FBgn0027610	Dicarboxylate carrier 1	CG8790	protein_coding_gene	3R	5822026	5824532	-1
CG2023	2.12144	4	0.00203923	FBgn0037383	-	CG2023	protein_coding_gene	3R	9828104	9836642	-1
hebe	2.12096	34	4.5087e-13	FBgn0033448	hebe	CG1623	protein_coding_gene	2R	17431032	17432219	1
Lhr	2.12053	4	0.00204458	FBgn0034217	Lethal hybrid rescue	CG18468	protein_coding_gene	2R	19889120	19909410	-1
Su(Tpl)	2.11961	53	3.56757e-19	FBgn0014037	Su(Tpl)	CG32217	protein_coding_gene	3L	9081063	9082746	1
HP1b	2.1196	7	0.000222286	FBgn0030082	Heterochromatin Protein 1b	CG7041	protein_coding_gene	X	20089636	20091348	-1
CG10747	2.11929	10	2.41432e-05	FBgn0032845	-	CG10747	protein_coding_gene	2L	3294926	3303130	-1
CG9663	2.11798	21	7.10055e-09	FBgn0031516	-	CG9663	protein_coding_gene	2L	13211925	13212116	-1
snRNA:U2:34ABa	2.11798	2	0.00904551	FBgn0004191	small nuclear RNA U2 at 34AB a	CR31850	snRNA_gene	2L	5357012	5358364	-1
Prosbeta7	2.11654	6	0.00047148	FBgn0250746	Proteasome beta7 subunit	CG12000	protein_coding_gene	3R	11250450	11250868	-1
CR44716	2.11653	2	0.00907215	FBgn0265927	-	CR44716	non_protein_coding_gene	3L	26985624	26988517	-1
CG31075	2.1164	15	6.08684e-07	FBgn0051075	-	CG31075	protein_coding_gene	3R	20093088	20093849	-1
Taf13	2.11635	6	0.000471829	FBgn0032847	TBP-associated factor 13	CG10756	protein_coding_gene	2L	6752913	6754029	1
CG8549	2.11624	5	0.000988444	FBgn0035714	-	CG8549	protein_coding_gene	3L	3940519	3941301	1
CR43916	2.1158	5	0.000989879	FBgn0264517	-	CR43916	non_protein_coding_gene	3L	12742547	12742926	1
CR45623	2.1152	2	0.00909677	FBgn0267183	-	CR45623	non_protein_coding_gene	X	28599834	28605777	1
Hrb98DE	2.11473	20	1.53529e-08	FBgn0001215	Heterogeneous nuclear ribonucleoprotein at 98DE	CG9983	protein_coding_gene	3R	12001234	12002266	-1
CG6746	2.11472	7	0.000226821	FBgn0032394	-	CG6746	protein_coding_gene	2L	250229	257954	-1
DIP2	2.11453	29	1.99903e-11	FBgn0024806	DISCO Interacting Protein 2	CG7020	protein_coding_gene	3L	13679440	13687210	-1
omd	2.11407	21	7.38508e-09	FBgn0038168	oocyte maintenance defects	CG9591	protein_coding_gene	3R	16013805	16014787	-1
Prosbeta1	2.11351	6	0.000476836	FBgn0010590	Proteasome beta1 subunit	CG8392	protein_coding_gene	2R	5108678	5109178	-1
CG43131	2.11348	4	0.00208643	FBgn0262605	-	CG43131	protein_coding_gene	3R	21157433	21158611	-1
CG9249	2.1125	5	0.00100071	FBgn0032922	-	CG9249	protein_coding_gene	2L	9632035	9633076	-1
CR45053	2.11096	4	0.00210161	FBgn0266413	-	CR45053	non_protein_coding_gene	3R	10469473	10478567	-1
whd	2.11074	27	9.18008e-11	FBgn0261862	withered	CG12891	protein_coding_gene	2R	23072909	23074725	-1
Fib	2.10876	9	5.33478e-05	FBgn0003062	Fibrillarin	CG9888	protein_coding_gene	2R	7130874	7131505	1
CG8628	2.10782	4	0.00212066	FBgn0250836	-	CG8628	protein_coding_gene	3L	14985100	14991667	1
mnd	2.10727	29	2.20341e-11	FBgn0002778	minidiscs	CG3297	protein_coding_gene	3L	3158485	3159578	-1
ND-30	2.10684	7	0.000234336	FBgn0266582	NADH dehydrogenase (ubiquinone) 30 kDa subunit	CG12079	protein_coding_gene	3L	3223341	3224650	1
CG17737	2.10675	3	0.00443685	FBgn0035423	eukaryotic translation initiation factor 1	CG17737	protein_coding_gene	3L	25065791	25066718	1
PQBP1	2.1061	4	0.00213119	FBgn0039270	Poly-glutamine tract binding protein 1	CG11820	protein_coding_gene	3R	7474553	7474996	-1
snRNA:7SK	2.10514	5	0.00102528	FBgn0065099	small nuclear RNA 7SK	CR33925	snRNA_gene	3R	15372045	15372345	-1
CR44459	2.10457	2	0.00929554	FBgn0265652	-	CR44459	non_protein_coding_gene	2R	10317497	10323102	-1
CG5381	2.10252	20	1.72654e-08	FBgn0032218	-	CG5381	protein_coding_gene	2L	9631641	9633673	1
SpdS	2.10248	6	0.000496788	FBgn0037723	Spermidine Synthase	CG8327	protein_coding_gene	3R	17072732	17073795	1
mRpS11	2.10223	4	0.00215503	FBgn0038474	mitochondrial ribosomal protein S11	CG5184	protein_coding_gene	3R	15108001	15108935	-1
CR43971	2.10154	2	0.00935288	FBgn0264702	-	CR43971	non_protein_coding_gene	3L	24221103	24223528	1
cav	2.10118	11	1.27946e-05	FBgn0026257	caravaggio	CG6219	protein_coding_gene	3R	9938178	9938790	-1
Apf	2.10101	5	0.00103934	FBgn0051713	diadenosine tetraphosphate hydrolase	CG31713	protein_coding_gene	2L	17420407	17425679	1
l(2)k01209	2.10084	22	4.05352e-09	FBgn0022029	lethal (2) k01209	CG4798	protein_coding_gene	2R	2782906	2790567	-1
CG32795	2.10049	11	1.2846e-05	FBgn0040384	-	CG32795	protein_coding_gene	X	16609400	16610418	-1
Prosbeta6	2.09904	5	0.0010461	FBgn0002284	Proteasome beta6 subunit	CG4097	protein_coding_gene	3L	7027526	7028959	1
CG3476	2.09867	5	0.0010474	FBgn0031881	Mitochondrial Magnesium Exporter 1	CG3476	protein_coding_gene	2L	651542	652881	-1
CG3402	2.09791	6	0.000505297	FBgn0035148	-	CG3402	protein_coding_gene	3L	18091259	18092853	1
scu	2.0975	16	3.37623e-07	FBgn0021765	scully	CG7113	protein_coding_gene	X	18288696	18294712	1
CG14502	2.09603	23	2.05285e-09	FBgn0034321	-	CG14502	protein_coding_gene	2R	21127573	21129601	1
CG5793	2.09596	7	0.000245128	FBgn0038858	-	CG5793	protein_coding_gene	3R	19133023	19135233	-1
l(2)37Cg	2.0959	6	0.000509083	FBgn0086447	lethal (2) 37Cg	CG10685	protein_coding_gene	2L	7093935	7094727	1
e(y)2b	2.09587	3	0.00455691	FBgn0040670	enhancer of yellow 2b	CG14612	protein_coding_gene	3R	9257727	9258501	-1
Ibf2	2.09555	9	5.69758e-05	FBgn0037669	Insulator binding factor 2	CG9740	protein_coding_gene	3R	9839	21376	-1
l(2)gl	2.09439	35	3.28071e-13	FBgn0002121	lethal (2) giant larvae	CG2671	protein_coding_gene	2L	8822849	8824177	-1
IscU	2.09391	7	0.000247218	FBgn0037637	Iron-sulfur cluster assembly enzyme	CG9836	protein_coding_gene	3R	9042508	9050555	-1
Nmdmc	2.09155	43	1.00861e-15	FBgn0010222	NAD-dependent methylenetetrahydrofolate dehydrogenase	CG18466	protein_coding_gene	3R	18454649	18455419	1
Ntf-2r	2.09097	7	0.000250243	FBgn0032680	Nuclear transport factor-2-related	CG10174	protein_coding_gene	2L	13990733	13991420	1
CR44655	2.09027	4	0.0022304	FBgn0265866	-	CR44655	non_protein_coding_gene	X	15695241	15697142	1
CG5399	2.08936	5	0.00108002	FBgn0038353	-	CG5399	protein_coding_gene	3R	21290914	21292181	-1
CG30392	2.08827	7	0.000253059	FBgn0050392	-	CG30392	protein_coding_gene	2R	24627066	24630075	-1
Wsck	2.08821	13	3.22162e-06	FBgn0046685	Wsck	CG31127	protein_coding_gene	3R	10544925	10547260	-1
acal	2.08761	6	0.000525021	FBgn0283426	acal	CR46278	non_protein_coding_gene	2R	2758427	2759677	-1
CG9960	2.08664	7	0.00025477	FBgn0031454	-	CG9960	protein_coding_gene	2L	2758427	2759677	-1
Snapin	2.08664	7	0.00025477	FBgn0031455	SNAP associated protein	CG9958	protein_coding_gene	2L	12403340	12406028	-1
Cyp9f2	2.08587	18	8.66127e-08	FBgn0038037	Cyp9f2	CG11466	protein_coding_gene	3R	13485617	13486631	1
cid	2.08555	4	0.00226086	FBgn0040477	centromere identifier	CG13329	protein_coding_gene	2R	22474851	22482357	-1
CG12576	2.08549	26	2.60596e-10	FBgn0031190	-	CG12576	protein_coding_gene	X	16323286	16325768	1
CG32579	2.08455	11	1.40955e-05	FBgn0052579	-	CG32579	protein_coding_gene	X	21156288	21157685	1
Mpp6	2.08364	8	0.000124883	FBgn0032921	M-phase phosphoprotein 6	CG9250	protein_coding_gene	2L	13779847	13782170	-1
CtsB1	2.08358	10	2.92786e-05	FBgn0030521	Cathepsin B1	CG10992	protein_coding_gene	X	7124548	7126503	1
CG10098	2.08285	6	0.000534379	FBgn0037472	-	CG10098	protein_coding_gene	3R	6338836	6346280	1
Cpr	2.08258	34	8.17653e-13	FBgn0015623	Cytochrome P450 reductase	CG11567	protein_coding_gene	2L	4712882	4714182	-1
CG9769	2.08252	5	0.00110465	FBgn0037270	eukaryotic translation initiation factor 3 subunit f1	CG9769	protein_coding_gene	3R	10205292	10212374	-1
CG15309	2.08196	14	1.62709e-06	FBgn0030183	-	CG15309	protein_coding_gene	X	23599526	23600787	-1
CG42559	2.0819	4	0.00228473	FBgn0260761	-	CG42559	protein_coding_gene	2R	23599526	23600787	-1
CG42560	2.0819	4	0.00228473	FBgn0260762	-	CG42560	protein_coding_gene	2R	10675560	10677251	-1
CG6465	2.08166	7	0.000260073	FBgn0037818	-	CG6465	protein_coding_gene	3R	22699433	22699870	1
CG45116	2.08076	4	0.0022922	FBgn0266591	-	CG45116	protein_coding_gene	3L	22189817	22202671	-1
Swim	2.07977	47	7.00098e-17	FBgn0034709	Secreted Wg-interacting molecule	CG3074	protein_coding_gene	2R	218068	218663	1
CG13877	2.07905	3	0.00474894	FBgn0035112	-	CG13877	protein_coding_gene	3L	10847227	10850848	-1
porin	2.07823	11	1.46238e-05	FBgn0004363	porin	CG6647	protein_coding_gene	2L	265595	265908	-1
CG34263	2.07785	3	0.00476292	FBgn0085292	-	CG34263	protein_coding_gene	3L	17754936	17764158	-1
Adgf-A2	2.07695	36	2.10287e-13	FBgn0043025	Adenosine deaminase-related growth factor A2	CG32178	protein_coding_gene	3L	15576986	15578171	-1
cerv	2.07686	8	0.000128803	FBgn0030657	cervantes	CG15645	protein_coding_gene	X	8113407	8115902	-1
Arp3	2.07563	15	8.26619e-07	FBgn0262716	Actin-related protein 3	CG7558	protein_coding_gene	3L	18982964	18983650	-1
snRNP-U1-C	2.07487	2	0.00987384	FBgn0261792	small ribonucleoprotein particle U1 subunit C	CG5454	protein_coding_gene	3R	5327227	5327969	1
cype	2.0746	3	0.00480106	FBgn0015031	cyclope	CG14028	protein_coding_gene	2L	8297018	8298506	1
Rab19	2.07453	6	0.000551172	FBgn0015793	Rab19	CG7062	protein_coding_gene	3L	11359437	11360163	-1
ix	2.07438	3	0.00480371	FBgn0001276	intersex	CG13201	protein_coding_gene	2R	10852724	10853644	1
CG4565	2.07342	4	0.00234112	FBgn0037841	-	CG4565	protein_coding_gene	3R	9142146	9143914	-1
shrb	2.07323	9	6.36761e-05	FBgn0086656	shrub	CG8055	protein_coding_gene	2R	8316984	8318006	1
CR45215	2.07224	9	6.39904e-05	FBgn0266742	-	CR45215	non_protein_coding_gene	3R	4966367	4967775	-1
Trip1	2.07169	6	0.000557023	FBgn0015834	eukaryotic translation initiation factor 3 subunit i	CG8882	protein_coding_gene	2L	15486922	15511223	1
Gmap	2.07067	97	1.97076e-32	FBgn0027287	Golgi microtubule-associated protein	CG33206	protein_coding_gene	X	15836048	15837117	-1
ND-23	2.07046	3	0.00485006	FBgn0017567	NADH dehydrogenase (ubiquinone) 23 kDa subunit	CG3944	protein_coding_gene	3R	18472964	18484513	-1
CG10283	2.0693	38	5.65306e-14	FBgn0032681	-	CG10283	protein_coding_gene	2L	19215434	19226651	-1
vib	2.06895	26	3.18578e-10	FBgn0267975	vibrator	CG5269	protein_coding_gene	3R	9514822	9515908	-1
mRpL47	2.06868	5	0.00115619	FBgn0014023	mitochondrial ribosomal protein L47	CG9378	protein_coding_gene	3R	15835601	15836923	1
CR32582	2.06829	6	0.000564106	FBgn0052582	-	CR32582	non_protein_coding_gene	X	490835	492649	1
CR46258	2.06826	11	1.54971e-05	FBgn0267991	-	CR46258	non_protein_coding_gene	2L	3471555	3472113	-1
CG32267	2.06776	3	0.00488227	FBgn0052267	-	CG32267	protein_coding_gene	3L	13997900	13999251	-1
CG17359	2.06742	5	0.00116101	FBgn0036396	-	CG17359	protein_coding_gene	3L	10420414	10423650	-1
CG11825	2.06718	15	8.80803e-07	FBgn0033519	-	CG11825	protein_coding_gene	2R	4718589	4719399	-1
CR44923	2.06627	3	0.00490026	FBgn0266228	-	CR44923	non_protein_coding_gene	3R	21709895	21711613	-1
CG30403	2.06565	6	0.000569667	FBgn0050403	-	CG30403	protein_coding_gene	2R	2044292	2050120	-1
moody	2.06459	35	5.2746e-13	FBgn0025631	moody	CG4322	protein_coding_gene	X	9334332	9338336	1
PGRP-LA	2.06431	17	2.14399e-07	FBgn0035975	Peptidoglycan recognition protein LA	CG32042	protein_coding_gene	3L	14170462	14172998	1
CG8331	2.06323	11	1.59577e-05	FBgn0033906	-	CG8331	protein_coding_gene	2R	66482	71390	1
dbr	2.06093	17	2.20532e-07	FBgn0067779	debra	CG11371	protein_coding_gene	2L	1777439	1778347	1
mRpL46	2.05996	4	0.00243351	FBgn0035272	mitochondrial ribosomal protein L46	CG13922	protein_coding_gene	3L	15507940	15508886	-1
CG44014	2.05973	5	0.00119083	FBgn0264776	-	CG44014	protein_coding_gene	3R	12924567	12930644	1
sug	2.05969	27	1.74324e-10	FBgn0033782	sugarbabe	CG3850	protein_coding_gene	2R	13964653	13965455	1
CG42806	2.05865	4	0.00244263	FBgn0261975	-	CG42806	protein_coding_gene	2R	16313036	16326207	-1
cact	2.05856	42	3.89648e-15	FBgn0000250	cactus	CG5848	protein_coding_gene	2L	12017225	12017961	-1
Chrac-16	2.0582	7	0.000286582	FBgn0043001	Chromatin accessibility complex 16kD protein	CG15736	protein_coding_gene	X	9896265	9897552	-1
RpS2	2.05721	8	0.000140873	FBgn0004867	Ribosomal protein S2	CG5920	protein_coding_gene	2L	4405127	4406059	-1
CG15019	2.05615	4	0.0024603	FBgn0035541	-	CG15019	protein_coding_gene	3L	22644646	22646344	-1
CG2852	2.05604	6	0.000590374	FBgn0034753	-	CG2852	protein_coding_gene	2R	19292529	19304508	1
Tab2	2.05554	30	2.15926e-11	FBgn0086358	TAK1-associated binding protein 2	CG7417	protein_coding_gene	2R	1707132	1710421	-1
CG17660	2.05497	15	9.65319e-07	FBgn0031356	-	CG17660	protein_coding_gene	2L	27287366	27288526	-1
bigmax	2.05417	7	0.000291402	FBgn0039509	bigmax	CG3350	protein_coding_gene	3R	2370152	2371524	-1
CG3597	2.05374	10	3.44005e-05	FBgn0031417	-	CG3597	protein_coding_gene	2L	7665828	7667343	1
CG2064	2.05339	4	0.00247987	FBgn0033205	-	CG2064	protein_coding_gene	2R	3192969	3197059	1
Hsp83	2.05286	18	1.15699e-07	FBgn0001233	Heat shock protein 83	CG1242	protein_coding_gene	3L	9574484	9577733	-1
Kap-alpha3	2.05161	18	1.16974e-07	FBgn0027338	karyopherin alpha3	CG9423	protein_coding_gene	3R	18775411	18777166	1
CR43964	2.0515	13	4.1144e-06	FBgn0264679	-	CR43964	non_protein_coding_gene	2R	8164000	8164869	-1
CG30373	2.05132	3	0.00508335	FBgn0050373	-	CG30373	protein_coding_gene	2R	20526311	20526825	1
GNBP-like3	2.05129	3	0.00508362	FBgn0034511	GNBP-like 3	CG13422	protein_coding_gene	2R	20467455	20469796	1
GstT3	2.04846	11	1.7391e-05	FBgn0031117	Glutathione S transferase T3	CG1702	protein_coding_gene	X	14051206	14052469	1
CG6833	2.04815	4	0.00251752	FBgn0036405	-	CG6833	protein_coding_gene	3L	21827774	21828480	-1
CG32448	2.04797	4	0.0025188	FBgn0052448	-	CG32448	protein_coding_gene	3L	10821676	10822399	1
RpS15Ab	2.04702	5	0.00124177	FBgn0033555	Ribosomal protein S15Ab	CG12324	protein_coding_gene	2R	5755574	5759751	1
CG15771	2.04688	16	5.0435e-07	FBgn0029801	-	CG15771	protein_coding_gene	X	7908931	7911885	1
CG1444	2.04624	13	4.26123e-06	FBgn0029975	spidey	CG1444	protein_coding_gene	X	21082643	21084326	-1
CG33510	2.04584	8	0.000148369	FBgn0053510	-	CG33510	protein_coding_gene	2L	6648654	6652842	1
Debcl	2.04573	17	2.50381e-07	FBgn0029131	Death executioner Bcl-2	CG33134	protein_coding_gene	2R	15008489	15009724	-1
l(2)35Bc	2.04558	4	0.00253617	FBgn0283659	tRNA-histidine guanylyltransferase	CG4103	protein_coding_gene	2L	4131211	4132833	1
GlcAT-I	2.04512	8	0.000148856	FBgn0066114	GlcAT-I	CG32775	protein_coding_gene	X	10853374	10854451	-1
CG6567	2.04456	7	0.000303225	FBgn0037842	-	CG6567	protein_coding_gene	3R	31810460	31812296	-1
FeCH	2.04311	8	0.000150228	FBgn0266268	Ferrochelatase	CG2098	protein_coding_gene	3R	8344421	8346382	-1
CG7182	2.0431	6	0.000619476	FBgn0035878	-	CG7182	protein_coding_gene	3L	23933912	23935964	1
CG5854	2.04285	8	0.000150404	FBgn0039130	-	CG5854	protein_coding_gene	3R	18403026	18404726	1
koko	2.0421	11	1.80474e-05	FBgn0264816	kokopelli	CG44010	protein_coding_gene	3R	3941008	3942465	-1
CG10863	2.03928	7	0.000309927	FBgn0027552	-	CG10863	protein_coding_gene	3L	13222433	13228202	1
Dp	2.03915	13	4.46754e-06	FBgn0011763	DP transcription factor	CG4654	protein_coding_gene	2R	23356372	23357565	-1
CG3500	2.03843	6	0.000630331	FBgn0034849	-	CG3500	protein_coding_gene	2R	6669024	6670076	1
CG9410	2.03777	4	0.00259379	FBgn0033086	-	CG9410	protein_coding_gene	2R	1534929	1536835	-1
CG12091	2.03775	11	1.85098e-05	FBgn0035228	-	CG12091	protein_coding_gene	3L	10894776	10899123	-1
Aps	2.03764	16	5.42697e-07	FBgn0036111	Aps	CG6391	protein_coding_gene	3L	10326464	10328946	1
CG2909	2.03745	10	3.75644e-05	FBgn0030189	-	CG2909	protein_coding_gene	X	24047790	24049168	1
CG5986	2.03698	5	0.00128355	FBgn0043455	-	CG5986	protein_coding_gene	3R	12406532	12408107	1
CG5167	2.03694	11	1.85982e-05	FBgn0038038	-	CG5167	protein_coding_gene	3R	23564891	23599526	1
apt	2.03665	83	1.6069e-27	FBgn0015903	apontic	CG5393	protein_coding_gene	2R	4660527	4660939	-1
CR44156	2.03605	6	0.000635919	FBgn0265039	-	CR44156	non_protein_coding_gene	3R	17518223	17519027	1
CG4866	2.03571	5	0.00128893	FBgn0034232	-	CG4866	protein_coding_gene	2R	9433686	9435399	-1
CG42526	2.03571	6	0.000636736	FBgn0260431	-	CG42526	protein_coding_gene	3L	18853434	18855087	-1
Jheh1	2.03545	7	0.00031488	FBgn0010053	Juvenile hormone epoxide hydrolase 1	CG15101	protein_coding_gene	2R	11422832	11430197	1
Gs2	2.03493	34	1.71187e-12	FBgn0001145	Glutamine synthetase 2	CG1743	protein_coding_gene	X	29490544	29491150	-1
Spase12	2.03477	3	0.00529398	FBgn0040623	Spase 12-subunit	CG11500	protein_coding_gene	3R	4702284	4705265	1
l(1)G0334	2.03477	15	1.12342e-06	FBgn0028325	lethal (1) G0334	CG7010	protein_coding_gene	X	501810	540874	1
zfh2	2.03465	88	5.09283e-29	FBgn0004607	Zn finger homeodomain 2	CG1449	protein_coding_gene	4	8898554	8900264	-1
CG1885	2.03437	6	0.00063991	FBgn0030066	-	CG1885	protein_coding_gene	X	7025010	7028082	1
Tsp42Ef	2.03406	13	4.62179e-06	FBgn0033127	Tetraspanin 42Ef	CG12845	protein_coding_gene	2R	332801	342915	-1
mthl10	2.03356	40	2.55534e-14	FBgn0035132	methuselah-like 10	CG17061	protein_coding_gene	3L	10468616	10469643	1
CG11777	2.03169	5	0.00130611	FBgn0033527	-	CG11777	protein_coding_gene	2R	7129320	7130908	1
CG31248	2.03107	8	0.000158702	FBgn0051248	-	CG31248	protein_coding_gene	3R	9022057	9024018	1
CR31429	2.02974	13	4.75656e-06	FBgn0063298	-	CR31429	non_protein_coding_gene	3R	10331471	10333129	1
CG5037	2.02856	4	0.00266335	FBgn0032222	-	CG5037	protein_coding_gene	2L	13221397	13222429	-1
Ski6	2.02815	4	0.0026665	FBgn0032487	Ski6	CG15481	protein_coding_gene	2L	15834648	15836021	1
Arpc3A	2.02764	4	0.00267038	FBgn0038369	Actin-related protein 2/3 complex, subunit 3A	CG4560	protein_coding_gene	3R	29220172	29222109	1
Ef1gamma	2.02621	7	0.000327147	FBgn0029176	eukaryotic translation elongation factor 1 gamma	CG11901	protein_coding_gene	3R	27274794	27277418	1
CG5938	2.0253	7	0.000328387	FBgn0046247	-	CG5938	protein_coding_gene	3R	9238083	9240654	-1
D1	2.02409	10	4.03746e-05	FBgn0000412	D1 chromosomal protein	CG9745	protein_coding_gene	3R	21373635	21374417	-1
CR45611	2.02403	3	0.00543537	FBgn0267171	-	CR45611	non_protein_coding_gene	X	18870224	18870897	1
Blos3	2.024	5	0.00133964	FBgn0085284	Biogenesis of lysosome-related organelles complex 1, subunit 3	CG34255	protein_coding_gene	3L	15976870	15978435	1
CG17029	2.02394	9	8.13931e-05	FBgn0036551	-	CG17029	protein_coding_gene	3L	12439600	12447616	1
Desat1	2.02377	21	1.82745e-08	FBgn0086687	Desaturase 1	CG5887	protein_coding_gene	3R	25064418	25065591	-1
veli	2.02222	4	0.00271231	FBgn0039269	veli	CG7662	protein_coding_gene	3R	9372722	9374964	1
Hsp67Bb	2.02199	6	0.000670034	FBgn0001228	Hsp67Bb	CG4456	protein_coding_gene	3L	9132480	9135453	1
Hydr1	2.02135	14	2.50003e-06	FBgn0033382	alpha/beta hydrolase 1	CG8058	protein_coding_gene	2R	19148632	19153686	-1
CG5835	2.02104	19	7.60187e-08	FBgn0038682	-	CG5835	protein_coding_gene	3R	18732464	18733323	1
CR44768	2.02082	8	0.0001663	FBgn0265993	-	CR44768	non_protein_coding_gene	2L	14747929	14757962	-1
CG42507	2.02079	32	8.62631e-12	FBgn0260233	-	CG42507	protein_coding_gene	3L	10436598	10437382	-1
CG12895	2.01949	8	0.000167311	FBgn0033523	-	CG12895	protein_coding_gene	2R	23358478	23358961	-1
CR44168	2.01909	3	0.00550164	FBgn0265053	-	CR44168	non_protein_coding_gene	2R	19683495	19684195	-1
CR44505	2.01898	4	0.00273772	FBgn0265698	-	CR44505	non_protein_coding_gene	2R	21502097	21517241	1
MESK2	2.01818	35	1.10473e-12	FBgn0043070	Misexpression suppressor of KSR 2	CG15669	protein_coding_gene	2R	7241628	7243139	1
Neos	2.01679	10	4.1998e-05	FBgn0024542	Neosin	CG8614	protein_coding_gene	3L	21266029	21269060	-1
Rab1	2.01656	16	6.41415e-07	FBgn0285937	Rab1	CG3320	protein_coding_gene	3R	8110368	8113406	1
CG7927	2.01649	11	2.09498e-05	FBgn0027549	-	CG7927	protein_coding_gene	3L	9452803	9456281	-1
phol	2.01649	15	1.28867e-06	FBgn0035997	pleiohomeotic like	CG3445	protein_coding_gene	3L	13803626	13809994	1
CAH1	2.01628	30	3.71502e-11	FBgn0027844	Carbonic anhydrase 1	CG7820	protein_coding_gene	2L	31713867	31735392	1
ttk	2.01474	81	1.4279e-26	FBgn0003870	tramtrack	CG1856	protein_coding_gene	3R	8937390	8939743	1
Tsp29Fb	2.01317	13	5.31201e-06	FBgn0032075	Tetraspanin 29Fb	CG9496	protein_coding_gene	2L	23358612	23359204	1
CG34423	2.01125	3	0.00560842	FBgn0085452	-	CG34423	protein_coding_gene	2R	3704610	3719635	-1
Rala	2.01099	34	2.48161e-12	FBgn0015286	Ras-like protein A	CG2849	protein_coding_gene	X	22367536	22372746	1
PyK	2.0104	24	2.60123e-09	FBgn0267385	Pyruvate kinase	CG7070	protein_coding_gene	3R	23905334	23906700	1
CR45926	2.01016	6	0.000700147	FBgn0267588	-	CR45926	non_protein_coding_gene	2R	2264657	2270761	-1
CG2924	2.00928	19	8.46992e-08	FBgn0023528	-	CG2924	protein_coding_gene	X	16381954	16384908	-1
CG9992	2.00889	13	5.46567e-06	FBgn0030744	-	CG9992	protein_coding_gene	X	1481797	1483413	-1
sta	2.00867	8	0.000175767	FBgn0003517	stubarista	CG14792	protein_coding_gene	X	9434669	9444937	-1
ced-6	2.00846	35	1.28956e-12	FBgn0029092	ced-6	CG11804	protein_coding_gene	2R	22724884	22726414	-1
CG4813	2.00753	10	4.41519e-05	FBgn0039013	-	CG4813	protein_coding_gene	3R	9791483	9793098	1
CG8507	2.00679	7	0.000354532	FBgn0037756	-	CG8507	protein_coding_gene	3R	20506195	20506895	1
CR44645	2.00626	3	0.00567755	FBgn0265856	-	CR44645	non_protein_coding_gene	2R	9888762	9893319	1
CalpB	2.00593	19	8.73501e-08	FBgn0025866	Calpain-B	CG8107	protein_coding_gene	3L	20819129	20821848	-1
CG17271	2.00578	14	2.79153e-06	FBgn0038829	-	CG17271	protein_coding_gene	3R	10819978	10821178	1
Prosbeta5	2.00578	9	8.90985e-05	FBgn0029134	Proteasome beta5 subunit	CG12323	protein_coding_gene	2R	7533506	7535936	1
Cyt-b5	2.00532	9	8.9299e-05	FBgn0264294	Cytochrome b5	CG2140	protein_coding_gene	2R	17425477	17426282	1
CG7630	2.00509	4	0.00284927	FBgn0040793	-	CG7630	protein_coding_gene	3L	11628037	11630749	1
CG18815	2.00428	7	0.000358225	FBgn0042138	-	CG18815	protein_coding_gene	3L	17457663	17465795	1
CG14478	2.00324	23	5.63156e-09	FBgn0028953	-	CG14478	protein_coding_gene	2R	9138486	9141981	1
CG8788	2.00248	27	3.57629e-10	FBgn0028955	-	CG8788	protein_coding_gene	2R	9138486	9141981	1
CG44286	2.00248	27	3.57629e-10	FBgn0265313	-	CG44286	protein_coding_gene	2R	11073292	11074388	-1
l(3)01239	2.0017	3	0.00574139	FBgn0010741	Prefoldin 2	CG6302	protein_coding_gene	3L	16443207	16445010	1
CG14882	2.00111	3	0.00574973	FBgn0038429	-	CG14882	protein_coding_gene	3R	13994231	13996571	1
26-29-p	1.9993	13	5.8265e-06	FBgn0250848	26-29kD-proteinase	CG8947	protein_coding_gene	3L	11967708	11971686	1
GC1	1.99827	8	0.000184304	FBgn0260743	Glutamate Carrier 1	CG18347	protein_coding_gene	3R	18086674	18087320	-1
CG34253	1.99807	3	0.00579282	FBgn0085282	-	CG34253	protein_coding_gene	3L	15500938	15503769	1
CG7272	1.99742	10	4.66304e-05	FBgn0036501	-	CG7272	protein_coding_gene	3L	15701451	15703770	-1
Pis	1.99724	14	2.96566e-06	FBgn0030670	Phosphatidylinositol synthase	CG9245	protein_coding_gene	X	18167255	18168380	1
MED9	1.99611	6	0.000737696	FBgn0260401	Mediator complex subunit 9	CG42517	protein_coding_gene	2R	4103564	4107116	1
Fit1	1.99596	21	2.41554e-08	FBgn0035498	Fermitin 1	CG14991	protein_coding_gene	3L	13580586	13593339	-1
CG45088	1.99553	44	3.23285e-15	FBgn0266489	-	CG45088	protein_coding_gene	2R	22640526	22641419	-1
RpS24	1.99543	3	0.0058305	FBgn0261596	Ribosomal protein S24	CG3751	protein_coding_gene	2R	22067270	22071848	-1
CG7139	1.99522	13	5.98728e-06	FBgn0027532	-	CG7139	protein_coding_gene	3L	10882890	10883573	1
CG7949	1.99437	5	0.00147705	FBgn0036107	galla-2	CG7949	protein_coding_gene	3L	21824740	21827856	1
CG7414	1.99383	7	0.000374066	FBgn0037135	-	CG7414	protein_coding_gene	3L	9340216	9362994	1
CG45050	1.99365	56	8.76305e-19	FBgn0266410	-	CG45050	protein_coding_gene	3R	18167227	18168380	1
CG42518	1.99312	6	0.000745948	FBgn0260392	-	CG42518	protein_coding_gene	2R	11221894	11225173	1
RpL3	1.99301	23	6.29435e-09	FBgn0020910	Ribosomal protein L3	CG4863	protein_coding_gene	3R	16087627	16090392	-1
CG5235	1.99264	16	7.75332e-07	FBgn0036565	-	CG5235	protein_coding_gene	3L	10784590	10785360	1
CR44544	1.99251	3	0.00587241	FBgn0265737	-	CR44544	non_protein_coding_gene	3L	8523742	8524866	-1
GstO1	1.9904	9	9.61906e-05	FBgn0035907	Glutathione S transferase O1	CG6662	protein_coding_gene	3L	13422978	13423647	-1
CG30060	1.99038	5	0.00149664	FBgn0265272	-	CG30060	protein_coding_gene	2R	24161727	24163215	1
CG6182	1.99035	4	0.00297259	FBgn0039158	-	CG6182	protein_coding_gene	3R	26254069	26261591	-1
Ald	1.98943	20	5.1203e-08	FBgn0000064	Aldolase	CG6058	protein_coding_gene	3R	23865414	23866654	1
CG5569	1.98851	8	0.000192694	FBgn0034919	-	CG5569	protein_coding_gene	2R	5755492	5756710	-1
CR45528	1.98756	4	0.00299652	FBgn0267084	-	CR45528	non_protein_coding_gene	X	2587456	2588883	1
RpL8	1.98746	10	4.92088e-05	FBgn0261602	Ribosomal protein L8	CG1263	protein_coding_gene	3L	10053095	10053393	-1
CR44298	1.98674	3	0.00595616	FBgn0265344	-	CR44298	non_protein_coding_gene	2R	12575240	12592917	-1
Sin3A	1.98647	40	5.97362e-14	FBgn0022764	Sin3A	CG8815	protein_coding_gene	2R	1984512	1987758	-1
Got2	1.98629	22	1.34251e-08	FBgn0001125	Glutamate oxaloacetate transaminase 2	CG4233	protein_coding_gene	2L	22824317	22855194	-1
fog	1.98608	75	2.38457e-24	FBgn0000719	folded gastrulation	CG9559	protein_coding_gene	X	11208887	11209849	-1
SdhC	1.98535	5	0.00152162	FBgn0037873	Succinate dehydrogenase, subunit C	CG6666	protein_coding_gene	3R	21873739	21874922	1
CG31178	1.9852	7	0.000387659	FBgn0064912	-	CG31178	protein_coding_gene	3R	15992669	16004736	-1
CG5830	1.98504	30	5.72194e-11	FBgn0036556	-	CG5830	protein_coding_gene	3L	834093	835515	1
CG42553	1.98285	4	0.00303739	FBgn0260755	-	CG42553	protein_coding_gene	3L	10047252	10048797	-1
CG12811	1.98195	7	0.000392907	FBgn0037779	-	CG12811	protein_coding_gene	3R	22329195	22329720	-1
CG34207	1.98175	4	0.00304701	FBgn0085236	-	CG34207	protein_coding_gene	2R	9360316	9362042	1
Pdxk	1.98166	10	5.07745e-05	FBgn0085484	Pyridoxal kinase	CG34455	protein_coding_gene	3L	28336889	28337629	1
CR46104	1.98137	7	0.000393848	FBgn0267773	-	CR46104	non_protein_coding_gene	3R	1366234	1366601	-1
CR46123	1.98096	3	0.00604121	FBgn0267798	-	CR46123	non_protein_coding_gene	3R	17590964	17591881	1
icln	1.98031	4	0.00305961	FBgn0029079	icln	CG4924	protein_coding_gene	2R	2599297	2600242	1
CG16985	1.97941	5	0.00155175	FBgn0035355	-	CG16985	protein_coding_gene	3L	15705806	15710539	-1
CG9281	1.97908	27	4.79795e-10	FBgn0030672	-	CG9281	protein_coding_gene	X	9186670	9192096	-1
CG8026	1.97907	15	1.70657e-06	FBgn0033391	-	CG8026	protein_coding_gene	2R	9186670	9192096	-1
CG45085	1.97907	15	1.70657e-06	FBgn0266486	-	CG45085	protein_coding_gene	2R	22520087	22528663	-1
CG5346	1.97874	28	2.43834e-10	FBgn0038981	-	CG5346	protein_coding_gene	3R	202098	205844	-1
Gyk	1.97769	17	4.41883e-07	FBgn0025592	Glycerol kinase 1	CG18374	protein_coding_gene	3L	13830741	13845866	-1
AMPdeam	1.97733	58	3.36556e-19	FBgn0052626	AMP deaminase	CG32626	protein_coding_gene	X	9506818	9509583	-1
CG3408	1.97732	12	1.33237e-05	FBgn0036008	-	CG3408	protein_coding_gene	3L	9845458	9846485	-1
Orc6	1.97655	5	0.00156643	FBgn0023180	Origin recognition complex subunit 6	CG1584	protein_coding_gene	2R	5010922	5012127	1
CG3887	1.9759	5	0.00156978	FBgn0031670	-	CG3887	protein_coding_gene	2L	12713103	12722442	-1
Men	1.97484	28	2.565e-10	FBgn0002719	Malic enzyme	CG10120	protein_coding_gene	3R	11360930	11368098	-1
Hop	1.9747	12	1.3544e-05	FBgn0004864	hopscotch	CG1594	protein_coding_gene	X	13390235	13390560	-1
CR44620	1.97346	3	0.0061533	FBgn0265831	-	CR44620	non_protein_coding_gene	X	24305881	24313099	1
betaTub60D	1.97331	35	2.25761e-12	FBgn0003888	beta-Tubulin at 60D	CG3401	protein_coding_gene	2R	9677927	9679658	1
CG16817	1.97306	8	0.000206756	FBgn0037728	-	CG16817	protein_coding_gene	3R	12923904	12924664	1
CG13319	1.97247	5	0.00158764	FBgn0033781	-	CG13319	protein_coding_gene	2R	20271653	20274499	-1
CG10444	1.97236	10	5.33901e-05	FBgn0034494	-	CG10444	protein_coding_gene	2R	5564865	5567435	1
CG12746	1.97178	3	0.00617878	FBgn0037341	-	CG12746	protein_coding_gene	3R	8982732	8984315	-1
RagA-B	1.97163	6	0.000807977	FBgn0037647	Ras-related GTP binding A/B	CG11968	protein_coding_gene	3R	18072362	18073863	-1
CG44004	1.97076	4	0.00314477	FBgn0264746	-	CG44004	protein_coding_gene	3L	5757662	5758067	1
CG34200	1.97024	3	0.00620221	FBgn0085229	-	CG34200	protein_coding_gene	2R	11430740	11431582	-1
RpL24-like	1.97019	5	0.0015996	FBgn0037899	Ribosomal protein L24-like	CG6764	protein_coding_gene	3R	573033	574264	-1
Ipk2	1.97011	8	0.000209557	FBgn0031267	Ipk2	CG13688	protein_coding_gene	2L	15484729	15485545	1
Tim17b2	1.96932	3	0.00621619	FBgn0020371	Translocase inner membrane 17	CG15257	protein_coding_gene	2L	10832752	10847092	-1
sbr	1.9679	48	3.72158e-16	FBgn0003321	small bristles	CG1664	protein_coding_gene	X	30808617	30827005	1
cindr	1.96694	45	2.88864e-15	FBgn0027598	CIN85 and CD2AP related	CG31012	protein_coding_gene	3R	12996876	12997726	-1
CG17327	1.96669	4	0.00318178	FBgn0038107	-	CG17327	protein_coding_gene	3R	12996876	12997726	-1
CG44194	1.96669	4	0.00318178	FBgn0265083	-	CG44194	protein_coding_gene	3R	20750934	20752341	-1
CG9319	1.96663	6	0.00082312	FBgn0032881	-	CG9319	protein_coding_gene	2L	6757601	6758903	-1
CG9436	1.96567	6	0.000826078	FBgn0033101	-	CG9436	protein_coding_gene	2R	322101	323091	1
CG33127	1.96517	8	0.000214322	FBgn0053127	-	CG33127	protein_coding_gene	2L	14837471	14838198	-1
CG14407	1.96455	3	0.00628931	FBgn0030584	-	CG14407	protein_coding_gene	X	21140739	21214269	1
SNF4Agamma	1.96451	201	5.42689e-61	FBgn0264357	SNF4/AMP-activated protein kinase gamma subunit	CG17299	protein_coding_gene	3R	793147	797061	1
CG16989	1.96368	20	6.55856e-08	FBgn0025621	-	CG16989	protein_coding_gene	X	16203329	16221793	-1
mrj	1.96351	39	1.77496e-13	FBgn0034091	mrj	CG8448	protein_coding_gene	2R	27696466	27700110	-1
ALiX	1.96331	16	9.7832e-07	FBgn0086346	ALG-2 interacting protein X	CG12876	protein_coding_gene	3R	17073942	17079945	-1
Keap1	1.96321	23	8.70363e-09	FBgn0038475	Keap1	CG3962	protein_coding_gene	3R	20640976	20641668	1
maf-S	1.96244	3	0.00632206	FBgn0034534	maf-S	CG9954	protein_coding_gene	2R	18187805	18188707	-1
CG12321	1.96138	3	0.00633843	FBgn0038577	-	CG12321	protein_coding_gene	3R	6294517	6295345	-1
CG15891	1.96001	6	0.000843641	FBgn0029860	-	CG15891	protein_coding_gene	X	16225651	16260329	1
tara	1.95978	89	4.55209e-28	FBgn0040071	taranis	CG6889	protein_coding_gene	3R	16357535	16359466	-1
CG17931	1.95924	5	0.0016584	FBgn0038421	-	CG17931	protein_coding_gene	3R	20068793	20069318	-1
CR44907	1.95845	4	0.00325805	FBgn0266212	-	CR44907	non_protein_coding_gene	2L	5412386	5420867	-1
spoon	1.95822	21	3.52776e-08	FBgn0263987	spoonbill	CG3249	protein_coding_gene	X	21691295	21692764	1
Ppcdc	1.95744	7	0.000434859	FBgn0050290	Phosphopantothenoylcysteine decarboxylase	CG30290	protein_coding_gene	2R	21691295	21692764	1
CG42496	1.95744	7	0.000434859	FBgn0260222	-	CG42496	protein_coding_gene	2R	22423316	22424929	-1
pinta	1.95688	11	2.96426e-05	FBgn0038966	prolonged depolarization afterpotential (PDA) is not apparent	CG13848	protein_coding_gene	3R	3334875	3354829	-1
E23	1.95628	55	4.32986e-18	FBgn0020445	Early gene at 23	CG3327	protein_coding_gene	2L	19526910	19530305	-1
CG10165	1.95611	11	2.97749e-05	FBgn0032801	-	CG10165	protein_coding_gene	2L	13580313	13593339	-1
CG6191	1.95569	44	7.09174e-15	FBgn0027581	-	CG6191	protein_coding_gene	2R	23358812	23360207	1
RpS3	1.95489	8	0.000224613	FBgn0002622	Ribosomal protein S3	CG6779	protein_coding_gene	3R	2214266	2215167	1
CG34174	1.95398	3	0.00645458	FBgn0085203	-	CG34174	protein_coding_gene	2L	140973	142197	-1
CR45473	1.95346	5	0.00169028	FBgn0267029	-	CR45473	non_protein_coding_gene	X	11693879	11696963	-1
CG11652	1.95317	16	1.06019e-06	FBgn0036194	-	CG11652	protein_coding_gene	3L	20986504	20987936	-1
CG43446	1.95306	7	0.000442803	FBgn0263400	-	CG43446	protein_coding_gene	3R	15135138	15137004	-1
CG6912	1.95209	9	0.00011641	FBgn0038290	-	CG6912	protein_coding_gene	3R	10224457	10226808	-1
CG5708	1.95191	4	0.00331988	FBgn0032196	-	CG5708	protein_coding_gene	2L	3035196	3040469	1
CG2162	1.95187	15	2.09322e-06	FBgn0035388	-	CG2162	protein_coding_gene	3L	17846699	17848444	1
olf186-M	1.95177	13	7.99792e-06	FBgn0015522	olf186-M	CG14489	protein_coding_gene	2R	4811444	4816025	1
CG1129	1.95155	13	8.00958e-06	FBgn0037279	-	CG1129	protein_coding_gene	3R	20786340	20788137	-1
CG11396	1.95138	11	3.06076e-05	FBgn0037022	-	CG11396	protein_coding_gene	3L	2145297	2147275	-1
CG11723	1.95111	9	0.000116979	FBgn0031391	-	CG11723	protein_coding_gene	2L	1322877	1324221	-1
CR45166	1.9502	12	1.57819e-05	FBgn0266676	-	CR45166	non_protein_coding_gene	3L	28853606	28859497	-1
Inx3	1.94897	32	2.47338e-11	FBgn0265274	Innexin 3	CG1448	protein_coding_gene	3R	29619065	29620758	1
CG1907	1.94878	4	0.00334994	FBgn0039674	-	CG1907	protein_coding_gene	3R	7673721	7674400	-1
mRpL52	1.9482	5	0.00171983	FBgn0033208	mitochondrial ribosomal protein L52	CG1577	protein_coding_gene	2R	22738708	22739434	1
CR45163	1.94816	4	0.00335591	FBgn0266656	-	CR45163	non_protein_coding_gene	3L	25047706	25049455	1
CG11790	1.94767	9	0.000119	FBgn0039265	-	CG11790	protein_coding_gene	3R	13780689	13782611	1
p38b	1.9472	9	0.000119281	FBgn0024846	p38b MAP kinase	CG7393	protein_coding_gene	2L	8518885	8520295	1
GstO3	1.94695	6	0.000885603	FBgn0035904	Glutathione S transferase O3	CG6776	protein_coding_gene	3L	21129463	21142261	-1
Magi	1.94624	47	1.15349e-15	FBgn0034590	Magi	CG30388	protein_coding_gene	2R	15749319	15751078	-1
ND-B17	1.94611	6	0.000888376	FBgn0001989	NADH dehydrogenase (ubiquinone) B17 subunit	CG13240	protein_coding_gene	2L	2704571	2706217	1
eIF2B-beta	1.94582	9	0.000120104	FBgn0024996	eukaryotic translation initiation factor 2B subunit beta	CG2677	protein_coding_gene	X	1652750	1654238	1
CG7970	1.94493	5	0.00173848	FBgn0035252	-	CG7970	protein_coding_gene	3L	11096496	11098556	1
CG33947	1.94394	8	0.000236106	FBgn0083068	-	CG33947	protein_coding_gene	3L	15371695	15372595	1
CR44458	1.94336	3	0.00662496	FBgn0265651	-	CR44458	non_protein_coding_gene	2R	9372931	9374964	1
Hsp22	1.94146	5	0.00175848	FBgn0001223	Heat shock protein 22	CG4460	protein_coding_gene	3L	13262733	13264061	-1
Ravus	1.9409	11	3.25336e-05	FBgn0038128	Ravus	CG15889	protein_coding_gene	3R	30305808	30306640	-1
CG34300	1.94065	9	0.000123236	FBgn0085329	-	CG34300	protein_coding_gene	3R	19886108	19890060	-1
amn	1.94056	12	1.67617e-05	FBgn0086782	amnesiac	CG11937	protein_coding_gene	X	14056945	14087978	1
foxo	1.94054	84	2.66545e-26	FBgn0038197	forkhead box, sub-group O	CG3143	protein_coding_gene	3R	7719350	7721472	1
CG12262	1.9401	16	1.17595e-06	FBgn0035811	-	CG12262	protein_coding_gene	3L	4318755	4321109	1
PMP34	1.93998	11	3.27075e-05	FBgn0052250	Peroxisomal Membrane Protein 34	CG32250	protein_coding_gene	3L	6662265	6668085	1
Adf1	1.93967	21	4.24915e-08	FBgn0284249	Adh transcription factor 1	CG15845	protein_coding_gene	2R	682885	685549	-1
ebd1	1.93965	15	2.29436e-06	FBgn0035153	earthbound 1	CG3371	protein_coding_gene	3L	16879517	16886319	1
CG31743	1.93961	27	7.87721e-10	FBgn0032618	-	CG31743	protein_coding_gene	2L	16879517	16886319	1
CG34313	1.93961	27	7.87721e-10	FBgn0085342	-	CG34313	protein_coding_gene	2L	6758610	6759491	-1
CR43496	1.93923	7	0.000468891	FBgn0263507	-	CR43496	non_protein_coding_gene	X	1380086	1420453	-1
robo2	1.93871	104	4.8308e-32	FBgn0002543	roundabout 2	CG5481	protein_coding_gene	2L	3304100	3317418	1
CG3277	1.93863	33	1.48115e-11	FBgn0031518	-	CG3277	protein_coding_gene	2L	22127808	22130184	1
NtR	1.93843	7	0.000470442	FBgn0029147	NtR	CG6698	protein_coding_gene	2R	10821098	10821640	-1
Lsm10	1.93726	7	0.000472715	FBgn0033554	Lsm10	CG12938	protein_coding_gene	2R	18855873	18857757	-1
CG7322	1.93685	15	2.34311e-06	FBgn0030968	-	CG7322	protein_coding_gene	X	2065273	2066359	-1
CG14054	1.9362	3	0.00674244	FBgn0029596	-	CG14054	protein_coding_gene	X	24024098	24025777	-1
CR45350	1.93513	6	0.000925369	FBgn0266889	-	CR45350	non_protein_coding_gene	2R	17843442	17860582	1
olf186-F	1.9344	65	9.78127e-21	FBgn0041585	olf186-F	CG11430	protein_coding_gene	2R	12380008	12380815	1
GstD8	1.93403	3	0.00677838	FBgn0010044	Glutathione S transferase D8	CG4421	protein_coding_gene	3R	28580976	28585264	-1
fkh	1.93396	24	6.1692e-09	FBgn0000659	fork head	CG10002	protein_coding_gene	3R	22487854	22490872	-1
CR43493	1.93306	6	0.000932529	FBgn0263504	-	CR43493	non_protein_coding_gene	X	5632192	5633321	1
CG31549	1.933	4	0.00350535	FBgn0051549	-	CG31549	protein_coding_gene	3R	7324214	7328806	1
Dok	1.93239	21	4.57116e-08	FBgn0029944	Downstream of kinase	CG2079	protein_coding_gene	X	132077	134472	1
Gs1	1.93225	12	1.76545e-05	FBgn0001142	Glutamine synthetase 1	CG2718	protein_coding_gene	2L	24557368	24582864	-1
CG13624	1.93185	63	3.94988e-20	FBgn0039209	Repressed by TOR	CG13624	protein_coding_gene	3R	3934718	3935992	1
Eip63F-2	1.93169	8	0.000249671	FBgn0004911	Ecdysone-induced gene 63F 2	CR32265	non_protein_coding_gene	3L	24558967	24561087	-1
Nurf-38	1.93162	11	3.43385e-05	FBgn0016687	Nucleosome remodeling factor - 38kD	CG4634	protein_coding_gene	2R	6668150	6668738	1
CG15908	1.93103	5	0.00182	FBgn0033085	-	CG15908	protein_coding_gene	2R	25329530	25331203	-1
CHKov2	1.92977	12	1.79294e-05	FBgn0039328	CHK domain ov2	CG10675	protein_coding_gene	3R	4134860	4136038	-1
RfC4	1.92927	7	0.00048862	FBgn0260985	Replication factor C subunit 4	CG14999	protein_coding_gene	3L	21280491	21281506	-1
ppl	1.92926	4	0.00354332	FBgn0027945	pumpless	CG7758	protein_coding_gene	3L	7074859	7077981	1
CG1943	1.92841	4	0.00355195	FBgn0037468	-	CG1943	protein_coding_gene	3R	10426887	10428632	1
KdelR	1.92831	12	1.80934e-05	FBgn0267330	KDEL receptor	CG5183	protein_coding_gene	2L	1708452	1709244	1
CR44976	1.92805	5	0.00183796	FBgn0266311	-	CR44976	non_protein_coding_gene	2L	3173376	3174474	-1
Fcp3C	1.92792	6	0.000950504	FBgn0000644	Follicle cell protein 3C	CG4015	protein_coding_gene	X	21143229	21145146	1
CG9253	1.92764	9	0.000131482	FBgn0032919	-	CG9253	protein_coding_gene	2L	22106107	22122562	-1
Vrp1	1.92748	37	1.25234e-12	FBgn0243516	Verprolin 1	CG13503	protein_coding_gene	2R	9384063	9385694	1
Hsp27	1.92741	5	0.0018418	FBgn0001226	Heat shock protein 27	CG4466	protein_coding_gene	3L	15007813	15008538	1
NC2beta	1.92705	3	0.00689544	FBgn0028926	Negative Cofactor 2beta	CG4185	protein_coding_gene	2L	15816979	15818621	1
CkIIalpha-i1	1.92664	9	0.000132141	FBgn0015025	CKII-alpha subunit interactor-1	CG6215	protein_coding_gene	3L	15265591	15266690	1
ATPsynO	1.92652	6	0.000955459	FBgn0016691	ATP synthase, oligomycin sensitivity conferring protein	CG4307	protein_coding_gene	3R	18746611	18748367	-1
Nufip	1.92621	8	0.000255988	FBgn0036812	Nufip	CG4076	protein_coding_gene	3L	271912	273715	-1
mbm	1.92606	7	0.000495143	FBgn0086912	mushroom body miniature	CG11604	protein_coding_gene	2L	13303633	13329303	1
IP3K2	1.92599	94	6.23405e-29	FBgn0283680	Inositol 1,4,5-triphosphate kinase 2	CG45017	protein_coding_gene	X	5858083	5862405	-1
CG2017	1.92579	13	9.51035e-06	FBgn0037391	-	CG2017	protein_coding_gene	3R	16595136	16599215	-1
CG9784	1.92577	13	9.5117e-06	FBgn0030761	-	CG9784	protein_coding_gene	X	1158661	1160220	1
Tango14	1.92531	8	0.000257037	FBgn0031312	Transport and Golgi organization 14	CG4775	protein_coding_gene	2L	6676649	6677625	-1
Nse1	1.92224	4	0.00361552	FBgn0031848	Non-SMC element 1	CG11329	protein_coding_gene	2L	23932729	23933530	-1
RpS19b	1.92173	4	0.00362081	FBgn0039129	Ribosomal protein S19b	CG5338	protein_coding_gene	3R	30043341	30044886	1
Sry-delta	1.92132	6	0.000974099	FBgn0003512	Serendipity delta	CG17958	protein_coding_gene	3R	9888005	9890119	1
FKBP59	1.92107	10	7.04328e-05	FBgn0029174	FK506-binding protein FKBP59	CG4535	protein_coding_gene	2L	11988735	11989882	-1
zuc	1.92106	12	1.8932e-05	FBgn0261266	zucchini	CG12314	protein_coding_gene	2L	9710422	9713827	-1
SH3PX1	1.92037	13	9.86015e-06	FBgn0040475	SH3 and PX domain containing 1	CG6757	protein_coding_gene	3L	5758065	5760407	-1
CG7791	1.92017	10	7.07743e-05	FBgn0033038	-	CG7791	protein_coding_gene	2R	10403197	10405203	-1
CG17768	1.92	3	0.00701591	FBgn0032240	-	CG17768	protein_coding_gene	2L	10403197	10405203	-1
LSm-4	1.92	3	0.00701591	FBgn0067622	Like Sm protein 4	CG33677	protein_coding_gene	2L	5882480	5899989	-1
CR45668	1.91996	53	3.89747e-17	FBgn0267228	-	CR45668	non_protein_coding_gene	X	17853295	17854296	1
CG30323	1.9196	3	0.00702277	FBgn0050323	-	CG30323	protein_coding_gene	2R	2130813	2137296	1
GlyP	1.91951	38	7.42625e-13	FBgn0004507	Glycogen phosphorylase	CG7254	protein_coding_gene	2L	9375430	9376293	1
CG4461	1.91946	3	0.00702508	FBgn0035982	-	CG4461	protein_coding_gene	3L	11623339	11624948	1
CG14711	1.91934	3	0.00702713	FBgn0037922	-	CG14711	protein_coding_gene	3R	21128577	21129737	1
mago	1.91915	11	3.69245e-05	FBgn0002736	mago nashi	CG9401	protein_coding_gene	2R	1710462	1711465	1
mRpL48	1.91908	4	0.0036485	FBgn0031357	mitochondrial ribosomal protein L48	CG17642	protein_coding_gene	2L	13774340	13780165	-1
CG9008	1.91896	32	3.84059e-11	FBgn0028540	-	CG9008	protein_coding_gene	2L	21216004	21218544	-1
CG8679	1.91803	9	0.00013793	FBgn0032934	-	CG8679	protein_coding_gene	2L	10388258	10400752	1
cwo	1.91796	42	5.53843e-14	FBgn0259938	clockwork orange	CG17100	protein_coding_gene	3R	5624474	5625947	1
RpL13A	1.9169	5	0.00190672	FBgn0037351	Ribosomal protein L13A	CG1475	protein_coding_gene	3R	12447653	12449046	1
CG5538	1.91659	8	0.000267467	FBgn0038052	-	CG5538	protein_coding_gene	3R	15497523	15497862	-1
CR44888	1.91644	3	0.00707748	FBgn0266182	-	CR44888	non_protein_coding_gene	X	4402429	4402928	-1
CR45187	1.9162	3	0.00708156	FBgn0266697	-	CR45187	non_protein_coding_gene	3R	10661475	10663157	1
CG8003	1.91585	6	0.000994106	FBgn0036096	-	CG8003	protein_coding_gene	3L	21685283	21686201	1
CG10306	1.91391	5	0.0019256	FBgn0034654	eukaryotic translation initiation factor 3 subunit k	CG10306	protein_coding_gene	2R	12455540	12546611	-1
bun	1.91384	161	9.61214e-48	FBgn0259176	bunched	CG42281	protein_coding_gene	2L	13414978	13439051	-1
CG42321	1.91359	87	1.00437e-26	FBgn0259221	-	CG42321	protein_coding_gene	2R	29491524	29493518	-1
CG2310	1.91314	10	7.35161e-05	FBgn0039665	-	CG2310	protein_coding_gene	3R	18690904	18695602	-1
CG10383	1.91201	29	3.01763e-10	FBgn0032699	-	CG10383	protein_coding_gene	2L	17629791	17632047	-1
corolla	1.91088	8	0.000274514	FBgn0267967	corolla	CG8316	protein_coding_gene	X	13811684	13812870	1
CG11095	1.91073	8	0.000274704	FBgn0030528	-	CG11095	protein_coding_gene	X	122624	130791	-1
CG3164	1.90927	15	2.88216e-06	FBgn0025683	-	CG3164	protein_coding_gene	2L	17585195	17586294	-1
CG14483	1.90872	4	0.00375881	FBgn0034248	-	CG14483	protein_coding_gene	2R	22867175	22868243	-1
CG11137	1.90748	5	0.00196685	FBgn0037199	-	CG11137	protein_coding_gene	3L	8705572	8707527	1
CG9314	1.90696	12	2.0674e-05	FBgn0032061	-	CG9314	protein_coding_gene	2L	8675759	8679253	1
h	1.9062	9	0.000146299	FBgn0001168	hairy	CG6494	protein_coding_gene	3L	19485494	19486837	-1
TBCB	1.90572	5	0.00197831	FBgn0034451	tubulin-binding cofactor B	CG11242	protein_coding_gene	2R	8403447	8403924	-1
CR44991	1.90568	3	0.00726666	FBgn0266326	-	CR44991	non_protein_coding_gene	2L	10199401	10200974	-1
Ripalpha	1.90377	5	0.00199108	FBgn0032189	RPA-interacting protein alpha	CG18145	protein_coding_gene	2L	6955991	6957440	1
CG9948	1.90371	9	0.000148127	FBgn0035721	-	CG9948	protein_coding_gene	3L	23890388	23891060	-1
TfIIA-S	1.90285	4	0.00382278	FBgn0013347	Transcription-factor-IIA-S	CG5163	protein_coding_gene	3R	15145825	15147824	-1
CG8089	1.90262	4	0.00382527	FBgn0033993	-	CG8089	protein_coding_gene	2R	23975599	23977255	-1
Gadd34	1.90215	9	0.000149283	FBgn0034948	Protein phosphatase 1 regulatory subunit 15	CG3825	protein_coding_gene	2R	7249529	7250527	-1
MED4	1.90129	5	0.00200743	FBgn0035754	Mediator complex subunit 4	CG8609	protein_coding_gene	3L	7786160	7790557	-1
CG7149	1.90076	18	4.3922e-07	FBgn0031948	-	CG7149	protein_coding_gene	2L	24815759	24817131	1
CR46096	1.90055	9	0.000150477	FBgn0267765	-	CR46096	non_protein_coding_gene	3R	22073538	22075308	-1
CG2921	1.90017	10	7.88487e-05	FBgn0034689	-	CG2921	protein_coding_gene	2R	5552823	5554316	-1
Pcmt	1.89943	6	0.00105669	FBgn0086768	Protein-L-isoaspartate (D-aspartate) O-methyltransferase	CG2152	protein_coding_gene	3R	12525093	12526731	-1
eIF-2beta	1.89859	9	0.000151953	FBgn0004926	eukaryotic translation initiation factor 2 subunit beta	CG4153	protein_coding_gene	3L	10813405	10815781	1
CG7222	1.8985	9	0.000152019	FBgn0033551	-	CG7222	protein_coding_gene	2R	19810403	19813339	-1
Cyp305a1	1.89819	11	4.17172e-05	FBgn0036910	Cyp305a1	CG8733	protein_coding_gene	3L	18704570	18705703	-1
Jwa	1.8977	5	0.00203132	FBgn0032704	Jwa	CG10373	protein_coding_gene	2L	6047170	6047738	-1
CR44130	1.89758	3	0.00741257	FBgn0264961	-	CR44130	non_protein_coding_gene	2R	11842828	11844012	1
CG14933	1.89729	6	0.00106513	FBgn0040968	-	CG14933	protein_coding_gene	2L	6771463	6779659	-1
shf	1.89708	43	4.30191e-14	FBgn0003390	shifted	CG3135	protein_coding_gene	X	4671853	4673639	1
CG17883	1.89625	3	0.00743678	FBgn0040005	-	CG17883	protein_coding_gene	2R	7500951	7502376	-1
CG1287	1.89466	7	0.000563847	FBgn0037506	Mitochondrial morphology and cristae structure 1	CG1287	protein_coding_gene	3R	21223623	21224589	-1
CR44265	1.89426	3	0.00747319	FBgn0265205	-	CR44265	non_protein_coding_gene	3R	16728035	16729681	-1
CR43671	1.89401	8	0.000296462	FBgn0263746	-	CR43671	pseudogene_attribute	2L	4365434	4366671	1
CG33514	1.893	6	0.00108224	FBgn0053514	-	CG33514	protein_coding_gene	3L	21178410	21179729	1
CR44911	1.89297	4	0.00393295	FBgn0266216	-	CR44911	non_protein_coding_gene	2L	11678970	11694740	1
bif	1.89224	61	4.30084e-19	FBgn0014133	bifocal	CG1822	protein_coding_gene	X	24814262	24814930	1
CG34150	1.88966	3	0.00755798	FBgn0083986	-	CG34150	protein_coding_gene	3R	13852947	13854331	-1
CG6543	1.8893	9	0.000159151	FBgn0033879	-	CG6543	protein_coding_gene	2R	13815279	13815778	1
CR43641	1.88841	4	0.00398477	FBgn0263650	-	CR43641	non_protein_coding_gene	3R	18668153	18673324	-1
Capr	1.88839	15	3.37123e-06	FBgn0042134	Caprin	CG18811	protein_coding_gene	3L	18164661	18165439	1
Cbp20	1.88804	6	0.00110236	FBgn0022943	cap binding protein 20	CG12357	protein_coding_gene	3R	14769599	14771295	-1
CR42254	1.88767	6	0.00110389	FBgn0259112	-	CR42254	non_protein_coding_gene	2R	5568921	5570491	1
Rheb	1.88679	11	4.45816e-05	FBgn0041191	Ras homolog enriched in brain	CG1081	protein_coding_gene	3R	1329949	1331631	1
ND-ACP	1.88649	11	4.466e-05	FBgn0011361	NADH dehydrogenase (ubiquinone) acyl carrier protein	CG9160	protein_coding_gene	3L	7045769	7048538	1
Tsp42El	1.88587	4	0.00401402	FBgn0033134	Tetraspanin 42El	CG12840	protein_coding_gene	2R	396060	397497	1
sc	1.88573	9	0.000161999	FBgn0004170	scute	CG3827	protein_coding_gene	X	17426286	17427130	-1
CG33051	1.88514	5	0.00211714	FBgn0053051	-	CG33051	protein_coding_gene	3L	18242531	18250550	1
14-3-3epsilon	1.88488	10	8.56386e-05	FBgn0020238	14-3-3epsilon	CG31196	protein_coding_gene	3R	22318995	22320895	-1
CR44756	1.88488	13	1.24913e-05	FBgn0265977	-	CR44756	non_protein_coding_gene	2R	11555050	11558654	-1
CG1572	1.88444	13	1.25278e-05	FBgn0030309	-	CG1572	protein_coding_gene	X	1026791	1028290	1
CG3021	1.88435	3	0.00765722	FBgn0040337	-	CG3021	protein_coding_gene	X	18673474	18675413	-1
GNBP2	1.8839	7	0.000589518	FBgn0040322	Gram-negative bacteria binding protein 2	CG4144	protein_coding_gene	3L	11069043	11069864	-1
CG6310	1.88364	5	0.00212767	FBgn0036121	-	CG6310	protein_coding_gene	3L	15700172	15701259	-1
CG9240	1.8834	3	0.00767509	FBgn0030669	-	CG9240	protein_coding_gene	X	18955481	18957311	-1
CG10623	1.88298	13	1.26506e-05	FBgn0032727	-	CG10623	protein_coding_gene	2L	3539247	3548423	1
drm	1.88269	33	3.44482e-11	FBgn0024244	drumstick	CG10016	protein_coding_gene	2L	19051790	19053681	1
Rpn3	1.88259	6	0.00112493	FBgn0261396	Regulatory particle non-ATPase 3	CG42641	protein_coding_gene	2L	16309292	16310726	-1
cni	1.88174	7	0.000594832	FBgn0000339	cornichon	CG5855	protein_coding_gene	2L	13216290	13219923	-1
CG9426	1.88091	15	3.56582e-06	FBgn0032485	-	CG9426	protein_coding_gene	2L	6851909	6867194	-1
CG14434	1.88074	31	1.27576e-10	FBgn0029915	-	CG14434	protein_coding_gene	X	1857889	1858971	-1
CG14812	1.88057	5	0.0021493	FBgn0026090	-	CG14812	protein_coding_gene	X	21821997	21823309	1
CycH	1.88007	6	0.00113553	FBgn0022936	Cyclin H	CG7405	protein_coding_gene	3L	14570810	14575771	-1
LamC	1.87964	33	3.60705e-11	FBgn0010397	Lamin C	CG10119	protein_coding_gene	2R	6959554	6964758	-1
sgl	1.87955	23	2.16209e-08	FBgn0261445	sugarless	CG10072	protein_coding_gene	3L	25683623	25685051	-1
RpL27	1.87844	7	0.000603	FBgn0039359	Ribosomal protein L27	CG4759	protein_coding_gene	3R	8933962	8936096	1
Tsp29Fa	1.87772	11	4.69993e-05	FBgn0032074	Tetraspanin 29Fa	CG9494	protein_coding_gene	2L	4224650	4227097	-1
CG3702	1.87662	15	3.68249e-06	FBgn0031590	-	CG3702	protein_coding_gene	2L	18564264	18565173	-1
CG43194	1.87646	4	0.00412408	FBgn0262823	hemotin	CG43194	protein_coding_gene	3R	18564264	18565173	-1
CG43210	1.87646	4	0.00412408	FBgn0262846	-	CG43210	protein_coding_gene	3R	10410537	10413463	-1
CG5355	1.87626	14	6.98928e-06	FBgn0032242	-	CG5355	protein_coding_gene	2L	8136986	8156654	-1
Lpin	1.8761	81	1.90692e-24	FBgn0263593	Lipin	CG8709	protein_coding_gene	2R	9193898	9195333	1
CG12106	1.87516	5	0.00218794	FBgn0030100	-	CG12106	protein_coding_gene	X	5859769	5879498	-1
rau	1.87362	38	1.63463e-12	FBgn0031745	rau	CG8965	protein_coding_gene	2L	9983671	9984743	-1
CR13130	1.87176	3	0.00789747	FBgn0040965	-	CR13130	non_protein_coding_gene	2L	15796477	15796897	1
CR44383	1.87161	4	0.00418193	FBgn0265533	-	CR44383	pseudogene_attribute	X	20770731	20783135	1
cad	1.87158	32	7.69499e-11	FBgn0000251	caudal	CG1759	protein_coding_gene	2L	9551140	9553750	-1
l(1)G0320	1.87156	12	2.57876e-05	FBgn0028327	lethal (1) G0320	CG32701	protein_coding_gene	X	24662682	24663406	-1
Cpr60D	1.87134	4	0.00418521	FBgn0050163	Cuticular protein 60D	CG30163	protein_coding_gene	2R	16991978	16992976	1
CR45221	1.87074	4	0.00419246	FBgn0266748	-	CR45221	non_protein_coding_gene	3R	9820563	9821186	1
CG34033	1.87017	3	0.00792821	FBgn0054033	-	CG34033	protein_coding_gene	2R	21522420	21559977	1
Egfr	1.87012	147	1.43402e-42	FBgn0003731	Epidermal growth factor receptor	CG10079	protein_coding_gene	2R	9541947	9548135	-1
CG1888	1.86995	19	3.04818e-07	FBgn0033421	-	CG1888	protein_coding_gene	2R	7454922	7458874	-1
Inos	1.86948	21	8.59404e-08	FBgn0025885	Inos	CG11143	protein_coding_gene	2R	16680054	16681653	1
squ	1.86927	4	0.00421018	FBgn0267347	squash	CG4711	protein_coding_gene	2L	18183656	18185715	-1
CG7208	1.86925	7	0.000626384	FBgn0038575	-	CG7208	protein_coding_gene	3R	5040648	5044712	-1
CG31650	1.86808	16	2.08155e-06	FBgn0031673	-	CG31650	protein_coding_gene	2L	18399486	18400375	1
GstE2	1.86765	7	0.000630523	FBgn0063498	Glutathione S transferase E2	CG17523	protein_coding_gene	2R	20821262	20836028	-1
insc	1.86758	36	6.45012e-12	FBgn0011674	inscuteable	CG11312	protein_coding_gene	2R	14512639	14513637	-1
CG8461	1.86745	4	0.00423231	FBgn0038235	-	CG8461	protein_coding_gene	3R	7674450	7675362	1
CG12107	1.86682	7	0.000632708	FBgn0033209	-	CG12107	protein_coding_gene	2R	22366080	22367373	-1
CG5380	1.86608	9	0.000178663	FBgn0038951	-	CG5380	protein_coding_gene	3R	11683980	11690155	1
Sugb	1.86564	18	5.97654e-07	FBgn0036191	Sugar baby	CG7334	protein_coding_gene	3L	15628678	15629552	1
CG7631	1.86538	4	0.0042576	FBgn0028945	-	CG7631	protein_coding_gene	2L	8346561	8352279	1
GAPcenA	1.86458	28	1.0733e-09	FBgn0035879	GTPase activating protein and centrosome-associated	CG7112	protein_coding_gene	3L	8803471	8805802	-1
CG9839	1.86442	7	0.000639024	FBgn0037633	-	CG9839	protein_coding_gene	3R	32052060	32054974	1
mod	1.86439	5	0.00226704	FBgn0002780	modulo	CG2050	protein_coding_gene	3R	11840455	11840913	-1
CR43936	1.86361	4	0.00427921	FBgn0264564	-	CR43936	non_protein_coding_gene	2L	23970305	23972233	1
CG3065	1.86338	6	0.00120822	FBgn0034946	-	CG3065	protein_coding_gene	2R	18175255	18180197	-1
CG5726	1.863	19	3.24932e-07	FBgn0034313	-	CG5726	protein_coding_gene	2R	8401476	8403280	-1
fy	1.86249	7	0.000644135	FBgn0001084	fuzzy	CG13396	protein_coding_gene	2L	9863564	9864576	1
CG30010	1.86228	5	0.00228284	FBgn0050010	-	CG30010	protein_coding_gene	2R	419952	420864	1
RpLP1	1.86208	5	0.00228432	FBgn0002593	Ribosomal protein LP1	CG4087	protein_coding_gene	2L	5943643	5948968	1
Gpdh	1.86188	23	2.62022e-08	FBgn0001128	Glycerol 3 phosphate dehydrogenase	CG9042	protein_coding_gene	2L	9424087	9426107	1
prel	1.86183	8	0.00034331	FBgn0033413	preli-like	CG8806	protein_coding_gene	2R	4455137	4456807	-1
Gs1l	1.86181	4	0.00430143	FBgn0019982	GS1-like	CG15441	protein_coding_gene	2L	10811078	10812215	1
mms4	1.86083	11	5.18546e-05	FBgn0033549	Methyl methanesulfonate sensitivity 4	CG12936	protein_coding_gene	2R	7823943	7825141	-1
CG30383	1.86081	6	0.00121979	FBgn0050383	-	CG30383	protein_coding_gene	2R	21631421	21634040	-1
CR42547	1.85984	10	9.80422e-05	FBgn0260720	-	CR42547	non_protein_coding_gene	2R	6699695	6715892	-1
CG3409	1.85984	47	7.06876e-15	FBgn0033095	-	CG3409	protein_coding_gene	2R	6699695	6715892	-1
CG45092	1.85984	47	7.06876e-15	FBgn0266525	-	CG45092	protein_coding_gene	2R	19495505	19518402	1
CG14200	1.85965	80	6.40567e-24	FBgn0031023	-	CG14200	protein_coding_gene	X	15077498	15081255	-1
CR44662	1.85942	14	7.87513e-06	FBgn0265873	-	CR44662	non_protein_coding_gene	X	2042730	2043818	-1
CG4325	1.85913	8	0.000347571	FBgn0026878	-	CG4325	protein_coding_gene	X	17391502	17392173	-1
CR44160	1.85891	6	0.00122844	FBgn0265043	-	CR44160	non_protein_coding_gene	3R	22689495	22690295	1
CR44763	1.85871	4	0.00433996	FBgn0265984	-	CR44763	non_protein_coding_gene	2R	13214409	13258490	-1
mew	1.85861	139	4.6019e-40	FBgn0004456	multiple edematous wings	CG1771	protein_coding_gene	X	17788412	17789410	-1
Ubc10	1.85794	4	0.00434956	FBgn0026316	Ubiquitin conjugating enzyme 10	CG5788	protein_coding_gene	2R	10764878	10768338	-1
Atg8a	1.8573	7	0.000658119	FBgn0052672	Autophagy-related 8a	CG32672	protein_coding_gene	X	19493292	19494401	-1
CG12204	1.85685	4	0.00436319	FBgn0031022	-	CG12204	protein_coding_gene	X	12692993	12693939	1
CG6153	1.85657	6	0.00123919	FBgn0032445	-	CG6153	protein_coding_gene	2L	490787	493495	-1
CG17896	1.8562	11	5.32743e-05	FBgn0023537	-	CG17896	protein_coding_gene	X	7083225	7086083	-1
CG1091	1.85614	7	0.000661302	FBgn0037470	Tailor	CG1091	protein_coding_gene	3R	30445635	30455867	-1
aralar1	1.85557	40	6.33177e-13	FBgn0028646	aralar1	CG2139	protein_coding_gene	3R	10849825	10851788	1
CG42394	1.85524	3	0.00822417	FBgn0259740	-	CG42394	protein_coding_gene	3R	5516608	5518771	1
CG12730	1.85497	6	0.00124658	FBgn0029771	-	CG12730	protein_coding_gene	X	31214776	31215942	-1
CG15561	1.85476	5	0.0023401	FBgn0039829	-	CG15561	protein_coding_gene	3R	24024207	24025877	1
Adk2	1.85462	6	0.00124819	FBgn0283494	Adenylate kinase 2	CG3140	protein_coding_gene	2R	9349609	9351489	1
PGRP-LF	1.85399	8	0.00035581	FBgn0035977	Peptidoglycan recognition protein LF	CG4437	protein_coding_gene	3L	21665940	21666579	1
CG42364	1.85378	4	0.00440192	FBgn0259710	-	CG42364	protein_coding_gene	2R	9836985	9838481	1
CG1663	1.85363	5	0.00234884	FBgn0033449	-	CG1663	protein_coding_gene	2R	12177430	12178553	-1
EndoG	1.85354	10	0.000101437	FBgn0033690	Endonuclease G	CG8862	protein_coding_gene	2R	3163786	3166250	-1
Asciz	1.85343	7	0.000668745	FBgn0035407	ASCIZ zinc finger protein	CG14962	protein_coding_gene	3L	10266703	10268748	1
CG4953	1.8521	4	0.00442316	FBgn0032204	-	CG4953	protein_coding_gene	2L	21173118	21174973	1
AsnS	1.85183	13	1.55696e-05	FBgn0270926	Asparagine synthetase	CG33486	protein_coding_gene	3L	18147297	18147997	-1
CG17680	1.85099	3	0.00831026	FBgn0062440	Essential MCU regulator	CG17680	protein_coding_gene	2R	16844568	16844991	-1
CG9669	1.85031	4	0.00444605	FBgn0036667	-	CG9669	protein_coding_gene	3L	1789631	1795328	-1
dlt	1.85006	19	3.6599e-07	FBgn0024510	discs lost	CG32315	protein_coding_gene	3L	18746370	18750360	1
gwl	1.84963	12	2.95713e-05	FBgn0260399	greatwall	CG7719	protein_coding_gene	3R	20643351	20645791	-1
phr6-4	1.84951	11	5.53875e-05	FBgn0016054	(6-4)-photolyase	CG2488	protein_coding_gene	2L	21317936	21319296	-1
CG33713	1.84934	7	0.000680177	FBgn0064116	-	CG33713	protein_coding_gene	X	21317936	21319296	-1
SLIRP1	1.84934	7	0.000680177	FBgn0064117	SRA stem-loop interacting RNA binding protein 1	CG33714	protein_coding_gene	X	20353449	20356632	1
CG5618	1.84903	16	2.42081e-06	FBgn0036975	-	CG5618	protein_coding_gene	3L	2262919	2263615	1
CG13807	1.84827	6	0.00127802	FBgn0035323	-	CG13807	protein_coding_gene	3L	8183361	8186671	-1
ERR	1.84743	14	8.57342e-06	FBgn0035849	estrogen-related receptor	CG7404	protein_coding_gene	3L	16491838	16496236	-1
CG42514	1.84711	12	3.00405e-05	FBgn0260388	-	CG42514	protein_coding_gene	3L	31213458	31214784	1
CG1542	1.84706	5	0.00240029	FBgn0039828	-	CG1542	protein_coding_gene	3R	11070526	11073348	1
Mocs1	1.84703	8	0.000367283	FBgn0263241	Molybdenum cofactor synthesis 1	CG33048	protein_coding_gene	3L	5769002	5776271	1
scny	1.84583	17	1.32872e-06	FBgn0260936	scrawny	CG5505	protein_coding_gene	3L	18300195	18301728	-1
CG18600	1.84387	8	0.000372615	FBgn0038601	-	CG18600	protein_coding_gene	3R	13019715	13022688	-1
AdenoK	1.84357	11	5.73369e-05	FBgn0036337	Adenosine Kinase	CG11255	protein_coding_gene	3L	13008285	13009450	1
CG14117	1.84356	6	0.00130057	FBgn0036331	-	CG14117	protein_coding_gene	3L	4785855	4788965	-1
CG12547	1.8429	9	0.00020052	FBgn0250830	-	CG12547	protein_coding_gene	2R	16649981	16651157	-1
CG14906	1.84277	7	0.000698913	FBgn0015351	-	CG14906	protein_coding_gene	3R	9510561	9513067	-1
Ras85D	1.84179	9	0.000201637	FBgn0003205	Ras oncogene at 85D	CG9375	protein_coding_gene	3R	5339706	5340995	-1
CG10465	1.84179	4	0.00455632	FBgn0033017	-	CG10465	protein_coding_gene	2R	23731375	23733462	-1
Rpn9	1.84167	13	1.66605e-05	FBgn0028691	Regulatory particle non-ATPase 9	CG10230	protein_coding_gene	3R	24848994	24850200	1
CG3650	1.84102	4	0.00456643	FBgn0035070	-	CG3650	protein_coding_gene	2R	24537421	24558961	1
ITP	1.84098	107	6.04578e-31	FBgn0035023	Ion transport peptide	CG13586	protein_coding_gene	2R	14732414	14741319	-1
eff	1.84042	21	1.15036e-07	FBgn0011217	effete	CG7425	protein_coding_gene	3R	17440297	17442483	1
CG18467	1.84037	12	3.13327e-05	FBgn0034218	-	CG18467	protein_coding_gene	2R	16320815	16322124	-1
CG30096	1.83965	3	0.00854486	FBgn0050096	-	CG30096	protein_coding_gene	2R	4948755	4952682	-1
Ubc6	1.83964	10	0.000109345	FBgn0004436	Ubiquitin conjugating enzyme 6	CG2013	protein_coding_gene	3R	24228342	24230035	-1
Spase22-23	1.83901	5	0.00246476	FBgn0039172	Spase 22/23-subunit	CG5677	protein_coding_gene	3R	7432762	7435190	-1
Rac2	1.83895	10	0.000109752	FBgn0014011	Rac2	CG8556	protein_coding_gene	3L	5913067	5916797	-1
CG3011	1.83804	27	2.82122e-09	FBgn0029823	Serine hydroxymethyl transferase	CG3011	protein_coding_gene	X	23357660	23358508	1
CG9875	1.83781	3	0.00858344	FBgn0034850	-	CG9875	protein_coding_gene	2R	23759483	23760600	-1
SdhD	1.83763	4	0.00461107	FBgn0039112	Succinate dehydrogenase, subunit D	CG10219	protein_coding_gene	3R	14605652	14606302	-1
CG33469	1.83735	3	0.00859305	FBgn0053469	-	CG33469	protein_coding_gene	2R	16954822	16968724	1
Nc73EF	1.83721	61	1.88795e-18	FBgn0010352	Neural conserved at 73EF	CG11661	protein_coding_gene	3L	21740105	21744431	1
CG5849	1.83675	27	2.8673e-09	FBgn0038897	-	CG5849	protein_coding_gene	3R	18140078	18147191	1
pAbp	1.83657	18	7.71204e-07	FBgn0265297	poly(A) binding protein	CG5119	protein_coding_gene	2R	30152059	30153699	1
CG15529	1.83637	15	4.98161e-06	FBgn0039748	-	CG15529	protein_coding_gene	3R	3169820	3171092	-1
CG44002	1.83621	6	0.0013366	FBgn0264744	-	CG44002	protein_coding_gene	2L	13023352	13024762	1
RpS12	1.8357	6	0.00133912	FBgn0260441	Ribosomal protein S12	CG11271	protein_coding_gene	3L	7314622	7323770	-1
Atg5	1.83514	47	1.18687e-14	FBgn0029943	Autophagy-related 5	CG1643	protein_coding_gene	X	11699496	11708553	-1
CG11658	1.83478	32	1.32014e-10	FBgn0036196	-	CG11658	protein_coding_gene	3L	29149896	29151794	-1
eIF2D	1.83326	10	0.000113181	FBgn0041588	eukaryotic translation initiation factor 2D	CG31426	protein_coding_gene	3R	16350786	16357015	-1
CG10311	1.83246	27	3.02614e-09	FBgn0038420	-	CG10311	protein_coding_gene	3R	10780893	10786958	-1
sesB	1.83199	10	0.000113957	FBgn0003360	stress-sensitive B	CG16944	protein_coding_gene	X	27922821	27924888	1
RpL4	1.83187	9	0.000211842	FBgn0003279	Ribosomal protein L4	CG5502	protein_coding_gene	3R	11820381	11822493	-1
CG6950	1.83179	10	0.000114079	FBgn0037955	-	CG6950	protein_coding_gene	3R	29148248	29149901	1
Pglym78	1.83171	9	0.000212011	FBgn0014869	Phosphoglyceromutase	CG1721	protein_coding_gene	3R	8041873	8042909	-1
RpL36A	1.83126	5	0.00252858	FBgn0031980	Ribosomal protein L36A	CG7424	protein_coding_gene	2L	15833795	15835388	-1
CG18081	1.83083	4	0.00470209	FBgn0036537	-	CG18081	protein_coding_gene	3L	17428936	17433190	-1
frc	1.82879	21	1.29267e-07	FBgn0042641	fringe connection	CG3874	protein_coding_gene	3L	7640798	7641648	-1
CG7506	1.82871	6	0.00137439	FBgn0035805	-	CG7506	protein_coding_gene	3L	29747704	29749163	-1
ATPsyngamma	1.82844	5	0.00255215	FBgn0020235	ATP synthase, gamma subunit	CG7610	protein_coding_gene	3R	18681037	18681836	-1
Sgf11	1.82835	4	0.00473573	FBgn0036804	SAGA associated factor 11kDa	CG13379	protein_coding_gene	3L	9584643	9586126	1
Updo	1.82821	8	0.000400178	FBgn0033428	Updo	CG1818	protein_coding_gene	2R	14602004	14604337	-1
tra2	1.82793	9	0.000216041	FBgn0003742	transformer 2	CG10128	protein_coding_gene	2R	6660645	6662118	-1
Dpit47	1.82758	8	0.000401338	FBgn0266518	DNA polymerase interacting tpr containing protein of 47kD	CG3189	protein_coding_gene	2R	11064991	11069025	1
SuUR	1.82702	22	7.09724e-08	FBgn0025355	Suppressor of Under-Replication	CG7869	protein_coding_gene	3L	11064991	11069025	1
CG45101	1.82702	22	7.09724e-08	FBgn0266540	-	CG45101	protein_coding_gene	3L	16970013	16994388	1
Exn	1.82686	68	3.31306e-20	FBgn0261547	Ephexin	CG42665	protein_coding_gene	3L	18828632	18846267	-1
Indy	1.82556	52	6.64533e-16	FBgn0036816	I'm not dead yet	CG3979	protein_coding_gene	3L	5697123	5697660	1
CR42794	1.8252	3	0.00885326	FBgn0261927	-	CR42794	non_protein_coding_gene	X	30277932	30372382	1
hdc	1.82428	204	1.44288e-56	FBgn0010113	headcase	CG15532	protein_coding_gene	3R	14750166	14752910	-1
Rpn6	1.82398	10	0.000118996	FBgn0028689	Regulatory particle non-ATPase 6	CG10149	protein_coding_gene	2R	4282956	4283478	-1
srw	1.82393	3	0.00888078	FBgn0261952	shrew	CG11582	protein_coding_gene	3L	7948186	7951563	1
exex	1.82369	17	1.59851e-06	FBgn0041156	extra-extra	CG8254	protein_coding_gene	3L	19834670	19836413	1
CG32221	1.82333	8	0.000409192	FBgn0052221	-	CG32221	protein_coding_gene	3L	23772998	23774127	-1
CG10208	1.8226	8	0.000410554	FBgn0039118	-	CG10208	protein_coding_gene	3R	14745901	14751246	-1
smp-30	1.82193	13	1.90023e-05	FBgn0038257	Senescence marker protein-30	CG7390	protein_coding_gene	3R	5588873	5589703	1
rev7	1.82176	3	0.00892819	FBgn0037345	rev7	CG2948	protein_coding_gene	3R	3055079	3055842	1
CG16753	1.82131	4	0.00483257	FBgn0035393	-	CG16753	protein_coding_gene	3L	16719932	16722644	1
Cyt-c-p	1.82123	6	0.00141313	FBgn0284248	Cytochrome c proximal	CG17903	protein_coding_gene	2L	25477003	25477745	1
MED28	1.82116	3	0.00894136	FBgn0039337	Mediator complex subunit 28	CG5121	protein_coding_gene	3R	1902028	1903733	1
CR43864	1.82114	7	0.000764337	FBgn0264446	-	CR43864	non_protein_coding_gene	X	2257456	2258922	1
CG2034	1.82106	5	0.00261497	FBgn0015359	-	CG2034	protein_coding_gene	3L	11121966	11123216	-1
Ufd1-like	1.82084	4	0.00483912	FBgn0036136	Ubiquitin fusion-degradation 1-like	CG6233	protein_coding_gene	3L	10350182	10361612	1
jumu	1.82053	32	1.62698e-10	FBgn0015396	jumeau	CG4029	protein_coding_gene	3R	17093246	17099501	-1
GstS1	1.81986	22	7.649e-08	FBgn0010226	Glutathione S transferase S1	CG8938	protein_coding_gene	2R	6350629	6361323	1
kdn	1.81981	34	4.81281e-11	FBgn0261955	knockdown	CG3861	protein_coding_gene	X	9874889	9876242	1
CG12744	1.8196	4	0.00485636	FBgn0033459	-	CG12744	protein_coding_gene	2R	16305801	16307298	-1
CG5861	1.8195	6	0.00142224	FBgn0015338	-	CG5861	protein_coding_gene	2L	11679743	11680976	1
Ho	1.81937	6	0.00142292	FBgn0037933	Heme oxygenase	CG14716	protein_coding_gene	3R	5800517	5801975	-1
CG14005	1.81816	7	0.000773831	FBgn0031739	-	CG14005	protein_coding_gene	2L	24986044	24990489	1
CG3829	1.818	19	4.91392e-07	FBgn0035091	-	CG3829	protein_coding_gene	2R	19029968	19031271	-1
Prp18	1.81758	5	0.00264518	FBgn0027784	Prp18	CG6011	protein_coding_gene	3R	11097446	11098186	-1
CG6272	1.81752	8	0.000420177	FBgn0036126	Inverted repeat binding protein 18 kDa	CG6272	protein_coding_gene	3L	20392334	20393751	-1
Syx16	1.81717	7	0.000777007	FBgn0031106	Syntaxin 16	CG1467	protein_coding_gene	X	20391447	20392401	1
l(1)G0004	1.81683	5	0.00265173	FBgn0027334	lethal (1) G0004	CG11738	protein_coding_gene	X	17809401	17811134	-1
CG18012	1.81677	8	0.000421617	FBgn0038552	-	CG18012	protein_coding_gene	3R	21426916	21427938	1
His1:CG33804	1.81661	5	0.00265365	FBgn0053804	His1:CG33804	CG33804	protein_coding_gene	2L	6633647	6636262	-1
Trap1	1.81493	10	0.000124955	FBgn0026761	Trap1	CG3152	protein_coding_gene	2R	21138270	21140365	1
meigo	1.8144	8	0.000426189	FBgn0250820	medial glomeruli	CG5802	protein_coding_gene	3R	7667248	7669029	-1
CG12042	1.81422	5	0.00267464	FBgn0033206	Dynactin 4, p62 subunit	CG12042	protein_coding_gene	2R	19905164	19914272	1
RhoGAP92B	1.81407	25	1.29625e-08	FBgn0038747	Rho GTPase activating protein at 92B	CG4755	protein_coding_gene	3R	4386182	4387356	-1
Psf2	1.81391	10	0.000125648	FBgn0261976	Psf2	CG18013	protein_coding_gene	2L	13246864	13248702	-1
CG32119	1.81289	7	0.000790913	FBgn0052119	-	CG32119	protein_coding_gene	3L	16590059	16591050	-1
tra	1.8127	10	0.00012647	FBgn0003741	transformer	CG16724	protein_coding_gene	3L	2148463	2149647	-1
bcn92	1.81258	6	0.00145929	FBgn0013432	bcn92	CG3717	protein_coding_gene	X	12813028	12814019	-1
CG10754	1.81127	5	0.00270081	FBgn0036314	Splicing factor 3a subunit 2	CG10754	protein_coding_gene	3L	22298214	22311937	-1
wdp	1.81104	59	1.29354e-17	FBgn0034718	windpipe	CG3413	protein_coding_gene	2R	19364375	19365470	1
CG13086	1.81068	4	0.00498261	FBgn0032770	-	CG13086	protein_coding_gene	2L	6749227	6756300	1
Eb1	1.81049	23	4.58228e-08	FBgn0027066	Eb1	CG3265	protein_coding_gene	2R	15887567	15890109	-1
MSBP	1.81031	9	0.000235861	FBgn0030703	membrane steroid binding protein	CG9066	protein_coding_gene	X	11808506	11816551	-1
CG1578	1.80953	31	3.51846e-10	FBgn0030336	-	CG1578	protein_coding_gene	X	9423253	9424781	1
aay	1.80914	5	0.00271976	FBgn0023129	astray	CG3705	protein_coding_gene	3L	1332307	1333146	-1
msd5	1.80898	3	0.00921253	FBgn0035210	mitotic spindle density 5	CG2213	protein_coding_gene	3L	1963213	1963700	-1
CR45828	1.80795	5	0.00273045	FBgn0267478	-	CR45828	non_protein_coding_gene	3L	2726678	2727568	1
CG2709	1.80787	5	0.00273123	FBgn0283545	vilya	CG2709	protein_coding_gene	X	9156929	9158515	-1
Ost48	1.80786	8	0.000439102	FBgn0014868	Oligosaccharyltransferase 48kD subunit	CG9022	protein_coding_gene	X	29933287	29934587	1
CG42557	1.8075	7	0.000808742	FBgn0260759	-	CG42557	protein_coding_gene	3R	29933287	29934587	1
CG42558	1.8075	7	0.000808742	FBgn0260760	-	CG42558	protein_coding_gene	3R	26989035	26989852	-1
CG31076	1.80672	10	0.000130624	FBgn0051076	-	CG31076	protein_coding_gene	3R	16327069	16328131	1
CG4278	1.80648	6	0.00149275	FBgn0014092	-	CG4278	protein_coding_gene	2L	2220748	2225544	1
papi	1.80637	17	1.84718e-06	FBgn0031401	papi	CG7082	protein_coding_gene	2L	23698105	23699014	1
mRpL43	1.80636	4	0.00504486	FBgn0034893	mitochondrial ribosomal protein L43	CG5479	protein_coding_gene	2R	10847438	10848534	1
CG17333	1.80629	10	0.000130926	FBgn0030239	-	CG17333	protein_coding_gene	X	448254	453024	-1
crq	1.80418	20	3.03854e-07	FBgn0015924	croquemort	CG4280	protein_coding_gene	2L	21640995	21642599	1
Atox1	1.80417	4	0.00507663	FBgn0052446	Antioxidant 1 copper chaperone	CG32446	protein_coding_gene	3L	16005193	16006599	1
mRpS31	1.80377	8	0.000447354	FBgn0036557	mitochondrial ribosomal protein S31	CG5904	protein_coding_gene	3L	17054007	17070408	1
Dad	1.80327	57	5.33624e-17	FBgn0020493	Daughters against dpp	CG5201	protein_coding_gene	3R	5372592	5374962	-1
hd	1.80269	4	0.00509824	FBgn0086695	humpty dumpty	CG2669	protein_coding_gene	3R	20832799	20840118	1
Synd	1.8022	19	5.68194e-07	FBgn0053094	Syndapin	CG33094	protein_coding_gene	3R	13486797	13502492	1
Tgi	1.80183	57	5.53289e-17	FBgn0036373	Tondu-domain-containing Growth Inhibitor	CG10741	protein_coding_gene	3L	11822851	11824211	1
RpL10Ab	1.80086	10	0.000134827	FBgn0036213	Ribosomal protein L10Ab	CG7283	protein_coding_gene	3L	10812157	10813310	-1
CG12341	1.80082	4	0.00512587	FBgn0033550	-	CG12341	protein_coding_gene	2R	16310956	16313097	1
fzy	1.80073	11	7.35838e-05	FBgn0001086	fizzy	CG4274	protein_coding_gene	2L	24990570	25011965	-1
zip	1.80052	72	6.43157e-21	FBgn0265434	zipper	CG15792	protein_coding_gene	2R	6609325	6619113	1
CG8398	1.80038	34	6.50434e-11	FBgn0035708	axundead	CG8398	protein_coding_gene	3L	16014908	16016050	1
Rrp42	1.80015	5	0.00280155	FBgn0034065	Rrp42	CG8395	protein_coding_gene	2R	13819624	13824553	-1
fl(2)d	1.79998	18	1.06303e-06	FBgn0000662	female lethal d	CG6315	protein_coding_gene	2R	8157628	8159348	1
GIIIspla2	1.79968	10	0.000135688	FBgn0030013	Phospholipase A2 group III	CG1583	protein_coding_gene	X	16570112	16571230	-1
RpS15	1.79835	6	0.00153854	FBgn0034138	Ribosomal protein S15	CG8332	protein_coding_gene	2R	19585093	19586003	-1
CG9231	1.7951	5	0.00284858	FBgn0036887	-	CG9231	protein_coding_gene	3L	9087129	9088073	1
CG32706	1.79388	4	0.00522902	FBgn0052706	-	CG32706	protein_coding_gene	X	16951837	16952581	1
CG34191	1.79359	3	0.00956706	FBgn0085220	Ubiquitin-fold modifier 1	CG34191	protein_coding_gene	2R	7811458	7867369	-1
Pdp1	1.79333	119	3.93784e-33	FBgn0016694	PAR-domain protein 1	CG17888	protein_coding_gene	3L	19026174	19028857	-1
gatA	1.79303	11	7.69555e-05	FBgn0260779	Glutamyl-tRNA amidotransferase, subunit A	CG6007	protein_coding_gene	3R	25023256	25024482	1
beta4GalT7	1.79223	3	0.0095992	FBgn0039258	beta-4-galactosyltransferase 7	CG11780	protein_coding_gene	3R	9399570	9400053	-1
CG34117	1.79158	4	0.00526379	FBgn0083953	-	CG34117	protein_coding_gene	3R	15076907	15078447	-1
Or71a	1.79143	7	0.000864353	FBgn0036474	Odorant receptor 71a	CG17871	protein_coding_gene	3L	16868222	16869280	1
[truncated: 2,543 more rows]
