# Supplementary material for: Stem Cell Proliferation Is Kept in Check by the Chromatin Regulators Kismet/CHD7/CHD8 and Trr/MLL3/4
Source: Dev Cell. 2019 May 20;49(4):556–573.e6. doi: 10.1016/j.devcel.2019.04.033 (PMC6547167; doi:10.1016/j.devcel.2019.04.033)
Supplement: Table S4. Trr Binding Peaks in ISCs from Trr DamID-Seq, Related to Figure 6 — This table includes the list of genes with significant Trr peaks with their Flybase ID, symbol, name, gene start and end and chromosome arm location. [file mmc5.xlsx]

## Sheet: Table S4 Trr genes
Table S4. List of genes with Trr peaks in the ISCs (1 day expression)
Gene ID	SYMBOL	NAME	Gene Start	Gene End	Location arm
FBgn0000008	a	arc	22136968	22172834	2R
FBgn0000042	Act5C	Actin 5C	5900861	5905399	X
FBgn0000052	Pfas	Phosphoribosylformylglycinamidine synthase	6041181	6046050	2L
FBgn0000053	Gart	GART trifunctional enzyme	7014623	7023898	2L
FBgn0000054
FBgn0000064	Ald	Aldolase	26254069	26261591	3R
FBgn0000097	aop	anterior open	2156484	2178754	2L
FBgn0000100	RpLP0	Ribosomal protein LP0	22075867	22077487	3L
FBgn0000108	Appl	beta amyloid protein precursor-like	530501	579044	X
FBgn0000114	bru1	bruno 1	12175004	12313438	2L
FBgn0000116	Argk	Arginine kinase	9048781	9066027	3L
FBgn0000119	arr	arrow	13453640	13483229	2R
FBgn0000139	ash2	absent, small, or homeotic discs 2	24650125	24653376	3R
FBgn0000150	awd	abnormal wing discs	31745172	31746077	3R
FBgn0000163	baz	bazooka	17160006	17200728	X
FBgn0000183	BicD	Bicaudal D	17459605	17473215	2L
FBgn0000212	brm	brahma	15970082	15982869	3L
FBgn0000228	Bsg25D	Blastoderm-specific gene 25D	5271728	5278548	2L
FBgn0000229	bsk	basket	10247502	10250501	2L
FBgn0000244	by	blistery	9528238	9533011	3R
FBgn0000247	ca	claret	29806811	29815047	3R
FBgn0000250	cact	cactus	16313036	16326207	2L
FBgn0000251	cad	caudal	20770731	20783135	2L
FBgn0000253	Cam	Calmodulin	12259398	12278809	2R
FBgn0000257	car	carnation	19566019	19569401	X
FBgn0000259	CkIIbeta	Casein kinase II beta subunit	11792533	11801587	X
FBgn0000261	Cat	Catalase	18822604	18828188	3L
FBgn0000273	Pka-C1	Protein kinase, cAMP-dependent, catalytic subunit 1	9682315	9699297	2L
FBgn0000308	chic	chickadee	5972115	5981018	2L
FBgn0000318	cl	clot	5520135	5521382	2L
FBgn0000339	cni	cornichon	16309292	16310726	2L
FBgn0000370	crc	cryptocephal	21310866	21319527	2L
FBgn0000382	csw	corkscrew	2094234	2115701	X
FBgn0000392	cup	cup	6663664	6674780	2L
FBgn0000395	cv-2	crossveinless 2	21355015	21379464	2R
FBgn0000404	CycA	Cyclin A	11826719	11833578	3L
FBgn0000414	Dab	Disabled	16712126	16724575	3L
FBgn0000416	Sap-r	Saposin-related	30883464	30889062	3R
FBgn0000442	Pkg21D	Protein kinase, cGMP-dependent at 21D	786153	790798	2L
FBgn0000447	Dhod	Dihydroorotate dehydrogenase	8651391	8652916	3R
FBgn0000448	Hr3	Hormone receptor 3	10203995	10237348	2R
FBgn0000451	ect	ectodermal	10190276	10201837	3L
FBgn0000454	Dip-B	Dipeptidase B	13782288	13785676	3R
FBgn0000455	Dip-C	Dipeptidase C	12411809	12413759	3R
FBgn0000479	dnc	dunce	3176440	3343767	X
FBgn0000490	dpp	decapentaplegic	2428372	2459823	2L
FBgn0000504	dsx	doublesex	7924323	7967408	3R
FBgn0000524	dx	deltex	6533999	6538575	X
FBgn0000536	eas	easily shocked	16278328	16285618	X
FBgn0000541	E(bx)	Enhancer of bithorax	233926	246912	3L
FBgn0000546	EcR	Ecdysone receptor	6087873	6169087	2R
FBgn0000547	ed	echinoid	4031377	4115749	2L
FBgn0000559	eEF2	eukaryotic translation elongation factor 2	21677913	21682164	2L
FBgn0000562	egl	egalitarian	23734904	23746829	2R
FBgn0000565	Eip71CD	Ecdysone-induced protein 28/29kD	15511052	15513202	3L
FBgn0000566	Eip55E	Ecdysone-induced protein 55E	18627918	18629395	2R
FBgn0000567	Eip74EF	Ecdysone-induced protein 74EF	17558672	17619325	3L
FBgn0000568	Eip75B	Ecdysone-induced protein 75B	17950953	18064696	3L
FBgn0000578	ena	enabled	19141632	19163705	2R
FBgn0000579	Eno	Enolase	1724768	1729636	2L
FBgn0000581	E(Pc)	Enhancer of Polycomb	11452043	11465270	2R
FBgn0000615	exu	exuperantia	20667427	20671083	2R
FBgn0000629	E(z)	Enhancer of zeste	10634575	10638130	3L
FBgn0000635	Fas2	Fasciclin 2	4132887	4206093	X
FBgn0000667	Actn	alpha actinin	2023822	2042311	X
FBgn0000711	flw	flapwing	10385960	10409817	X
FBgn0000719	fog	folded gastrulation	22824317	22855194	X
FBgn0000721	for	foraging	3622074	3656953	2L
FBgn0000723	FER	FER tyrosine kinase	9367603	9394546	3R
FBgn0001075	ft	fat	4198404	4221796	2L
FBgn0001078	ftz-f1	ftz transcription factor 1	18750607	18801309	3L
FBgn0001079	fu	fused	18657755	18661204	X
FBgn0001084	fy	fuzzy	8401476	8403280	2L
FBgn0001085	fz	frizzled	14274343	14368639	3L
FBgn0001086	fzy	fizzy	16310956	16313097	2L
FBgn0001091	Gapdh1	Glyceraldehyde 3 phosphate dehydrogenase 1	7791901	7793380	2R
FBgn0001092	Gapdh2	Glyceraldehyde 3 phosphate dehydrogenase 2	15868145	15869661	X
FBgn0001098	Gdh	Glutamate dehydrogenase	23935958	23943101	3R
FBgn0001099	gdl	gonadal	15509445	15511047	3L
FBgn0001104	Galphai	G protein alpha i subunit	6972750	6980044	3L
FBgn0001105	Gbeta13F	G protein beta-subunit 13F	15860115	15866175	X
FBgn0001122	Galphao	G protein alpha o subunit	10437985	10465701	2R
FBgn0001123	Galphas	G protein alpha s subunit	23942538	23946936	2R
FBgn0001125	Got2	Glutamate oxaloacetate transaminase 2	1984512	1987758	2L
FBgn0001128	Gpdh1	Glycerol-3-phosphate dehydrogenase 1	5943643	5948968	2L
FBgn0001133	grau	grauzone	21009764	21011921	2R
FBgn0001145	Gs2	Glutamine synthetase 2	11422832	11430197	X
FBgn0001149	GstD1	Glutathione S transferase D1	12367817	12369268	3R
FBgn0001168	h	hairy	8675759	8679253	3L
FBgn0001186	Hex-A	Hexokinase A	9585675	9589813	X
FBgn0001215	Hrb98DE	Heterogeneous nuclear ribonucleoprotein at 98DE	28599834	28605777	3R
FBgn0001218	Hsc70-3	Heat shock 70-kDa protein cognate 3	11801696	11807117	X
FBgn0001226	Hsp27	Heat shock protein 27	9384063	9385694	3L
FBgn0001228	CG4456		9372722	9374964	3L
FBgn0001230	Hsp68	Heat shock protein 68	24055080	24057310	3R
FBgn0001234	lncRNA:Hsromega	Heat shock RNA omega	21296127	21317836	3R
FBgn0001248	Idh	Isocitrate dehydrogenase	8356404	8360906	3L
FBgn0001257	ImpL2	Ecdysone-inducible gene L2	4224006	4236147	3L
FBgn0001258	Ldh	Lactate dehydrogenase	6259105	6262694	3L
FBgn0001297	kay	kayak	29765995	29794113	3R
FBgn0001301	kel	kelch	18129884	18138083	2L
FBgn0001308	Khc	Kinesin heavy chain	16266960	16271971	2R
FBgn0001311	kkv	krotzkopf verkehrt	5378093	5392866	3R
FBgn0001316	klar	klarsicht	434083	540614	3L
FBgn0001404	egh	egghead	2588503	2599111	X
FBgn0001491	l(1)10Bb	lethal (1) 10Bb	11324294	11325308	X
FBgn0001612	Grip91	Gamma-tubulin ring protein 91	13736570	13744683	X
FBgn0001624	dlg1	discs large 1	11369665	11409776	X
FBgn0001941	ifc	infertile crescent	5986348	5988854	2L
FBgn0001942	eIF4A	eukaryotic translation initiation factor 4A	5981764	5985909	2L
FBgn0001970	Pgant35A	Polypeptide N-acetylgalactosaminyltransferase 35A	14359252	14361411	2L
FBgn0001974
FBgn0001987	Gli	Gliotactin	15756002	15762758	2L
FBgn0001994	crp	cropped	16263556	16287730	2L
FBgn0001995	mRpL4	mitochondrial ribosomal protein L4	16328059	16329132	2L
FBgn0002023	Lim3	Lim3	19079256	19108427	2L
FBgn0002031	l(2)37Cc	lethal (2) 37Cc	19121345	19123869	2L
FBgn0002069	AspRS	Aspartyl-tRNA synthetase	12877004	12883168	2R
FBgn0002121	l(2)gl	lethal (2) giant larvae	9839	21376	2L
FBgn0002284	Prosbeta6	Proteasome beta6 subunit	16609400	16610418	3L
FBgn0002431	hyd	hyperplastic discs	9714623	9725615	3R
FBgn0002441	l(3)mbt	lethal (3) malignant brain tumor	27266326	27273273	3R
FBgn0002524	lace	lace	15499127	15505018	2L
FBgn0002525	Lam	Lamin	5542480	5546642	2L
FBgn0002526	LanA	Laminin A	6203831	6218022	3L
FBgn0002543	robo2	roundabout 2	1380086	1420453	2L
FBgn0002552	lin	lines	8914524	8918234	2R
FBgn0002567	Rab32	Rab32	9177864	9186342	2R
FBgn0002570	Mal-A1	Maltase A1	8449664	8451904	2R
FBgn0002577	m	miniature	11754273	11769508	X
FBgn0002578	Kaz-m1	Kazal-type protease inhibitor m1	26014721	26016487	3R
FBgn0002609	E(spl)m3-HLH	Enhancer of split m3, helix-loop-helix	26021823	26023127	3R
FBgn0002633	E(spl)m7-HLH	Enhancer of split m7, helix-loop-helix	26037038	26038019	3R
FBgn0002643	mam	mastermind	13991203	14060356	2R
FBgn0002673	twe	twine	16259414	16261877	2L
FBgn0002709	mei-218	meiotic 218	17135985	17142990	X
FBgn0002715	mei-S332	meiotic from via Salaria 332	22122101	22124566	2R
FBgn0002719	Men	Malic enzyme	12713103	12722442	3R
FBgn0002732	E(spl)malpha-BFM	Enhancer of split malpha, Bearded family member	26010893	26011568	3R
FBgn0002733	E(spl)mbeta-HLH	Enhancer of split mbeta, helix-loop-helix	26005046	26006023	3R
FBgn0002735	E(spl)mgamma-HLH	Enhancer of split mgamma, helix-loop-helix	25999851	26000761	3R
FBgn0002778	mnd	minidiscs	14985100	14991667	3L
FBgn0002781	mod(mdg4)	modifier of mdg4	21350846	21377401	3R
FBgn0002868	MtnA	Metallothionein A	9783407	9784370	3R
FBgn0002873	mud	mushroom body defect	14247732	14258595	X
FBgn0002901	mus304	mutagen-sensitive 304	18109814	18112847	3L
FBgn0002909	mus312	mutagen-sensitive 312	7329132	7333471	3L
FBgn0002921	Atpalpha	Na pump alpha subunit	20948714	20976239	3R
FBgn0002924	ncd	non-claret disjunctional	29804290	29807127	3R
FBgn0002932	neur	neuralized	9020348	9039471	3R
FBgn0002945	nkd	naked cuticle	19003741	19045449	3L
FBgn0002948	nod	no distributive disjunction	11580772	11585750	X
FBgn0002973	numb	numb	9437469	9464184	2L
FBgn0003016	osp	outspread	14599196	14689340	2L
FBgn0003041	pbl	pebble	7896109	7911954	3L
FBgn0003044	Pcl	Polycomblike	18135426	18139990	2R
FBgn0003048	pcx	pecanex	2225296	2238045	X
FBgn0003053	peb	pebbled	4617564	4627206	X
FBgn0003079	Raf	Raf oncogene	2295466	2343870	X
FBgn0003090	pk	prickle	7150703	7223378	2R
FBgn0003118	pnt	pointed	23290231	23346167	3R
FBgn0003139	PpV	Protein phosphatase V	6371065	6372915	X
FBgn0003141	pr	purple	20073719	20075458	2L
FBgn0003159	CG2841		2344949	2366356	X
FBgn0003165	pum	pumilio	9066343	9237682	3R
FBgn0003169	put	punt	14619030	14625703	3R
FBgn0003175	px	plexus	22494297	22562065	2R
FBgn0003189	r	rudimentary	16655359	16668712	X
FBgn0003204	ras	raspberry	10744502	10749097	X
FBgn0003205	Ras85D	Ras oncogene at 85D	9510561	9513067	3R
FBgn0003209	raw	raw	8709880	8740660	2L
FBgn0003250	Rh4	Rhodopsin 4	16852527	16862517	3L
FBgn0003257	r-l	rudimentary-like	21070557	21073319	3R
FBgn0003261	Rm62	Rm62	6000426	6008579	3R
FBgn0003274	RpLP2	Ribosomal protein LP2	16586129	16586732	2R
FBgn0003301	rut	rutabaga	14787478	14826073	X
FBgn0003302	rux	roughex	6035753	6037800	X
FBgn0003308	ry	rosy	13032528	13038020	3R
FBgn0003310	S	Star	1049674	1077815	2L
FBgn0003317	sax	saxophone	7806484	7810067	2R
FBgn0003321	sbr	small bristles	10832752	10847092	X
FBgn0003328	scb	scab	15248784	15258498	2R
FBgn0003334	Scm	Sex comb on midleg	9633359	9637611	3R
FBgn0003345	sd	scalloped	15804370	15827682	X
FBgn0003346	RanGAP	Ran GTPase activating protein	19441959	19447317	2L
FBgn0003371	sgg	shaggy	2633952	2679553	X
FBgn0003388	shd	shade	14614458	14622205	3L
FBgn0003390	shf	shifted	6771463	6779659	X
FBgn0003391	shg	shotgun	21049654	21057197	2R
FBgn0003396	shn	schnurri	11159086	11217394	2R
FBgn0003401	shu	shutdown	23841461	23843286	2R
FBgn0003415	skd	skuld	20992814	21027434	3L
FBgn0003429	slo	slowpoke	24662491	24711595	3R
FBgn0003459	stwl	stonewall	14402930	14409939	3L
FBgn0003463	sog	short gastrulation	15603283	15633434	X
FBgn0003475	spir	spire	20311219	20348386	2L
FBgn0003479	spn-A	spindle A	30054696	30056037	3R
FBgn0003499	sr	stripe	18090803	18135583	3R
FBgn0003502	Btk29A	Btk family kinase at 29A	8258373	8301079	2L
FBgn0003514	sqh	spaghetti squash	6223061	6225140	X
FBgn0003525	stg	string	29251826	29255800	3R
FBgn0003557	Su(dx)	Suppressor of deltex	2037714	2044372	2L
FBgn0003567	su(Hw)	suppressor of Hairy wing	14304455	14308589	3R
FBgn0003575	su(sable)	suppressor of sable	635890	643760	X
FBgn0003598	Su(var)3-7	Suppressor of variegation 3-7	13264364	13270038	3R
FBgn0003607	Su(var)205	Suppressor of variegation 205	8209626	8211122	2L
FBgn0003612	Su(var)2-10	Suppressor of variegation 2-10	9116122	9122000	2R
FBgn0003638	su(w[a])	suppressor of white-apricot	1012779	1046040	X
FBgn0003656	sws	swiss cheese	7956820	7968236	X
FBgn0003701	thr	three rows	17861273	17865963	2R
FBgn0003716	tkv	thickveins	5219000	5271384	2L
FBgn0003721	Tm1	Tropomyosin 1	15281371	15308779	3R
FBgn0003731	Egfr	Epidermal growth factor receptor	21522420	21559977	2R
FBgn0003742	tra2	transformer 2	14602004	14604337	2R
FBgn0003748	Treh	Trehalase	21074018	21088945	2R
FBgn0003862	trx	trithorax	14263358	14286903	3R
FBgn0003870	ttk	tramtrack	31713867	31735392	3R
FBgn0003884	alphaTub84B	alpha-Tubulin at 84B	7086599	7088839	3R
FBgn0003887
FBgn0003888	betaTub60D	beta-Tubulin at 60D	24305881	24313099	2R
FBgn0003890	betaTub97EF	beta-Tubulin at 97EF	27967008	27988384	3R
FBgn0003891	tud	tudor	21183322	21192913	2R
FBgn0003892	ptc	patched	8649649	8665223	2R
FBgn0003963	ush	u-shaped	476220	540560	2L
FBgn0003984	vn	vein	5813338	5845664	3L
FBgn0003997	hid	head involution defective	18167745	18185641	3L
FBgn0004049	yrt	yurt	13428867	13434984	3R
FBgn0004057	Zw	Zwischenferment	19667252	19672353	X
FBgn0004132	boca	boca	7565873	7566738	2R
FBgn0004167	kst	karst	3336860	3368133	3L
FBgn0004177	mts	microtubule star	7827650	7833576	2L
FBgn0004179	Csp	Cysteine string protein	22267382	22273745	3L
FBgn0004228	mex1	midgut expression 1	15517424	15519592	3L
FBgn0004237	Hrb87F	Heterogeneous nuclear ribonucleoprotein at 87F	13656846	13660531	3R
FBgn0004242	Syt1	Synaptotagmin 1	2772327	2799979	2L
FBgn0004359	T48	Transcript 48	26881734	26910997	3R
FBgn0004362	HmgD	High mobility group protein D	21701458	21716727	2R
FBgn0004363	porin	porin	10847227	10850848	2L
FBgn0004369	Ptp99A	Protein tyrosine phosphatase 99A	29377646	29487131	3R
FBgn0004370	Ptp10D	Protein tyrosine phosphatase 10D	11622015	11677338	X
FBgn0004373	fwd	four wheel drive	305393	319884	3L
FBgn0004374	neb	nebbish	20075757	20089698	2L
FBgn0004380	Klp64D	Kinesin-like protein at 64D	5356864	5359392	3L
FBgn0004390	RasGAP1	Ras GTPase activating protein 1	9839093	9855285	3L
FBgn0004396	CrebA	Cyclic-AMP response element binding protein A	15535395	15553214	3L
FBgn0004397	Vinc	Vinculin	2214347	2222567	X
FBgn0004401	Pep	Protein on ecdysone puffs	17638103	17645036	3L
FBgn0004407	DNApol-gamma35	DNA polymerase gamma 35kD	13831482	13833105	2L
FBgn0004419	me31B	maternal expression at 31B	10239341	10242172	2L
FBgn0004432	Cyp1	Cyclophilin 1	16317673	16320370	X
FBgn0004456	mew	multiple edematous wings	13214409	13258490	X
FBgn0004507	GlyP	Glycogen phosphorylase	2130813	2137296	2L
FBgn0004509	Fur1	Furin 1	25347431	25473058	3R
FBgn0004516	Gad1	Glutamic acid decarboxylase 1	4074077	4088744	3L
FBgn0004575	Syn	Synapsin	10190689	10222442	3R
FBgn0004583	ex	expanded	431227	448701	2L
FBgn0004584	Rrp1	Recombination repair protein 1	2969773	2972508	2L
FBgn0004595	pros	prospero	11328480	11407627	3R
FBgn0004607	zfh2	Zn finger homeodomain 2	501810	540874	4
FBgn0004611	Plc21C	Phospholipase C at 21C	305935	355566	2L
FBgn0004638	drk	downstream of receptor kinase	13495222	13502841	2R
FBgn0004643	Zw10	Zeste-white 10	2604197	2606824	X
FBgn0004644	hh	hedgehog	23128169	23141906	3R
FBgn0004646	ogre	optic ganglion reduced	6973620	6991318	X
FBgn0004647	N	Notch	3134870	3172221	X
FBgn0004648	svr	silver	496446	509072	X
FBgn0004652	fru	fruitless	18414273	18545586	3R
FBgn0004654	Pgd	Phosphogluconate dehydrogenase	2145136	2148566	X
FBgn0004656	fs(1)h	female sterile (1) homeotic	8037808	8061436	X
FBgn0004657	mys	myospheroid	8061645	8070237	X
FBgn0004687	Mlc-c	Myosin light chain cytoplasmic	5619136	5622539	X
FBgn0004797	mdy	midway	16816660	16826964	2L
FBgn0004828	His3.3B	Histone H3.3B	9152523	9156669	X
FBgn0004837	Su(H)	Suppressor of Hairless	15039488	15043334	2L
FBgn0004839	otk	off-track	12001473	12019846	2R
FBgn0004842	RYa-R	RYamide receptor	26996980	27057935	3R
FBgn0004852	Ac76E	Adenylyl cyclase 76E	19939287	19977960	3L
FBgn0004855	RpII15	RNA polymerase II 15kD subunit	14309089	14310178	3R
FBgn0004856	Bx42	Bx42	9103870	9106604	X
FBgn0004858	elB	elbow B	14390628	14409549	2L
FBgn0004860	ph-d	polyhomeotic distal	2115727	2123286	X
FBgn0004861	ph-p	polyhomeotic proximal	2126210	2138371	X
FBgn0004865	Eip78C	Ecdysone-induced protein 78C	21226609	21266503	3L
FBgn0004868	Gdi	GDP dissociation inhibitor	9491176	9494876	2L
FBgn0004870	bab1	bric a brac 1	1036369	1101089	3L
FBgn0004872	piwi	P-element induced wimpy testis	10982205	10987420	2L
FBgn0004876	cdi	center divider	19044882	19094270	3R
FBgn0004878	cas	castor	5712975	5716805	3R
FBgn0004888	Scsalpha1	Succinyl-coenzyme A synthetase alpha subunit 1	3814211	3818383	3L
FBgn0004889	tws	twins	10126129	10139772	3R
FBgn0004892	sob	sister of odd and bowl	3578013	3580769	2L
FBgn0004893	bowl	brother of odd with entrails limited	3771700	3784121	2L
FBgn0004903	Rb97D	Ribonuclear protein at 97D	26872129	26875742	3R
FBgn0004910	Eip63F-1	Ecdysone-induced protein 63F 1	3909973	3935617	3L
FBgn0004914	Hnf4	Hepatocyte nuclear factor 4	8687226	8709611	2L
FBgn0004919	gol	goliath	25072627	25084347	2R
FBgn0004921	Ggamma1	G protein gamma 1	8901404	8904791	2R
FBgn0005278	Sam-S	S-adenosylmethionine Synthetase	106903	114432	2L
FBgn0005355	Su(fu)	Suppressor of fused	12689873	12691468	3R
FBgn0005427	ewg	erect wing	268509	279718	X
FBgn0005536	Mbs	Myosin binding subunit	16051959	16082026	3L
FBgn0005564	Shal	Shaker cognate l	19566851	19584568	3L
FBgn0005585	Calr	Calreticulin	9628691	9630851	3R
FBgn0005612	Sox14	Sox box protein 14	23978801	23985177	2R
FBgn0005631	robo1	roundabout 1	22692524	22700970	2R
FBgn0005640	Eip63E	Ecdysone-induced protein 63E	3515751	3610521	3L
FBgn0005649	Rox8	Rox8	24043056	24048265	3R
FBgn0005660	Ets21C	Ets at 21C	544925	552923	2L
FBgn0005671	Vha55	Vacuolar H[+]-ATPase 55kD subunit	12623762	12627829	3R
FBgn0005672	spi	spitz	19567900	19577315	2L
FBgn0005683	pie	pineapple eye	10420625	10422780	2L
FBgn0005694	Aef1	Adult enhancer factor 1	21433422	21438639	3L
FBgn0005695	gcl	germ cell-less	8724258	8728999	2R
FBgn0005696	DNApol-alpha73	DNA polymerase alpha 73kD	27239163	27241228	3R
FBgn0010038	GstD2	Glutathione S transferase D2	12371971	12372704	3R
FBgn0010039	GstD3	Glutathione S transferase D3	12373068	12373813	3R
FBgn0010040	GstD4	Glutathione S transferase D4	12374100	12374824	3R
FBgn0010041	GstD5	Glutathione S transferase D5	12375733	12376572	3R
FBgn0010052	Jhe	Juvenile hormone esterase	16119793	16122773	2R
FBgn0010113	hdc	headcase	30277932	30372382	3R
FBgn0010114	hig	hikaru genki	9227785	9247249	2R
FBgn0010213	Sod2	Superoxide dismutase 2 (Mn)	16772785	16773915	2R
FBgn0010222	Nmdmc	NAD-dependent methylenetetrahydrofolate dehydrogenase	9042508	9050555	3R
FBgn0010223	Galphaf	G protein alpha f subunit	16662557	16667934	3L
FBgn0010225	Gel	Gelsolin	4235217	4241057	3R
FBgn0010226	GstS1	Glutathione S transferase S1	17093246	17099501	2R
FBgn0010228	HmgZ	HMG protein Z	21697488	21707861	2R
FBgn0010241	Mdr50	Multi drug resistance 50	14246966	14252597	2R
FBgn0010246	Myo61F	Myosin 61F	1318480	1329617	3L
FBgn0010292	bys	by S6	7901880	7903643	X
FBgn0010300	brat	brain tumor	19133816	19179758	2L
FBgn0010303	hep	hemipterous	13079205	13090434	X
FBgn0010316	dap	dacapo	9712321	9716256	2R
FBgn0010341	Cdc42	Cdc42	19697091	19699938	X
FBgn0010348	Arf79F	ADP ribosylation factor at 79F	22868380	22872231	3L
FBgn0010350	Cds	CDP-diacylglycerol synthase	8127762	8131675	3L
FBgn0010352	Nc73EF	Neural conserved at 73EF	16954822	16968724	3L
FBgn0010379	Akt1	Akt1	16099228	16105670	3R
FBgn0010382	CycE	Cyclin E	15727581	15748150	2L
FBgn0010387	Dbi	Diazepam-binding inhibitor	7131863	7133463	3L
FBgn0010395	Itgbn	Integrin betanu subunit	21053033	21058044	2L
FBgn0010399	Nmdar1	NMDA receptor 1	5508842	5523328	3R
FBgn0010409	RpL18A	Ribosomal protein L18A	17546406	17547462	2R
FBgn0010415	Sdc	Syndecan	21392402	21481176	2R
FBgn0010421	TfIIFbeta	Transcription factor TFIIFbeta	10766622	10767804	3R
FBgn0010434	cora	coracle	19229063	19243751	2R
FBgn0010435	emp	epithelial membrane protein	24976456	24986070	2R
FBgn0010470	Fkbp14	FK506-binding protein 14	21487167	21497929	2R
FBgn0010516	wal	walrus	11688569	11690863	2R
FBgn0010548	Aldh-III	Aldehyde dehydrogenase type III	7466879	7477162	2R
FBgn0010583	dock	dreadlocks	825969	833241	2L
FBgn0010590	Prosbeta1	Proteasome beta1 subunit	16013805	16014787	2R
FBgn0010591	Sply	Sphingosine-1-phosphate lyase	17088441	17091958	2R
FBgn0010607	l(2)05714	lethal (2) 05714	4970135	4973921	2L
FBgn0010611	Hmgs	HMG Coenzyme A synthase	16336090	16341242	2R
FBgn0010620	CG10939		17394593	17405171	2R
FBgn0010621	CCT5	Chaperonin containing TCP1 subunit 5	12174802	12177516	2R
FBgn0010651	MFS14	Major Facilitator Superfamily Transporter 14	18796975	18803727	2R
FBgn0010660	Nup214	Nucleoporin 214kD	22918937	22924742	2R
FBgn0010750	atms	antimeros	4750035	4777490	3R
FBgn0010762	simj	simjang	10664739	10690734	3L
FBgn0010768	sqz	squeeze	19164211	19170576	3R
FBgn0010770	ppan	peter pan	21116254	21117899	3R
FBgn0010786	l(3)02640	lethal (3) 02640	1334889	1339415	3L
FBgn0010825	Gug	Grunge	8449922	8472669	3L
FBgn0010830	l(3)04053	lethal (3) 04053	22738602	22741388	3L
FBgn0010877	l(3)05822	lethal (3) 05822	18288866	18298879	3R
FBgn0010905	Spn	Spinophilin	2505245	2554292	3L
FBgn0010909	msn	misshapen	2554847	2586540	3L
FBgn0011016	SsRbeta	Signal sequence receptor beta	16129617	16130983	3L
FBgn0011202	dia	diaphanous	20758144	20768053	2L
FBgn0011205	fbl	fumble	20384429	20391913	3L
FBgn0011206	bol	boule	9097629	9134405	3L
FBgn0011207	pelo	pelota	9700810	9708883	2L
FBgn0011217	eff	effete	14732414	14741319	3R
FBgn0011225	jar	jaguar	24252826	24271233	3R
FBgn0011236	ken	ken and barbie	23870273	23877442	2R
FBgn0011259	Sema1a	Semaphorin 1a	8542147	8672041	2L
FBgn0011260	Sema2a	Semaphorin 2a	16500178	16533459	2R
FBgn0011274	Dif	Dorsal-related immunity factor	17413248	17433161	2L
FBgn0011289	TfIIA-L	Transcription factor IIA L	27251112	27256463	3R
FBgn0011336	Stt3B	Catalytic subunit 3B of the oligosaccharyltransferase complex	25066712	25069637	3R
FBgn0011361	ND-ACP	NADH dehydrogenase (ubiquinone) acyl carrier protein	1329949	1331631	3L
FBgn0011571
FBgn0011584	Trp1	Translocation protein 1	10009381	10013170	2L
FBgn0011591	fng	fringe	20925891	20949512	3L
FBgn0011592	fra	frazzled	12529053	12564184	2R
FBgn0011648	Mad	Mothers against dpp	3146056	3159643	2L
FBgn0011656	Mef2	Myocyte enhancer factor 2	9913496	9958858	2R
FBgn0011661	Moe	Moesin	8873012	8898332	X
FBgn0011666	msi	musashi	25516118	25608423	3R
FBgn0011674	insc	inscuteable	20821262	20836028	2R
FBgn0011704	RnrS	Ribonucleoside diphosphate reductase small subunit	11983145	11985393	2R
FBgn0011705	rost	rolling stone	8985936	8989539	2L
FBgn0011710	2001-09-01	Septin 1	21358286	21361688	X
FBgn0011725	twin	twin	24196893	24221965	3R
FBgn0011726	tsr	twinstar	24044453	24046805	2R
FBgn0011739	wts	warts	30789625	30806619	3R
FBgn0011740	alpha-Man-IIa	alpha-Mannosidase class II a	9412548	9417264	3R
FBgn0011742	Arp2	Actin-related protein 2	16548290	16553968	X
FBgn0011754	PhKgamma	Phosphorylase kinase gamma	11695137	11704394	X
FBgn0011760	ctp	cut up	4687800	4702034	X
FBgn0011763	Dp	DP transcription factor	13222433	13228202	2R
FBgn0011766	E2f1	E2F transcription factor 1	21620304	21660871	3R
FBgn0011770	Gip	GIP-like	10328877	10329872	X
FBgn0011785	BRWD3	BRWD3	24319000	24328619	3R
FBgn0011817	nmo	nemo	7979046	8054147	3L
FBgn0011829	Ret	Ret oncogene	21182446	21198762	2L
FBgn0011837	Tis11	Tis11 zinc finger protein	12659415	12682554	X
FBgn0012034	AcCoAS	Acetyl Coenzyme A synthase	21270722	21280243	3L
FBgn0012037	Ance	Angiotensin converting enzyme	13905645	13909212	2L
FBgn0013263	Trl	Trithorax-like	14747929	14761049	3L
FBgn0013272	Gp150	Gp150	22317662	22329416	2R
FBgn0013432	bcn92	bcn92	2148463	2149647	X
FBgn0013469	klu	klumpfuss	10981171	11009188	3L
FBgn0013576	mtd	mustard	5270116	5350443	3R
FBgn0013718	nuf	nuclear fallout	14190870	14233250	3L
FBgn0013726	pnut	peanut	8237271	8240297	2R
FBgn0013733	shot	short stop	13864237	13942110	2R
FBgn0013746	alien	alien	8993818	8997379	2L
FBgn0013750	Arf51F	ADP ribosylation factor at 51F	15322501	15325490	2R
FBgn0013770	Cp1	Cysteine proteinase-1	13960675	13967981	2R
FBgn0013771	Cyp6a9	Cytochrome P450-6a9	14879356	14881372	2R
FBgn0013981	His4r	Histone H4 replacement	14625755	14626614	3R
FBgn0013983	imd	immune deficiency	18409796	18413599	2R
FBgn0013987	MAPk-Ak2	MAP kinase activated protein-kinase-2	5759908	5764203	X
FBgn0013995	Calx	Na/Ca-exchange protein	20978183	21015613	3R
FBgn0013997	Nrx-IV	Neurexin IV	12146519	12156990	3L
FBgn0014000	Hf	Helical Factor	19966727	19967685	2L
FBgn0014002	Pdi	Protein disulfide isomerase	15137738	15142840	3L
FBgn0014006	Ask1	Apoptotic signal-regulating kinase 1	19879719	19886030	3R
FBgn0014009	Rab2	Rab2	6696739	6699469	2R
FBgn0014010	Rab5	Rab5	2359142	2365273	2L
FBgn0014020	Rho1	Rho1	16102687	16107229	2R
FBgn0014029	2002-09-01	Septin 2	20586129	20588356	3R
FBgn0014033	Sr-CI	Scavenger receptor class C, type I	4121702	4124153	2L
FBgn0014127	barr	barren	20058163	20061370	2L
FBgn0014133	bif	bifocal	11678970	11694740	X
FBgn0014135	bnl	branchless	19794073	19836817	3R
FBgn0014141	cher	cheerio	17091533	17125389	3R
FBgn0014184	Oda	Ornithine decarboxylase antizyme	12166295	12174264	2R
FBgn0014380	RhoL	Rho-like	9497101	9502581	3R
FBgn0014388	sty	sprouty	3401153	3424935	3L
FBgn0014396	tim	timeless	3493986	3508119	2L
FBgn0014427	CG11899		29200454	29201770	3R
FBgn0014455	Ahcy	Adenosylhomocysteinase	15450261	15453167	X
FBgn0014859	Hr38	Hormone receptor-like in 38	20683462	20714588	2L
FBgn0014861	Mcm2	Minichromosome maintenance 2	8264970	8267924	3R
FBgn0014868	Ost48	Oligosaccharyltransferase 48kD subunit	9156929	9158515	X
FBgn0014869	Pglym78	Phosphoglyceromutase 78	29148248	29149901	3R
FBgn0014930	CG2846		7912017	7913290	3R
FBgn0015011	AhcyL2	Adenosylhomocysteinase like 2	16978439	16982158	3R
FBgn0015024	CkIalpha	Casein kinase Ialpha	12653626	12657834	X
FBgn0015025	CkIIalpha-i1	CKII-alpha subunit interactor-1	15816979	15818621	3L
FBgn0015031	cype	cyclope	5327227	5327969	2L
FBgn0015039	Cyp9b2	Cytochrome P450-9b2	7130277	7132139	2R
FBgn0015075	Ddx1	Dead-box-1	22263369	22266017	3L
FBgn0015218	eIF4E1	eukaryotic translation initiation factor 4E1	9399618	9402460	3L
FBgn0015221	Fer2LCH	Ferritin 2 light chain homologue	30387804	30390584	3R
FBgn0015222	Fer1HCH	Ferritin 1 heavy chain homologue	30385573	30388178	3R
FBgn0015229	glec	gliolectin	21850694	21856266	3R
FBgn0015240	Hr96	Hormone receptor-like in 96	25025235	25029351	3R
FBgn0015270	Orc2	Origin recognition complex subunit 2	13964885	13967075	3R
FBgn0015278	Pi3K68D	Phosphotidylinositol 3 kinase 68D	11774650	11790013	3L
FBgn0015286	Rala	Ras-like protein A	3704610	3719635	X
FBgn0015321	Ubc4	Ubiquitin conjugating enzyme 4	9698336	9700481	3L
FBgn0015338	CG5861		16305801	16307298	2L
FBgn0015371	chn	charlatan	15115236	15144783	2R
FBgn0015372	RabX1	RabX1	23519839	23523613	2R
FBgn0015396	jumu	jumeau	10350182	10361612	3R
FBgn0015509	Cul1	Cullin 1	7916856	7921579	2R
FBgn0015513	mbc	myoblast city	23781765	23801634	3R
FBgn0015546	spel1	spellchecker1	14362069	14366840	2L
FBgn0015568	alpha-Est1	alpha-Esterase-1	7545733	7549124	3R
FBgn0015569	alpha-Est10	alpha-Esterase-10	7486583	7493845	3R
FBgn0015574	alpha-Est6	alpha-Esterase-6	7524567	7528777	3R
FBgn0015577	alpha-Est9	alpha-Esterase-9	7493921	7505098	3R
FBgn0015589	Apc	APC-like	28832301	28844748	3R
FBgn0015602	BEAF-32	Boundary element-associated factor of 32kD	14770469	14772630	2R
FBgn0015622	Cnx99A	Calnexin 99A	29315254	29319644	3R
FBgn0015623	Cpr	Cytochrome P450 reductase	6338836	6346280	2L
FBgn0015663	Dot	Dorothy	3619097	3621573	2L
FBgn0015714	Cyp6a17	Cytochrome P450-6a17	14873953	14875739	2R
FBgn0015721	ktub	king tubby	21101928	21123704	2R
FBgn0015737	Hmu	Hemomucin	27288769	27291592	3R
FBgn0015754	Lis-1	Lissencephaly-1	16178826	16185103	2R
FBgn0015765	p38a	p38a MAP kinase	24150416	24152321	3R
FBgn0015766	Msr-110	Msr-110	5566919	5577348	3L
FBgn0015776	nrv1	nervana 1	6778555	6786861	2L
FBgn0015777	nrv2	nervana 2	6789770	6798862	2L
FBgn0015778	rin	rasputin	13647004	13654527	3R
FBgn0015789	Rab10	Rab10	20251338	20254691	X
FBgn0015790	Rab11	Rab11	21111408	21116146	3R
FBgn0015791	Rab14	Rab14	14355145	14358764	2L
FBgn0015793	Rab19	Rab19	8297018	8298506	3L
FBgn0015795	Rab7	Rab7	23993008	23995452	3R
FBgn0015801	Reg-5	Rhythmically expressed gene 5	24788008	24793410	2R
FBgn0015828	TfIIEalpha	Transcription factor IIEalpha	11682038	11683805	3L
FBgn0015903	apt	apontic	23564891	23599526	2R
FBgn0015905	ast	asteroid	1077948	1080803	2L
FBgn0015924	crq	croquemort	448254	453024	2L
FBgn0016013	Faa	Fumarylacetoacetase	4072032	4073954	3L
FBgn0016031	lama	lamina ancestor	5343619	5355923	3L
FBgn0016032	lbm	late bloomer	7049238	7051964	2R
FBgn0016038	Vsp37A	Vacuolar protein sorting 37A	621530	623051	X
FBgn0016070	smg	smaug	8990317	8997989	3L
FBgn0016076	vri	vrille	5288944	5311223	2L
FBgn0016078	wun	wunen	9400531	9413463	2R
FBgn0016081	fry	furry	9631834	9679103	3L
FBgn0016120	ATPsynD	ATP synthase, subunit D	19095000	19096271	3R
FBgn0016126	CaMKI	Calcium/calmodulin-dependent protein kinase I	445504	453947	4
FBgn0016131	Cdk4	Cyclin-dependent kinase 4	16579470	16585448	2R
FBgn0016685	Nlp	Nucleoplasmin	30004785	30010352	3R
FBgn0016693	Past1	Putative Achaete Scute Target 1	12697322	12704875	3R
FBgn0016694	Pdp1	PAR-domain protein 1	7811458	7867369	3L
FBgn0016700
FBgn0016756	Usp47	Ubiquitin specific protease 47	5752973	5761886	3L
FBgn0016794	dos	daughter of sevenless	2589414	2595590	3L
FBgn0016797	fz2	frizzled 2	19140975	19235373	3L
FBgn0016917	Stat92E	Signal-transducer and activator of transcription protein at 92E	20535323	20552311	3R
FBgn0016926	Pino	Pinocchio	1114654	1128953	2L
FBgn0016930	Dyrk2	Dual-specificity tyrosine phosphorylation-regulated kinase 2	14184478	14234126	2L
FBgn0016977	spen	split ends	159032	203397	2L
FBgn0016978	snRNP-U1-70K	small ribonucleoprotein particle U1 subunit 70K	6968711	6971737	2L
FBgn0017414	cag	cag	10893034	10894414	2R
FBgn0017418	ari-1	ariadne 1	18130392	18137784	X
FBgn0017550	Rga	Regena	5607275	5613112	3R
FBgn0017558	Pdk	Pyruvate dehydrogenase kinase	9426439	9434638	2R
FBgn0017561	Ork1	Open rectifier K[+] channel 1	10878054	10891250	X
FBgn0017581	Lk6	Lk6 kinase	11750931	11764457	3R
FBgn0019624	COX5A	Cytochrome c oxidase subunit 5A	11819359	11820299	3R
FBgn0019643	AANAT1	Arylalkylamine N-acetyltransferase 1	24139563	24157762	2R
FBgn0019660	lncRNA:roX2	long non-coding RNA on the X 2	11579065	11580432	X
FBgn0019686	lok	loki	20061422	20064381	2L
FBgn0019886
FBgn0019952	Orct	Organic cation transporter	24276260	24278792	3R
FBgn0019960	Mitofilin	Mitofilin	22019505	22023335	3R
FBgn0019968	Khc-73	Kinesin heavy chain 73	15515778	15532259	2R
FBgn0020224	Cbl	Cbl proto-oncogene	8424954	8432246	3L
FBgn0020236	ATPCL	ATP citrate lyase	15993531	16001290	2R
FBgn0020238	14-3-3epsilon	14-3-3epsilon	18242531	18250550	3R
FBgn0020249	stck	steamer duck	8356978	8359964	3R
FBgn0020257	Ppa	Partner of paired	22684955	22688987	2R
FBgn0020278	loco	locomotion defects	22619968	22639387	3R
FBgn0020279	lig	lingerer	8067977	8078815	2R
FBgn0020294	ko	knockout	21075581	21131159	3L
FBgn0020304	drongo	drongo	833584	851071	2L
FBgn0020307	dve	defective proventriculus	22243963	22286469	2R
FBgn0020309	crol	crooked legs	11794327	11809438	2L
FBgn0020386	Pdk1	Phosphoinositide-dependent kinase 1	129450	145895	3L
FBgn0020388	Gcn5	Gcn5 acetyltransferase	12521129	12524014	3L
FBgn0020412	JIL-1	JIL-1 kinase	11078752	11093193	3L
FBgn0020414	Idgf3	Imaginal disc growth factor 3	16450907	16455194	2L
FBgn0020443	eRF3	eukaryotic translation release factor 3	12434452	12441279	2L
FBgn0020445	E23	Early gene at 23	3334875	3354829	2L
FBgn0020493	Dad	Daughters against dpp	17054007	17070408	3R
FBgn0020496	CtBP	C-terminal Binding Protein	13011649	13026275	3R
FBgn0020497	emb	embargoed	8403573	8408853	2L
FBgn0020503	CLIP-190	Cytoplasmic linker protein 190	17384700	17409698	2L
FBgn0020513	Paics	PAICS bifunctional enzyme	12757036	12760617	X
FBgn0020620	RN-tre	Related to the N terminus of tre oncogene	13984815	13990707	2R
FBgn0020621	Pkn	Protein kinase N	9252310	9285097	2R
FBgn0020622	Pi3K21B	Pi3K21B	297880	305233	2L
FBgn0020626	Osbp	Oxysterol binding protein	24934869	24938222	3R
FBgn0020647	KrT95D	Krueppel target at 95D	23997538	24031827	3R
FBgn0020653	Trxr-1	Thioredoxin reductase-1	8242528	8248033	X
FBgn0020762	Atet	ABC transporter expressed in trachea	4333913	4345776	2L
FBgn0020909	Rtc1	Rtc1	13757179	13758598	X
FBgn0020912	Ptx1	Ptx1	30912754	30930682	3R
FBgn0020930	Dgkepsilon	Diacyl glycerol kinase epsilon	12757546	12759724	2R
FBgn0021760	chb	chromosome bows	21172853	21183278	3L
FBgn0021764	sdk	sidekick	686834	749496	X
FBgn0021765	scu	scully	18091259	18092853	X
FBgn0021796	Tor	Target of rapamycin	13004480	13013197	2L
FBgn0021800	Reph	Regulator of eph expression	3803545	3810671	2L
FBgn0021825	DCTN2-p50	Dynactin 2, p50 subunit	8891832	8893339	2R
FBgn0021895	ytr	yantar	23847161	23851480	2R
FBgn0021967	ND-PDSW	NADH dehydrogenase (ubiquinone) PDSW subunit	3466157	3467334	2L
FBgn0021979	l(2)k09913	lethal (2) k09913	23067196	23071875	2R
FBgn0021995	Rs1	Rs1	8163564	8167769	2R
FBgn0022027	Vps25	Vacuolar protein sorting 25	8625451	8626180	2R
FBgn0022029	l(2)k01209	lethal (2) k01209	17420407	17425679	2R
FBgn0022160	Gpo1	Glycerophosphate oxidase 1	15857752	15862755	2R
FBgn0022349	CG1910		31747643	31751894	3R
FBgn0022359	Sodh-2	Sorbitol dehydrogenase-2	10876384	10878257	3R
FBgn0022361	Pur-alpha	Purine-rich binding protein-alpha	558016	567257	4
FBgn0022382	Pka-R2	Protein kinase, cAMP-dependent, regulatory subunit type 2	9993890	10026042	2R
FBgn0022699	D19B	D19B	6182176	6184920	3L
FBgn0022710	Ac13E	Adenylyl cyclase 13E	15510877	15554278	X
FBgn0022764	Sin3A	Sin3A	12575240	12592917	2R
FBgn0022768	Pp2C1	Protein phosphatase 2C	4679988	4686903	X
FBgn0022772	Orc1	Origin recognition complex subunit 1	7522437	7525716	2R
FBgn0022774	Oat	Ornithine aminotransferase precursor	19647280	19649851	3L
FBgn0022787	Hel89B	Helicase 89B	15973298	15983451	3R
FBgn0022893	Df31	Decondensation factor 31	21626309	21629932	2L
FBgn0022942	Cbp80	cap binding protein 80	4650015	4658259	X
FBgn0022959	yps	ypsilon schachtel	12121274	12125150	3L
FBgn0022987	qkr54B	quaking related 54B	17469624	17475129	2R
FBgn0023023	CRMP	Collapsin Response Mediator Protein	5571108	5579189	3R
FBgn0023076	Clk	Clock	7763233	7775603	3L
FBgn0023081	gek	genghis khan	24092079	24098636	2R
FBgn0023094	cyc	cycle	19813770	19815938	3L
FBgn0023095	caps	capricious	13228692	13279642	3L
FBgn0023097	bon	bonus	20593139	20612540	3R
FBgn0023143	Uba1	Ubiquitin activating enzyme 1	9688289	9693328	2R
FBgn0023169	AMPKalpha	AMP-activated protein kinase alpha subunit	1375536	1378896	X
FBgn0023172	RhoGEF2	Rho guanine nucleotide exchange factor 2	17027190	17044653	2R
FBgn0023174	Prosbeta2	Proteasome beta2 subunit	14999951	15001319	3L
FBgn0023175	Prosalpha7	Proteasome alpha7 subunit	9846636	9847836	2R
FBgn0023197	Jon74E	Jonah 74E	17546739	17549127	3L
FBgn0023213	eIF4G1	eukaryotic translation initiation factor 4G1	915297	930715	4
FBgn0023214	edl	ETS-domain lacking	18667527	18673536	2R
FBgn0023215	Mnt	Mnt	3671801	3701672	X
FBgn0023388	Dap160	Dynamin associated protein 160	21134439	21142347	2L
FBgn0023395	Chd3	Chd3	19447173	19450238	3L
FBgn0023407	B4	B4	13500624	13549328	2L
FBgn0023441	fus	fusilli	15657318	15676669	2R
FBgn0023458	Rbcn-3A	Rabconnectin-3A	6240745	6255487	X
FBgn0023477	Taldo	Transaldolase	23940410	23942114	2R
FBgn0023507	D2hgdh	D-2-hydroxyglutaric acid dehydrogenase	2141489	2144937	X
FBgn0023508	Ocrl	Oculocerebrorenal syndrome of Lowe	1922981	1927524	X
FBgn0023509	mip130	Myb-interacting protein 130	1908239	1920318	X
FBgn0023511	Edem1	ER degradation enhancer, mannosidase alpha-like 1	1903704	1908827	X
FBgn0023512	eIF2Bepsilon	eukaryotic translation initiation factor 2B subunit epsilon	1920166	1922874	X
FBgn0023516	Pex5	Peroxin 5	1866832	1869061	X
FBgn0023518	trr	trithorax-related	1881313	1889950	X
FBgn0023520	CG3857		1937700	1940040	X
FBgn0023522	CG11596		1927683	1930517	X
FBgn0023526	CG2865		2278031	2293411	X
FBgn0023528	CG2924		2264657	2270761	X
FBgn0023534	CG17778		494614	496369	X
FBgn0023535	arg	arginase	509435	528028	X
FBgn0023537	CG17896		490787	493495	X
FBgn0023542	Nmd3	Nonsense-mediated mRNA 3	2182818	2184668	X
FBgn0023545	PIG-K	Phosphatidylinositol glycan anchor biosynthesis class K	2007911	2009364	X
FBgn0023549	Mct1	Monocarboxylate transporter 1	2189188	2205373	X
FBgn0024179	wit	wishful thinking	4064152	4071717	3L
FBgn0024182	waw	waclaw	21363028	21373145	X
FBgn0024187	syd	sunday driver	7916650	7936120	3L
FBgn0024227	aurB	aurora B	10856797	10858094	2L
FBgn0024234	gbb	glass bottom boat	23851562	23853247	2R
FBgn0024236	foi	fear-of-intimacy	8525244	8534503	3L
FBgn0024245	dnt	doughnut on 2	19338669	19363227	2L
FBgn0024273	WASp	WASp	28824506	28832024	3R
FBgn0024277	trio	trio	995982	1034875	3L
FBgn0024288	Sox100B	Sox100B	31065253	31083407	3R
FBgn0024315	Picot	Picot	16655323	16667675	2R
FBgn0024320	Npc1a	Niemann-Pick type C-1a	10213812	10221216	2L
FBgn0024321	NK7.1	NK7.1	14329413	14372951	3R
FBgn0024329	Mekk1	Mekk1	18733106	18743594	3R
FBgn0024330	MED6	Mediator complex subunit 6	9766031	9768984	3R
FBgn0024332
FBgn0024360	MTPAP	mitochondrial poly(A) polymerase	1344872	1349357	X
FBgn0024371	E2f2	E2F transcription factor 2	21154293	21156749	2L
FBgn0024432	Dlc90F	Dynein light chain 90F	18299229	18300044	3R
FBgn0024542	Neos	Neosin	7241628	7243139	3L
FBgn0024555	flfl	falafel	13683921	13693905	3R
FBgn0024734	PRL-1	PRL-1 phosphatase	16245835	16257606	2L
FBgn0024754	Flo1	Flotillin 1	15566271	15569404	2R
FBgn0024806	DIP2	DISCO Interacting Protein 2	250229	257954	3L
FBgn0024814	Clc	Clathrin light chain	20241053	20243735	3L
FBgn0024846	p38b	p38b MAP kinase	13780689	13782611	2L
FBgn0024889	Kap-alpha1	karyopherin alpha1	19807232	19810398	3L
FBgn0024921	Tnpo	Transportin	6193480	6200385	3L
FBgn0024947	NTPase	NTPase	2880704	2885850	2L
FBgn0024956	Mat1	Menage a trois 1	10738617	10739829	2R
FBgn0024957	Irp-1B	Iron regulatory protein 1B	10408618	10412869	3R
FBgn0024980	Syx4	Syntaxin 4	2739089	2744076	X
FBgn0024986	CG3719		1378885	1380480	X
FBgn0024987	ssx	sister-of-Sex-lethal	1370580	1375257	X
FBgn0024992	CG2658		2694392	2698211	X
FBgn0024993	CG2662		2698701	2701033	X
FBgn0024997	CG2681		2708684	2711668	X
FBgn0025111	Ant2	Adenine nucleotide translocase 2	10778954	10786907	X
FBgn0025186	ari-2	ariadne 2	22212835	22217264	2R
FBgn0025286
FBgn0025335	CG4585		23862962	23865398	2R
FBgn0025355	SuUR	Suppressor of Under-Replication	11064991	11069025	3L
FBgn0025373	Fpps	Farnesyl pyrophosphate synthase	11305511	11307528	2R
FBgn0025381	rush	rush hour	1478552	1481420	X
FBgn0025390	Mur2B	Mucin related 2B	1523554	1668788	X
FBgn0025391	Scgdelta	Sarcoglycan delta	1735945	1754065	X
FBgn0025455	CycT	Cyclin T	17551004	17557788	3L
FBgn0025456	CREG	Cellular Repressor of E1A-stimulated Genes	17393272	17394640	3R
FBgn0025469	slv	saliva	8080559	8083357	2R
FBgn0025525	bab2	bric a brac 2	1140429	1177276	3L
FBgn0025571	SF1	Splicing factor 1	17540421	17545148	3R
FBgn0025574	Pli	Pellino	23860162	23890052	3R
FBgn0025592	Gk1	Glycerol kinase 1	202098	205844	3L
FBgn0025608	Faf2	Fas-associated factor 2	18706010	18708688	2L
FBgn0025615	Torsin	Torsin	4648592	4650032	X
FBgn0025621	CG16989		793147	797061	X
FBgn0025626	CG4281		2062313	2065142	X
FBgn0025630	Rtca	RNA 3'-terminal phosphate cyclase	2072413	2074890	X
FBgn0025632	CG4313		2041868	2055414	X
FBgn0025633	CG13366		585081	620195	X
FBgn0025637	SkpA	SKP1-related A	656114	657899	X
FBgn0025639	Hmt4-20	Histone methyltransferase 4-20	648483	656033	X
FBgn0025640	CG13369		623468	624765	X
FBgn0025641	DAAM	Dishevelled Associated Activator of Morphogenesis	1289713	1322362	X
FBgn0025676	CkIIalpha-i3	CKII-alpha subunit interactor-3	708601	710607	3L
FBgn0025680	cry	cryptochrome	19212154	19215442	3R
FBgn0025687
FBgn0025693	ZnT41F	Zinc transporter 41F	5774776	5782858	2R
FBgn0025777	homer	homer	6719394	6723359	2L
FBgn0025790	TBPH	TAR DNA-binding protein-43 homolog	23859067	23862593	2R
FBgn0025800	Smox	Smad on X	8137041	8142279	X
FBgn0025807	Rad9	Rad9	18870045	18872553	3L
FBgn0025808	Rad17	Rad17	14661176	14663197	3R
FBgn0025814	Mgstl	Microsomal glutathione S-transferase-like	21042125	21044107	X
FBgn0025836	RhoGAP1A	Rho GTPase activating protein at 1A	127449	140340	X
FBgn0025864	Crag	Calmodulin-binding protein related to a Rab3 GDP/GTP exchange protein	8592031	8602036	X
FBgn0025866	CalpB	Calpain-B	9888762	9893319	3L
FBgn0025885	Inos	myo-inositol-1-phosphate synthase	7454922	7458874	2R
FBgn0025936	Eph	Eph receptor tyrosine kinase	610684	622470	4
FBgn0026059	Mhcl	Myosin heavy chain-like	16068523	16098761	3R
FBgn0026060	Mipp2	Multiple inositol polyphosphate phosphatase 2	6082709	6091471	X
FBgn0026061	Mipp1	Multiple inositol polyphosphate phosphatase 1	16563448	16573334	3L
FBgn0026084	cib	ciboulot	4106113	4110981	X
FBgn0026088	CG14818		1879019	1879774	X
FBgn0026090	CG14812		1857889	1858971	X
FBgn0026160	tna	tonalli	10857889	10876496	3L
FBgn0026179	siz	schizo	21034535	21075444	3L
FBgn0026181	Rok	Rho kinase	16624012	16637414	X
FBgn0026189	prominin-like	prominin-like	3114450	3127724	3L
FBgn0026192	par-6	par-6	17703352	17707096	X
FBgn0026239	gukh	GUK-holder	18984025	19022436	3R
FBgn0026250	eIF1A	eukaryotic translation initiation factor 1A	18274665	18283005	3R
FBgn0026252	msk	moleskin	8116179	8121579	3L
FBgn0026257	cav	caravaggio	24221103	24223528	3R
FBgn0026259	eIF5B	eukaryotic translation initiation factor 5B	3428658	3460977	3L
FBgn0026263	bip1	bip1	8054333	8058713	3L
FBgn0026319	Traf4	TNF-receptor-associated factor 4	4361925	4380716	2L
FBgn0026374	Rhp	Rhophilin	15788897	15793632	X
FBgn0026375	RhoGAPp190	Rho GTPase activating protein p190	17639147	17652562	X
FBgn0026376	Rgl	Ral guanine nucleotide dissociation stimulator-like	13906897	13925335	3L
FBgn0026401	Nipped-B	Nipped-B	4691672	4729017	2R
FBgn0026404	Dronc	Death regulator Nedd2-like caspase	9968479	9971002	3L
FBgn0026418	Hsc70Cb	Hsc70Cb	14037019	14043686	3L
FBgn0026428	HDAC6	Histone deacetylase 6	15333310	15340360	X
FBgn0026430	Grip84	Gamma-tubulin ring protein 84	19559431	19565764	X
FBgn0026439	Eaat1	Excitatory amino acid transporter 1	9333567	9341925	2L
FBgn0026565	Ass	Argininosuccinate synthase	6642262	6644434	3R
FBgn0026566	CG1307		6656030	6657442	3R
FBgn0026573	ADD1	ADD domain-containing protein 1	11970686	11977721	2R
FBgn0026575	hang	hangover	16422831	16438454	X
FBgn0026593	CG5707		2189160	2192221	3L
FBgn0026619	Taz	Tafazzin	12753026	12756414	2R
FBgn0026620	tacc	transforming acidic coiled-coil protein	4733654	4749056	3R
FBgn0026630	nes	nessy	19257282	19260679	3L
FBgn0026634	ldlCp	ldlCp-related protein	15358481	15361657	3R
FBgn0026713	l(1)G0007	lethal (1) G0007	14201362	14224732	X
FBgn0026718	fu12	fu12	8449691	8463994	2L
FBgn0026722	drosha	drosha	7932429	7936840	2R
FBgn0026741	mRpL18	mitochondrial ribosomal protein L18	12756434	12757173	2R
FBgn0027052	STUB1	STIP1 homology and U-box containing protein 1	10437548	10439240	2L
FBgn0027066	Eb1	Eb1	6749227	6756300	2R
FBgn0027074	CG17324		18819344	18822573	2L
FBgn0027079	ValRS	Valyl-tRNA synthetase	13198850	13202709	2R
FBgn0027091	CysRS	Cysteinyl-tRNA synthetase	16143147	16145906	2R
FBgn0027094	AlaRS	Alanyl-tRNA synthetase	8378262	8381764	2L
FBgn0027095	Manf	Mesencephalic astrocyte-derived neurotrophic factor	16349404	16350801	3R
FBgn0027106	Inx7	Innexin 7	6991612	6993612	X
FBgn0027108	Inx2	Innexin 2	6998672	7004151	X
FBgn0027111	miple1	midkine and pleiotrophin 1	267299	270336	3L
FBgn0027279	l(1)G0196	lethal (1) G0196	22487180	22508129	X
FBgn0027287	Gmap	Golgi microtubule-associated protein	15486922	15511223	X
FBgn0027291	l(1)G0156	lethal (1) G0156	19518428	19521810	X
FBgn0027335	Rip11	Rab11 interacting protein	18635642	18647648	X
FBgn0027338	Kap-alpha3	karyopherin alpha3	9574484	9577733	3R
FBgn0027339	jim	jim	22789233	22835194	3L
FBgn0027342	fz4	frizzled 4	7106272	7110321	X
FBgn0027343	fz3	frizzled 3	769945	784222	X
FBgn0027348	bgm	bubblegum	14013004	14019328	2L
FBgn0027356	Amph	Amphiphysin	12593604	12612068	2R
FBgn0027359	Tim8	Tim8	11368445	11369283	X
FBgn0027363	Stam	Signal transducing adaptor molecule	10858536	10862006	2L
FBgn0027375	RecQ5	RecQ5 helicase	14628160	14632077	3L
FBgn0027493	AdSS	Adenylosuccinate Synthetase	20824667	20830580	3R
FBgn0027499	wde	windei	10800420	10808938	2R
FBgn0027506	EDTP	Egg-derived tyrosine phosphatase	17432173	17444938	2R
FBgn0027509	TBCD	tubulin folding cofactor D	2147518	2151664	2L
FBgn0027513	ana2	anastral spindle 2	8898729	8900211	2R
FBgn0027524	CG3909		10043270	10044606	3R
FBgn0027529	tapas	tapas	20319180	20325973	2R
FBgn0027532	CG7139		22067270	22071848	3L
FBgn0027535	botv	brother of tout-velu	19129589	19133706	2R
FBgn0027537	Nup93-1	Nucleoporin 93kD-1	13822826	13825910	X
FBgn0027538	beta4GalNAcTA	beta1,4-N-acetylgalactosaminyltransferase A	14259030	14261150	2R
FBgn0027539	lili	lilipod	24805445	24814012	3R
FBgn0027547	CG1927		1966725	1970079	3L
FBgn0027548	nito	spenito	7962463	7969805	2R
FBgn0027549	CG7927		8110368	8113406	3L
FBgn0027556	CG4928		16913180	16938209	X
FBgn0027561	CG18659		9123304	9132030	2R
FBgn0027564	CG3149		5692945	5695205	X
FBgn0027565	CG5498		20382405	20384109	3L
FBgn0027567	CG8108		9864639	9870674	3L
FBgn0027569	cert	ceramide transfer protein	8282528	8289870	3L
FBgn0027572	CG5009		17760940	17764541	2R
FBgn0027579	mino	minotaur	27925191	27933077	3R
FBgn0027580	PCB	Pyruvate carboxylase	9850703	9861543	2R
FBgn0027581	CG6191		13580313	13593339	2R
FBgn0027590	GstE12	Glutathione S transferase E12	24766718	24768172	2R
FBgn0027594	drpr	draper	1715595	1731107	3L
FBgn0027596	Kank	Kank	14901475	14928425	2R
FBgn0027598	cindr	CIN85 and CD2AP related	30808617	30827005	3R
FBgn0027601	pdgy	pudgy	14933670	14953532	X
FBgn0027608	CG2082		5758680	5781076	3R
FBgn0027835	Dp1	Dodeca-satellite-binding protein 1	18412027	18421124	2R
FBgn0027843	CAH2	Carbonic anhydrase 2	12177601	12183347	3L
FBgn0027844	CAH1	Carbonic anhydrase 1	13803626	13809994	2L
FBgn0027872	rdgBbeta	rdgBbeta	17695776	17698362	2R
FBgn0027932	Akap200	A kinase anchor protein 200	8415690	8431297	2L
FBgn0027945	ppl	pumpless	21280491	21281506	3L
FBgn0027948	msps	mini spindles	16050801	16060675	3R
FBgn0027949	msb1l	msb1l	19577701	19579131	2L
FBgn0027951	MTA1-like	Metastasis associated 1-like	5638655	5648738	3R
FBgn0028325	Pdha	Pyruvate dehydrogenase E1 alpha subunit	4702284	4705265	X
FBgn0028327	l(1)G0320	lethal (1) G0320	9551140	9553750	X
FBgn0028331	l(1)G0289	lethal (1) G0289	10348680	10366273	X
FBgn0028341	Ptpmeg2	Protein tyrosine phosphatase Meg2	9626294	9659145	X
FBgn0028342	ATPsyndelta	ATP synthase, delta subunit	10212970	10217393	X
FBgn0028343	Ankle2	Ankyrin repeat and LEM domain containing 2	17571854	17579229	X
FBgn0028360	Cdc7	Cdc7 kinase	6654541	6659709	X
FBgn0028369	kirre	kin of irre	2740384	3134532	X
FBgn0028380	fal	falten	19294564	19298830	3L
FBgn0028381	Decay	Death executioner caspase related to Apopain/Yama	16499058	16501050	3R
FBgn0028387	chm	chameau	7412417	7422736	2L
FBgn0028394	CG17834		8529141	8541439	2L
FBgn0028397	Tob	Tob	16074717	16091495	X
FBgn0028399	TMS1	TMS1	16412722	16415386	3L
FBgn0028402	Sin	Sex-lethal interactor	21031825	21033561	3L
FBgn0028408	Drep2	DNA fragmentation factor-related protein 2	9291856	9302821	2R
FBgn0028421	Kap3	Kinesin associated protein 3	11334187	11340084	X
FBgn0028425	JhI-21	Juvenile hormone Inducible-21	12051755	12056042	2L
FBgn0028468	rtet	tetracycline resistance	21108446	21110834	3R
FBgn0028480	CG17841		10368052	10384183	X
FBgn0028482	bdl	borderless	4324554	4331830	2L
FBgn0028484	Ack	Activated Cdc42 kinase	4108186	4114157	3L
FBgn0028491	CG2930		3868973	3880379	X
FBgn0028504	CG12182		2595842	2599579	3L
FBgn0028509	CenG1A	Centaurin gamma 1A	13835564	13898712	2L
FBgn0028515	EndoGI	Endonuclease G inhibitor	16257688	16259511	2L
FBgn0028518	CG18480		15630002	15634987	2L
FBgn0028540	CG9008		13774340	13780165	2L
FBgn0028546	ics	icarus	13639447	13642602	2L
FBgn0028550	Atf3	Activating transcription factor 3	1242740	1275284	X
FBgn0028552	gammaSnap1	gamma Soluble NSF attachment protein 1	24047145	24048903	2R
FBgn0028563	sut1	sugar transporter 1	8082976	8087151	2R
FBgn0028579	phtf	phtf	6741899	6746141	2R
FBgn0028582	lqf	liquid facets	7528780	7540012	3L
FBgn0028645	beat-Ib	beaten path Ib	15905134	15962435	2L
FBgn0028646	aralar1	aralar1	30445635	30455867	3R
FBgn0028663	VhaM9.7-b	Vacuolar H[+] ATPase M9.7 subunit b	21539862	21541215	3L
FBgn0028665
FBgn0028670	Vha100-2	Vacuolar H[+] ATPase 100kD subunit 2	18390323	18399169	3R
FBgn0028686	Rpt3	Regulatory particle triple-A ATPase 3	11125101	11126785	X
FBgn0028689	Rpn6	Regulatory particle non-ATPase 6	14750166	14752910	2R
FBgn0028691	Rpn9	Regulatory particle non-ATPase 9	23731375	23733462	3R
FBgn0028734	Fmr1	Fmr1	10101420	10110121	3R
FBgn0028743	Dhit	Double hit	17792870	17800677	2R
FBgn0028862	dao	down and out	15248879	15254715	2L
FBgn0028892	CG4161		15433309	15435304	2L
FBgn0028897	CG4935		16262141	16263483	2L
FBgn0028931	CG16863		13790959	13793264	2L
FBgn0028945	CG7631		15628678	15629552	2L
FBgn0028953	CG14478		17457663	17465795	2R
FBgn0028955	CG8788		9138486	9141981	2R
FBgn0028956	mthl3	methuselah-like 3	17448533	17452598	2R
FBgn0028970	betaggt-II	beta subunit of type II geranylgeranyl transferase	2879112	2880708	2L
FBgn0028974	xmas-2	xmas-2	17154110	17159306	X
FBgn0028978	trbl	tribbles	20396288	20401609	3L
FBgn0028982	Spt6	Spt6	6267797	6274984	X
FBgn0028983	Spn55B	Serpin 55B	18126347	18128210	2R
FBgn0029002	miple2	midkine and pleiotrophin 2	271200	275018	3L
FBgn0029067	Dd	Dullard	21319791	21324009	X
FBgn0029079	icln	icln	17590964	17591881	2R
FBgn0029091	Chs2	Chitin synthase 2	21962401	21969964	3L
FBgn0029092	ced-6	ced-6	9434669	9444937	2R
FBgn0029094	asf1	anti-silencing factor 1	19618894	19620398	3L
FBgn0029114	Tollo	Tollo	15235619	15242832	3L
FBgn0029118	ScsbetaG	Succinyl-coenzyme A synthetase beta subunit, GDP-forming	5561701	5563691	3L
FBgn0029131	Debcl	Death executioner Bcl-2	6648654	6652842	2R
FBgn0029155	Men-b	Malic enzyme b	27151662	27157603	3R
FBgn0029158	Las	Lipoic acid synthase	20430605	20432361	3L
FBgn0029161	slmo	slowmo	6046516	6048706	2L
FBgn0029504	CHES-1-like	Checkpoint suppressor 1-like	7682338	7709385	X
FBgn0029506	Tsp42Ee	Tetraspanin 42Ee	7012254	7018362	2R
FBgn0029507	Tsp42Ed	Tetraspanin 42Ed	7009498	7011739	2R
FBgn0029508	Tsp42Ea	Tetraspanin 42Ea	6992676	7004259	2R
FBgn0029596	CG14054		2065273	2066359	X
FBgn0029608	CG3091		2252332	2254197	X
FBgn0029685	CG2938		3932000	3936469	X
FBgn0029687	Vap33	VAMP-associated protein 33kDa	3948975	3955442	X
FBgn0029689	CG6428		3965435	3968655	X
FBgn0029693	CG6379		4097592	4101031	X
FBgn0029746	CG15465		5085759	5254864	X
FBgn0029763	Usp16-45	Ubiquitin specific protease 16/45	5421533	5427219	X
FBgn0029766	CG15784		5429571	5432526	X
FBgn0029771	CG12730		5516608	5518771	X
FBgn0029785	RpL35	Ribosomal protein L35	5672401	5673547	X
FBgn0029789	PGAP1	Post-GPI attachment to proteins 1	5685253	5689473	X
FBgn0029801	CG15771		5755574	5759751	X
FBgn0029823	Shmt	Serine hydroxymethyl transferase	5913067	5916797	X
FBgn0029828	CG6067		5955629	5958283	X
FBgn0029830	Grip	Glutamate receptor binding protein	5966279	5986699	X
FBgn0029831	CG5966		5988791	5992640	X
FBgn0029835	CG5921		6050828	6065646	X
FBgn0029837	Tsp5D	Tetraspanin 5D	6069131	6074857	X
FBgn0029849	Efr	ER GDP-fucose transporter	6219957	6222719	X
FBgn0029851	CG14445		6237315	6240558	X
FBgn0029854	CG3566		6274972	6276724	X
FBgn0029866	CG3842		6337762	6343731	X
FBgn0029867	CG3847		6347103	6349236	X
FBgn0029870	Marf	Mitochondrial assembly regulatory factor	6365949	6370924	X
FBgn0029878	Pat1	Protein interacting with APP tail-1	6590776	6596954	X
FBgn0029881	pigs	pickled eggs	6600062	6653015	X
FBgn0029888	ND-ASHI	NADH dehydrogenase (ubiquinone) ASHI subunit	6677262	6679118	X
FBgn0029891	Pink1	PTEN-induced putative kinase 1	6683798	6687302	X
FBgn0029893	CG14442		6689296	6695007	X
FBgn0029895	CG14441		6699508	6719389	X
FBgn0029896	CG3168		6720004	6739986	X
FBgn0029899	CG14438		6756322	6770712	X
FBgn0029903	pod1	pod1	6803684	6813830	X
FBgn0029906	xit	xiantuan	6821016	6822840	X
FBgn0029915	CG14434		6851909	6867194	X
FBgn0029924	CG4586		6969918	6972265	X
FBgn0029932	CG4607		7069413	7072689	X
FBgn0029935	CG4615		7098578	7102300	X
FBgn0029939	CG9650		7137723	7241932	X
FBgn0029957	CG12155		7728755	7731729	X
FBgn0029958	Pdp	Pyruvate dehydrogenase phosphatase	7731779	7734651	X
FBgn0029975	spidey	spidey	7908931	7911885	X
FBgn0029976	snz	snazarus	7912089	7918444	X
FBgn0029992	Upf2	Upf2	8070244	8075466	X
FBgn0029994	Ldsdh1	Lipid droplet subset dehydrogenase 1	8078350	8081605	X
FBgn0029996	UbcE2H	Ubiquitin conjugating enzyme E2H	8087544	8094064	X
FBgn0029997	CG2258		8094250	8102095	X
FBgn0030001	cyr	cypher	8121280	8135713	X
FBgn0030005	CG2120		8135824	8137046	X
FBgn0030006	CG17982		8142550	8143835	X
FBgn0030018	slpr	slipper	8170229	8177185	X
FBgn0030026	sni	sniffer	8241501	8244016	X
FBgn0030027	CG1632		8252670	8272462	X
FBgn0030048	CG12112		8558879	8560192	X
FBgn0030049	Trf4-1	Topoisomerase related function 4-1	8560322	8570159	X
FBgn0030052	CG12065		8574306	8588528	X
FBgn0030053	CG12081		8588811	8590774	X
FBgn0030056	CG11284		8681252	8688760	X
FBgn0030057	Ppt1	Palmitoyl-protein thioesterase 1	8688627	8690227	X
FBgn0030060	CG2004		8712472	8714924	X
FBgn0030077	CG15365		9054698	9067983	X
FBgn0030082	HP1b	Heterochromatin Protein 1b	9081063	9082746	X
FBgn0030086	CCT2	Chaperonin containing TCP1 subunit 2	9089513	9092826	X
FBgn0030087	CG7766		9093612	9103739	X
FBgn0030088	Arfrp1	ADP-ribosylation factor related protein 1	9107069	9108354	X
FBgn0030089	AP-1gamma	Adaptor Protein complex 1, gamma subunit	9108691	9117744	X
FBgn0030091	CG7065		9142493	9147894	X
FBgn0030099	CG12056		9192669	9193620	X
FBgn0030114	CG17754		9250420	9255953	X
FBgn0030122	Aladin	Aladin	9273413	9275653	X
FBgn0030136	RpS28b	Ribosomal protein S28b	9554623	9555661	X
FBgn0030141	Gga	Golgi-localized, gamma-adaptin ear containing, ARF binding protein	9601030	9604280	X
FBgn0030148	CG3106		9659095	9662903	X
FBgn0030183	CG15309		10205292	10212374	X
FBgn0030189	CG2909		10326464	10328946	X
FBgn0030196	Psf3	Psf3	10383353	10385861	X
FBgn0030206	CG2889		10473938	10477201	X
FBgn0030218	CG1628		10598146	10602714	X
FBgn0030234	CG15211		10772541	10778981	X
FBgn0030239	CG17333		10847438	10848534	X
FBgn0030243	CG2186		10857655	10866246	X
FBgn0030245	CG1637		10870594	10877893	X
FBgn0030266	CG11122		11112395	11124726	X
FBgn0030268	Klp10A	Kinesin-like protein at 10A	11129362	11137118	X
FBgn0030274	Lint-1	l(3)mbt interacting protein 1	11149323	11152592	X
FBgn0030276	Dlic	Dynein light intermediate chain	11154421	11164670	X
FBgn0030286	CG1657		11325385	11334071	X
FBgn0030291	CG1738		11349049	11349847	X
FBgn0030292	CG11752		11349998	11350474	X
FBgn0030293	CG1737		11350608	11355539	X
FBgn0030309	CG1572		11555050	11558654	X
FBgn0030310	PGRP-SA	Peptidoglycan recognition protein SA	11561643	11562779	X
FBgn0030313	Reepl1	Receptor accessory protein like 1	11572707	11573640	X
FBgn0030318	rho-4	rhomboid-4	11599838	11606288	X
FBgn0030320	CG2247		11606290	11611652	X
FBgn0030321	CG1703		11611927	11615128	X
FBgn0030328	Amun	Amun	11710120	11715565	X
FBgn0030329	prtp	pretaporter	11716756	11719894	X
FBgn0030336	CG1578		11808506	11816551	X
FBgn0030343	ATP7	ATP7	11855022	11864754	X
FBgn0030344	Nrd1	Nardilysin	11864651	11868893	X
FBgn0030346	CG11802		11871299	11872779	X
FBgn0030347	CG15739		11873319	11875346	X
FBgn0030348	CG10352		11875306	11877168	X
FBgn0030352	sicily	severe impairment of CI with lengthened youth	11891732	11893745	X
FBgn0030357	Sclp	Sclp	11920004	11924662	X
FBgn0030360	CG1806		12007176	12009904	X
FBgn0030362	regucalcin	regucalcin	12012377	12017375	X
FBgn0030364	Lsm12	LSM12 homolog	12018640	12020719	X
FBgn0030396	CG2556		12497188	12516565	X
FBgn0030400	Pits	Protein interacting with Ttk69 and Sin3A	12569169	12583193	X
FBgn0030406	CG1463		12609977	12611667	X
FBgn0030407	Fpgs	Folylpolyglutamate synthase	12611867	12615530	X
FBgn0030418	CG4004		12744212	12749785	X
FBgn0030420	CG12717		12760642	12763611	X
FBgn0030432	CG4404		12903745	12906018	X
FBgn0030447	CG2200		13094299	13095732	X
FBgn0030451	CG15717		13128952	13134565	X
FBgn0030465	CG15743		13285707	13287741	X
FBgn0030467	CG1764		13294473	13302415	X
FBgn0030484	GstT4	Glutathione S transferase T4	13404749	13409323	X
FBgn0030502	tth	toothrin	13613193	13616586	X
FBgn0030505	NFAT	NFAT nuclear factor	13624745	13664568	X
FBgn0030510	CG12177		13677899	13680500	X
FBgn0030520	Pdcd4	Programmed cell death 4	13745577	13755406	X
FBgn0030521	CtsB1	Cathepsin B1	13779847	13782170	X
FBgn0030529	Clic	Chloride intracellular channel	13812971	13822307	X
FBgn0030545	CG11590		14200178	14200907	X
FBgn0030551	CG11674		14224647	14225879	X
FBgn0030573	nmdyn-D6	nmdyn-D6	14583677	14584616	X
FBgn0030581	CG14408		14826867	14832033	X
FBgn0030582	CG14411		14832647	14836262	X
FBgn0030600	hiw	highwire	15010137	15063429	X
FBgn0030607	dob	doppelganger von brummer	15067007	15069091	X
FBgn0030608	Lsd-2	Lipid storage droplet-2	15069127	15076220	X
FBgn0030611	CG15027		15085159	15085827	X
FBgn0030612	CG5599		15086125	15088629	X
FBgn0030625	CG5877		15293031	15297169	X
FBgn0030634	CG9164		15380371	15385441	X
FBgn0030640	CG6294		15462722	15466812	X
FBgn0030643	CG15641		15467891	15468303	X
FBgn0030648	CG6340		15482374	15486612	X
FBgn0030662	CG9220		15585289	15593534	X
FBgn0030668	CG8128		15697494	15700034	X
FBgn0030670	Pis	Phosphatidylinositol synthase	15701451	15703770	X
FBgn0030671	CG8134		15704125	15705806	X
FBgn0030672	CG9281		15705806	15710539	X
FBgn0030673	CG15601		15710647	15712309	X
FBgn0030675	CG8191		15732178	15733663	X
FBgn0030678	CG11679		15737493	15738954	X
FBgn0030683	Mvd	Mevalonate diphosphate decarboxylase	15749166	15751737	X
FBgn0030685	Graf	GTPase regulator associated with FAK	15751674	15760733	X
FBgn0030687	CG17209		15762956	15769514	X
FBgn0030692	mRpS30	mitochondrial ribosomal protein S30	15786047	15788288	X
FBgn0030695	PGRP-LE	Peptidoglycan recognition protein LE	15801153	15803880	X
FBgn0030703	MSBP	membrane steroid binding protein	15887567	15890109	X
FBgn0030719	eIF5	eukaryotic translation initiation factor 5	15987008	15991974	X
FBgn0030724	Nipsnap	Nipsnap	16070365	16073568	X
FBgn0030739	SWIP	Strumpellin and WASH-interacting protein	16313709	16317750	X
FBgn0030740	CG9917		16321431	16323231	X
FBgn0030743	CG9921		16331281	16333600	X
FBgn0030744	CG9992		16381954	16384908	X
FBgn0030745	CG4239		16385278	16388702	X
FBgn0030746	CG9981		16399782	16405122	X
FBgn0030747	CG4301		16405509	16414651	X
FBgn0030748	Traf-like	TNF-receptor-associated factor-like	16415046	16417585	X
FBgn0030749	AnxB11	Annexin B11	16416958	16422265	X
FBgn0030753	rngo	rings lost	16441433	16445367	X
FBgn0030766	mthl1	methuselah-like 1	16640968	16650309	X
FBgn0030769	CG13012		16668818	16676753	X
FBgn0030778	CG4678		16696131	16711145	X
FBgn0030786	mRpL22	mitochondrial ribosomal protein L22	16783933	16785092	X
FBgn0030790	CG4768		16792119	16797742	X
FBgn0030791	CG9132		16796902	16800710	X
FBgn0030797	CG13004		16826681	16835520	X
FBgn0030801	Rcp	Receptor component protein	16884581	16886612	X
FBgn0030806	CG13001		16941086	16942871	X
FBgn0030808	RhoGAP15B	Rho GTPase activating protein at 15B	16943290	16956234	X
FBgn0030809	Ubr1	Ubr1 ubiquitin ligase	16956232	16968679	X
FBgn0030838	CG5445		17282496	17305475	X
FBgn0030847	CG12991		17579861	17599314	X
FBgn0030850	stas	Stasimon	17623221	17627895	X
FBgn0030851	CG8326		17628164	17629492	X
FBgn0030853	ND-24	NADH dehydrogenase (ubiquinone) 24 kDa subunit	17632089	17633509	X
FBgn0030858	IntS2	Integrator 2	17652761	17656818	X
FBgn0030864	CG8173		17707401	17709653	X
FBgn0030869	Socs16D	Suppressor of Cytokine Signaling at 16D	17820764	17827564	X
FBgn0030876	CG6762		17856974	17858610	X
FBgn0030883	CG7772		17906031	17907261	X
FBgn0030890	CG7536		18078491	18088532	X
FBgn0030892	CG7206		18088725	18090509	X
FBgn0030893	RhoGAP16F	Rho GTPase activating protein at 16F	18093145	18097413	X
FBgn0030894	Mvb12	Multivesicular body subunit 12	18097558	18101314	X
FBgn0030911	lncRNA:CR15061	long non-coding RNA:CR15061	18292380	18293059	X
FBgn0030932	Ggt-1	gamma-glutamyl transpeptidase	18505883	18512521	X
FBgn0030941	wgn	wengen	18624042	18634908	X
FBgn0030946	CG6659		18653392	18657286	X
FBgn0030955	CG6891		18775228	18781345	X
FBgn0030964	Pvf1	PDGF- and VEGF-related factor 1	18832682	18842901	X
FBgn0030968	CG7322		18855873	18857757	X
FBgn0030985	Obp18a	Odorant-binding protein 18a	19135081	19135868	X
FBgn0030993	Mec2	Mec2	19188035	19190193	X
FBgn0030996	CG14194		19193555	19196037	X
FBgn0031003	CG7889		19243631	19245224	X
FBgn0031004	CG7992		19245158	19247250	X
FBgn0031006	rictor	rapamycin-insensitive companion of Tor	19252111	19261240	X
FBgn0031011	CG8034		19281232	19298162	X
FBgn0031012	CG8051		19301330	19307925	X
FBgn0031016	kek5	kekkon5	19353181	19471914	X
FBgn0031023	CG14200		19495505	19518402	X
FBgn0031030	Tao	Tao	19569721	19579800	X
FBgn0031037	CG14207		19605199	19611413	X
FBgn0031040	CG14210		19616196	19616825	X
FBgn0031051	Ranbp21	Ranbp21	19646306	19652269	X
FBgn0031054	Ssu72	Ssu72 CTD phosphatase	19664561	19666866	X
FBgn0031059	CG14229		19693977	19695250	X
FBgn0031066	COX6B	Cytochrome c oxidase subunit 6B	19740537	19744335	X
FBgn0031068	Alr	Augmenter of liver regeneration	19748314	19750167	X
FBgn0031069	Pmp70	Peroxisomal Membrane Protein 70 kDa	19750770	19759280	X
FBgn0031080	CG12655		19958393	19959403	X
FBgn0031081	Nep3	Neprilysin 3	19961297	19969323	X
FBgn0031090	Rab35	Rab35	20155766	20159872	X
FBgn0031117	GstT3	Glutathione S transferase T3	20467455	20469796	X
FBgn0031118	RhoGAP19D	Rho GTPase activating protein at 19D	20469955	20510694	X
FBgn0031126	Cyp6v1	Cyp6v1	20657122	20661425	X
FBgn0031148	Cbs	Cystathionine beta-synthase	21045138	21049096	X
FBgn0031149	Stt3A	Catalytic subunit 3A of the oligosaccharyltransferase complex	21049885	21053937	X
FBgn0031150	bves	bves	21053963	21082391	X
FBgn0031170	ABCA	ATP binding cassette subfamily A	21292308	21306665	X
FBgn0031174	CG1486		21324046	21328150	X
FBgn0031183	CG14621		22444227	22447808	X
FBgn0031195	CG17600		22515197	22542024	X
FBgn0031228	ND-15	NADH dehydrogenase (ubiquinone) 15 kDa subunit	114726	156030	2L
FBgn0031229	CG3436		156029	157666	2L
FBgn0031245	CG3625		283385	291795	2L
FBgn0031256	shv	shriveled	453108	454654	2L
FBgn0031258	CG4297		458876	472200	2L
FBgn0031282	Pex12	Peroxin 12	815993	818096	2L
FBgn0031288	CG13949		855337	856639	2L
FBgn0031298	Atg4a	Autophagy-related 4a	1080911	1085380	2L
FBgn0031304	CG4552		1129316	1132411	2L
FBgn0031318	CG4887		1173009	1177589	2L
FBgn0031322	CG5001		1185757	1196807	2L
FBgn0031356	CG17660		1707132	1710421	2L
FBgn0031359	Rim2	Replication in mitochondria 2	1716244	1724388	2L
FBgn0031374	Wdr62	WD repeat domain 62	1884622	1944289	2L
FBgn0031377	CG15356		1975463	1980755	2L
FBgn0031378	CG15362		1981176	1982099	2L
FBgn0031381	Npc2a	Niemann-Pick type C-2a	1988290	1988940	2L
FBgn0031391	CG11723		2145297	2147275	2L
FBgn0031395	CG10874		2189914	2192386	2L
FBgn0031399	mio	missing oocyte	2217290	2220625	2L
FBgn0031401	papi	papi	2220748	2225544	2L
FBgn0031417	CG3597		2370152	2371524	2L
FBgn0031418	CG3609		2372455	2374627	2L
FBgn0031434	insv	insensitive	2575280	2576997	2L
FBgn0031436	ND-B17.2	NADH dehydrogenase (ubiquinone) B17.2 subunit	2579201	2580172	2L
FBgn0031449	CG31689		2725674	2739830	2L
FBgn0031452	Cwc25	Cwc25	2745098	2746944	2L
FBgn0031453	Bacc	Bacchus	2752445	2757975	2L
FBgn0031455	Snapin	SNAP associated protein	2758427	2759677	2L
FBgn0031456	Tnpo-SR	Transportin-Serine/Arginine rich	2759924	2763889	2L
FBgn0031457	CG3077		2763416	2765665	2L
FBgn0031458	aph-1	anterior pharynx defective 1	2766233	2767281	2L
FBgn0031459	CG2862		2770135	2770904	2L
FBgn0031461	daw	dawdle	2805261	2812376	2L
FBgn0031473	CG3104		2848989	2855778	2L
FBgn0031474	CG2991		2857164	2868548	2L
FBgn0031478	CG8814		2874890	2877168	2L
FBgn0031488	CG17265		2999286	3016069	2L
FBgn0031490	CG17264		3018508	3021506	2L
FBgn0031494	CG17219		3029253	3030616	2L
FBgn0031497	SerRS	Seryl-tRNA synthetase	3035493	3037403	2L
FBgn0031505	ND-B14.5B	NADH dehydrogenase (ubiquinone) B14.5 B subunit	3144953	3145848	2L
FBgn0031514	OtopLb	Otopetrin-like b	3275800	3280534	2L
FBgn0031515	CG9664		3291245	3294706	2L
FBgn0031516	CG9663		3294926	3303130	2L
FBgn0031518	CG3277		3304100	3317418	2L
FBgn0031530	Pgant2	Polypeptide N-Acetylgalactosaminyltransferase 2	3404460	3426719	2L
FBgn0031534	Snx1	Sorting nexin 1	3449683	3452106	2L
FBgn0031566	CG2818		3713360	3716810	2L
FBgn0031571	bark	bark beetle	3787167	3802726	2L
FBgn0031589	CG3714		4189340	4198071	2L
FBgn0031590	CG3702		4224650	4227097	2L
FBgn0031602	CG15431		4403992	4441282	2L
FBgn0031637	mxt	mextli	4841482	4847295	2L
FBgn0031643	CG3008		4883298	4885669	2L
FBgn0031645	CG3036		4892112	4903889	2L
FBgn0031664	CG8892		4979513	4981592	2L
FBgn0031673	CG31650		5040648	5044712	2L
FBgn0031676	senju	senju	5052843	5054575	2L
FBgn0031681	Pgant5	Polypeptide N-Acetylgalactosaminyltransferase 5	5072170	5093592	2L
FBgn0031683	CG4230		5096227	5099294	2L
FBgn0031689	Cyp28d1	Cyp28d1	5210460	5212445	2L
FBgn0031696	Bub1	Bub1 kinase	5278865	5283283	2L
FBgn0031702	fusl	fuseless	5330470	5338073	2L
FBgn0031717	Oscillin	Oscillin	5547086	5549614	2L
FBgn0031732	CG11149		5718121	5720899	2L
FBgn0031739	CG14005		5800517	5801975	2L
FBgn0031740	CG7239		5802220	5804030	2L
FBgn0031741	CG11034		5805395	5809063	2L
FBgn0031745	rau	rau	5859769	5879498	2L
FBgn0031747	CG9021		5903178	5904689	2L
FBgn0031759	lid	little imaginal discs	5989400	5999501	2L
FBgn0031760	Tsp26A	Tetraspanin 26A	6000228	6003738	2L
FBgn0031771	ND-51	NADH dehydrogenase (ubiquinone) 51 kDa subunit	6060842	6062757	2L
FBgn0031778	lncRNA:CR9162	long non-coding RNA:CR9162	6078453	6079736	2L
FBgn0031799	Pez	Pez	6332881	6338671	2L
FBgn0031805	CG9505		6367882	6370190	2L
FBgn0031813	CG9527		6426724	6448403	2L
FBgn0031815	frj	farjavit	6456052	6459008	2L
FBgn0031818	CG9536		6474438	6476975	2L
FBgn0031836	CG11050		6611011	6617117	2L
FBgn0031842	Tango1	Transport and Golgi organization 1	6649388	6654574	2L
FBgn0031865	Nha1	Na[+]/H[+] hydrogen antiporter 1	6860905	6870389	2L
FBgn0031872	ihog	interference hedgehog	6945464	6948808	2L
FBgn0031878	sip2	septin interacting protein 2	6961516	6964074	2L
FBgn0031883	Caper	Caper	7032721	7037878	2L
FBgn0031886	Nuf2	Nuf2	7064431	7065837	2L
FBgn0031888	Pvf2	PDGF- and VEGF-related factor 2	7069536	7084635	2L
FBgn0031894	CG4496		7185461	7190010	2L
FBgn0031895	CG4497		7190431	7194588	2L
FBgn0031897	CG13784		7204538	7220033	2L
FBgn0031913	CG5958		7430530	7433516	2L
FBgn0031914	CG5973		7437492	7445882	2L
FBgn0031948	CG7149		7786160	7790557	2L
FBgn0031950	Herp	Homocysteine-induced endoplasmic reticulum protein	7796314	7800058	2L
FBgn0031952	cdc14	cell division cycle 14	7801668	7810703	2L
FBgn0031968	CG7231		7983946	7986785	2L
FBgn0031969	pes	peste	7986786	7994184	2L
FBgn0031970	CG7227		7994388	7998151	2L
FBgn0031972	Wwox	WW domain containing oxidoreductase	7999670	8004286	2L
FBgn0031974	CG12560		8008302	8009477	2L
FBgn0031976	CG7367		8026914	8039788	2L
FBgn0031988	CG8668		8127001	8133989	2L
FBgn0031990	PAPLA1	Phosphatidic Acid Phospholipase A1	8134247	8159638	2L
FBgn0031995	CG8475		8190808	8196918	2L
FBgn0031996	CG8460		8197193	8198813	2L
FBgn0032001	CG8360		8212959	8214135	2L
FBgn0032006	Pvr	PDGF- and VEGF-receptor related	8220980	8239878	2L
FBgn0032018	CG7806		8311399	8317011	2L
FBgn0032024	CG14273		8342695	8344378	2L
FBgn0032025	CG7778		8346620	8351112	2L
FBgn0032026	CG7627		8355678	8362469	2L
FBgn0032029	CG17292		8370454	8374250	2L
FBgn0032032	CG17294		8377035	8378206	2L
FBgn0032034	Rcd4	Reduction in Cnn dots 4	8382861	8383657	2L
FBgn0032047	CG13088		8488981	8490546	2L
FBgn0032074	Tsp29Fa	Tetraspanin 29Fa	8933962	8936096	2L
FBgn0032075	Tsp29Fb	Tetraspanin 29Fb	8937390	8939743	2L
FBgn0032076	CG9510		8939725	8942105	2L
FBgn0032077	CG9515		8941945	8943257	2L
FBgn0032078	C1GalTA	Core 1 Galactosyltransferase A	8943455	8951216	2L
FBgn0032079	CG31886		8953481	8959051	2L
FBgn0032082	CG18088		8967535	8970627	2L
FBgn0032084	CG13101		8977834	8984872	2L
FBgn0032085	CG9555		8991735	8993632	2L
FBgn0032088	CG13102		9012188	9014149	2L
FBgn0032120	CG33298		9495474	9520696	2L
FBgn0032123	Oatp30B	Organic anion transporting polypeptide 30B	9521210	9540060	2L
FBgn0032124	CG17855		9540523	9542480	2L
FBgn0032130	CG3838		9568890	9573572	2L
FBgn0032135	GlcAT-S	Glucuronyltransferase S	9616469	9623109	2L
FBgn0032136	Apoltp	Apolipoprotein lipid transfer particle	9634179	9656026	2L
FBgn0032147	IP3K1	Inositol 1,4,5-triphosphate kinase 1	9782384	9788499	2L
FBgn0032151	nAChRalpha6	nicotinic Acetylcholine Receptor alpha6	9793317	9886250	2L
FBgn0032156	CG13124		9903279	9908633	2L
FBgn0032157	Etl1	Etl1	9908830	9912608	2L
FBgn0032160	CG4598		9918618	9920120	2L
FBgn0032167	CG5853		9940773	9947648	2L
FBgn0032191	CG5734		10204757	10206961	2L
FBgn0032218	CG5381		10317497	10323102	2L
FBgn0032223	GATAd	GATAd	10333734	10339185	2L
FBgn0032224	Sps2	Selenophosphate synthetase 2	10342594	10344223	2L
FBgn0032234	gny	garnysstan	10380103	10382864	2L
FBgn0032235	CG5096		10382263	10384723	2L
FBgn0032256	RluA-2	RluA pseudouridine synthase 2	10477073	10482975	2L
FBgn0032258	CG7456		10485538	10488622	2L
FBgn0032297	CG17124		10744075	10756325	2L
FBgn0032330	Samuel	SAM-motif ubiquitously expressed punctatedly localized protein	11013206	11066998	2L
FBgn0032343	CG6201		11110557	11113061	2L
FBgn0032350	CG6287		11151506	11155721	2L
FBgn0032363	Dlg5	Discs large 5	11508399	11517081	2L
FBgn0032373	Vha100-5	Vacuolar H[+] ATPase 100kD subunit 5	11738948	11744524	2L
FBgn0032393	Nfs1	Nfs1 cysteine desulfurase	11999654	12001244	2L
FBgn0032394	Hacd1	3-hydroxyacyl-CoA dehydratase 1	12001234	12002266	2L
FBgn0032395	CG6734		12014304	12020960	2L
FBgn0032399	CG6785		12041054	12045200	2L
FBgn0032401	Plzf	Promyelocytic leukemia zinc finger	12046711	12048918	2L
FBgn0032433	Oatp33Ea	Organic anion transporting polypeptide 33Ea	12441401	12445924	2L
FBgn0032434	CG5421		12446080	12448132	2L
FBgn0032450	CG5776		12700949	12704451	2L
FBgn0032451	spict	spichthyin	12704725	12706683	2L
FBgn0032453	CG6180		12707661	12708680	2L
FBgn0032455	Pih1D1	Pih1D1	12713276	12721843	2L
FBgn0032474	DnaJ-H	DnaJ homolog	13163209	13166072	2L
FBgn0032479	CG16974		13183849	13191979	2L
FBgn0032480	Edem2	ER degradation enhancer, mannosidase alpha-like 2	13192201	13197281	2L
FBgn0032481	CG16972		13197102	13203295	2L
FBgn0032482	Pect	Phosphoethanolamine cytidylyltransferase	13203762	13210828	2L
FBgn0032486	mRF1	mitochondrial translation release factor 1	13219979	13221398	2L
FBgn0032499	Uvrag	UV-resistance associated gene	13286777	13289556	2L
FBgn0032509	CG6523		13366447	13367410	2L
FBgn0032586	Tpr2	Tetratricopeptide repeat protein 2	16491540	16507621	2L
FBgn0032587	CG5953		16508078	16532877	2L
FBgn0032596	Prosbeta4	Proteasome beta4 subunit	16731180	16732133	2L
FBgn0032609	CG13280		16802026	16821093	2L
FBgn0032614	CG13284		16842300	16848716	2L
FBgn0032618	CG31743		16879517	16886319	2L
FBgn0032633	Lrch	Leucine-rich-repeats and calponin homology domain protein	17367511	17384115	2L
FBgn0032652	CG6870		17591315	17592299	2L
FBgn0032668	CG17681		18153123	18154516	2L
FBgn0032670	CG5783		18156043	18157162	2L
FBgn0032680	Ntf-2r	Nuclear transport factor-2-related	18454649	18455419	2L
FBgn0032681	CG10283		18472964	18484513	2L
FBgn0032682	grnd	grindelwald	18485417	18488021	2L
FBgn0032683	kon	kon-tiki	18487747	18503978	2L
FBgn0032694	MESR3	Misexpression suppressor of ras 3	18617256	18661776	2L
FBgn0032698	CG10336		18689528	18690906	2L
FBgn0032699	CG10383		18690904	18695602	2L
FBgn0032703	CG10343		18703473	18704454	2L
FBgn0032705	Grip71	Grip71	18708846	18711297	2L
FBgn0032715	CG17597		18829012	18831153	2L
FBgn0032721	CG10602		18855126	18859248	2L
FBgn0032725	Nedd8	Nedd8	18951006	18951837	2L
FBgn0032727	CG10623		18955481	18957311	2L
FBgn0032729	L2HGDH	L-2-hydroxyglutarate dehydrogenase	18971993	18974448	2L
FBgn0032748	CG10492		19054078	19058821	2L
FBgn0032770	CG13086		19364375	19365470	2L
FBgn0032774	CG17549		19387050	19390075	2L
FBgn0032775	CG17544		19390370	19398493	2L
FBgn0032780	CG13085		19424050	19430270	2L
FBgn0032782	Rab9	Rab9	19432574	19435841	2L
FBgn0032783	CG10237		19435850	19442727	2L
FBgn0032800	CG10137		19526686	19532985	2L
FBgn0032805	CG10337		19545376	19546959	2L
FBgn0032815	CG10462		19732080	19735980	2L
FBgn0032820	fbp	fructose-1,6-bisphosphatase	19761587	19764136	2L
FBgn0032821	CdGAPr	Cd GTPase activating protein-related	19774874	19791882	2L
FBgn0032858	CG10949		20415173	20416918	2L
FBgn0032859	Arpc2	Actin-related protein 2/3 complex, subunit 2	20417057	20423027	2L
FBgn0032889	CG9331		20822828	20827744	2L
FBgn0032897	CG9336		20858695	20861014	2L
FBgn0032899	CG9338		20865215	20867709	2L
FBgn0032919	CG9253		21143229	21145146	2L
FBgn0032929	Mcm10	Minichromosome maintenance 10	21179933	21182812	2L
FBgn0032935	Atg18b	Autophagy-related 18b	21212322	21220572	2L
FBgn0032938	CG8671		21262956	21282790	2L
FBgn0032940	Mondo	Mondo	21286078	21310050	2L
FBgn0032949	Lamp1	Lamp1	21573389	21577103	2L
FBgn0032955	CG2201		21614232	21624080	2L
FBgn0032961	CG1416		21758010	21761000	2L
FBgn0032981	CG3635		22175415	22183991	2L
FBgn0033050	Pngl	PNGase-like	6017739	6020695	2R
FBgn0033051	Strica	Ser/Thr-rich caspase	6020311	6023144	2R
FBgn0033065	Cyp6w1	Cyp6w1	6173684	6176195	2R
FBgn0033075	Pld	Phospholipase D	6242004	6255266	2R
FBgn0033079	Fmo-2	Flavin-containing monooxygenase 2	6642418	6645098	2R
FBgn0033092	CG9422		6675822	6693162	2R
FBgn0033095	chk	chaski	6699695	6715892	2R
FBgn0033100	CG3420		6756296	6757209	2R
FBgn0033101	CG9436		6757601	6758903	2R
FBgn0033104	CG15237		6809044	6809766	2R
FBgn0033112	Spn42Db	Serpin 42Db	6879285	6880770	2R
FBgn0033113	Spn42Dc	Serpin 42Dc	6880995	6883407	2R
FBgn0033115	Spn42De	Serpin 42De	6885552	6888262	2R
FBgn0033122	CG17002		6986043	6988922	2R
FBgn0033127	Tsp42Ef	Tetraspanin 42Ef	7025010	7028082	2R
FBgn0033128	Tsp42Eg	Tetraspanin 42Eg	7028911	7033233	2R
FBgn0033131	CR12842		7039130	7039813	2R
FBgn0033134	Tsp42El	Tetraspanin 42El	7045769	7048538	2R
FBgn0033139	Tsp42Er	Tetraspanin 42Er	7064399	7066113	2R
FBgn0033159	Dscam1	Down syndrome cell adhesion molecule 1	7317924	7381899	2R
FBgn0033166	Eaf	ELL-associated factor	7396850	7407819	2R
FBgn0033177	CG11141		7459685	7463395	2R
FBgn0033183	CG1620		7493806	7496466	2R
FBgn0033188	Drat	Death resistor Adh domain containing target	7526118	7532981	2R
FBgn0033194	Vps13	Vacuolar protein sorting 13	7566809	7580675	2R
FBgn0033196	CG1358		7595265	7620711	2R
FBgn0033204	CG2065		7663786	7665269	2R
FBgn0033205	CG2064		7665828	7667343	2R
FBgn0033209	CG12107		7674450	7675362	2R
FBgn0033212	LRR	Leucine-rich repeat	7676540	7698902	2R
FBgn0033221	CG12825		7789206	7789988	2R
FBgn0033222	CG12824		7790368	7791170	2R
FBgn0033224	Nop17l	Nop17 like	7800785	7806385	2R
FBgn0033225	TTLL12	Tubulin tyrosine ligase-like 12	7810068	7812028	2R
FBgn0033226	CG1882		7812504	7815486	2R
FBgn0033236	CG14764		7942043	7955882	2R
FBgn0033241	CG2915		7958207	7960015	2R
FBgn0033244	CG8726		7968129	7972003	2R
FBgn0033246	ACC	Acetyl-CoA carboxylase	7974115	7991862	2R
FBgn0033259	CG11210		8098684	8102306	2R
FBgn0033272	RagC-D	Ras-related GTP binding C/D	8161679	8163500	2R
FBgn0033302	Cyp6a14	Cyp6a14	8564187	8567202	2R
FBgn0033303	Cyp6a15Psi	Cyp6a15Psi	8569137	8570306	2R
FBgn0033304	Cyp6a13	Cyp6a13	8570499	8572147	2R
FBgn0033309	Lnpk	Lunapark	8596972	8599962	2R
FBgn0033337	CG8272		8888404	8891401	2R
FBgn0033357	Tom7	Translocase of outer membrane 7	8951595	8952242	2R
FBgn0033368	CG13743		9044850	9060608	2R
FBgn0033372	CG13742		9084598	9087808	2R
FBgn0033373	CG8080		9089774	9092893	2R
FBgn0033376	CG8777		9098539	9103153	2R
FBgn0033377	CG8073		9107151	9109718	2R
FBgn0033391	CG8026		9186670	9192096	2R
FBgn0033401	CG1968		9286827	9289026	2R
FBgn0033402	Myd88	Myd88	9302823	9308722	2R
FBgn0033421	CG1888		9541947	9548135	2R
FBgn0033434	CG1902		9594045	9605624	2R
FBgn0033437	CG12926		9608128	9610290	2R
FBgn0033446	CG1648		9810974	9820053	2R
FBgn0033448	hebe	hebe	9828104	9836642	2R
FBgn0033453	CG1667		9842686	9845512	2R
FBgn0033460	Sec24AB	Secretory 24AB	9876232	9882357	2R
FBgn0033463	CG1513		9882572	9891689	2R
FBgn0033465	Etf-QO	Electron transfer flavoprotein-ubiquinone oxidoreductase	9910893	9913488	2R
FBgn0033467	CG15863		9959119	9959732	2R
FBgn0033474	CG1407		10028443	10032893	2R
FBgn0033475	CG12129		10033304	10034698	2R
FBgn0033476	oys	oysgedart	10034595	10048619	2R
FBgn0033482	CG1371		10070981	10075645	2R
FBgn0033483	egr	eiger	10078366	10084210	2R
FBgn0033494	KCNQ	KCNQ potassium channel	10145897	10192394	2R
FBgn0033500	CG12913		10249220	10255495	2R
FBgn0033504	CAP	CAP	10269016	10307024	2R
FBgn0033519	CG11825		10420414	10423650	2R
FBgn0033523	CG12895		10436598	10437382	2R
FBgn0033527	CG11777		10468616	10469643	2R
FBgn0033528	trsn	translin	10479011	10480111	2R
FBgn0033529	CG17765		10480163	10481886	2R
FBgn0033538	CG11883		10617662	10641807	2R
FBgn0033544	CG7220		10731335	10738370	2R
FBgn0033549	mms4	Methyl methanesulfonate sensitivity 4	10811078	10812215	2R
FBgn0033569	CG12942		10894459	10897222	2R
FBgn0033582	CG9084		11217416	11219771	2R
FBgn0033609	Fbl6	F-box and leucine-rich repeat protein 6	11285148	11289772	2R
FBgn0033610	CG18335		11289688	11291096	2R
FBgn0033616	CG7745		11307879	11309829	2R
FBgn0033627	CG13204		11366710	11370287	2R
FBgn0033631	Sod3	Superoxide dismutase 3	11380347	11384114	2R
FBgn0033635	Prip	Prip	11436243	11442216	2R
FBgn0033636	tou	toutatis	11577485	11616045	2R
FBgn0033638	CG9005		11619479	11640941	2R
FBgn0033639	CG9003		11641477	11651616	2R
FBgn0033649	pyr	pyramus	11712263	11726345	2R
FBgn0033652	ths	thisbe	11756817	11814424	2R
FBgn0033659	Damm	Death associated molecule related to Mch2 caspase	11864112	11866383	2R
FBgn0033668	exp	expansion	11939557	11967435	2R
FBgn0033672	rho-7	rhomboid-7	11986513	11988787	2R
FBgn0033677	CG8321		12033946	12036260	2R
FBgn0033710	CG17739		12306528	12310412	2R
FBgn0033715	CG8490		12335316	12336205	2R
FBgn0033717	CG8839		12339610	12344617	2R
FBgn0033735	CG8525		12425483	12426975	2R
FBgn0033738	DUBAI	Deubiquitinating apoptotic inhibitor	12431447	12436577	2R
FBgn0033739	Dyb	Dystrobrevin	12437345	12452916	2R
FBgn0033742	CG8550		12471915	12474021	2R
FBgn0033749	achi	achintya	12511534	12515062	2R
FBgn0033755	ClC-b	Chloride channel-b	12572068	12575299	2R
FBgn0033760	CG8785		12640690	12648224	2R
FBgn0033777	CG17574		12849358	12869423	2R
FBgn0033781	CG13319		12923904	12924664	2R
FBgn0033782	sug	sugarbabe	12924567	12930644	2R
FBgn0033783	CG17019		12930912	12934045	2R
FBgn0033787	CG13321		12953112	12955712	2R
FBgn0033788	CG13323		13044695	13047256	2R
FBgn0033812	Pex13	Peroxin 13	13228276	13230234	2R
FBgn0033814	Qsox1	Quiescin sulfhydryl oxidase 1	13231758	13235296	2R
FBgn0033816	CG4679		13237256	13239468	2R
FBgn0033842	cbc	crowded by cid	13483512	13485391	2R
FBgn0033844	bbc	bb in a boxcar	13486634	13494862	2R
FBgn0033853	CG6145		13537371	13547577	2R
FBgn0033859	fand	fandango	13593644	13596557	2R
FBgn0033875	CG6357		13840053	13841743	2R
FBgn0033879	Echs1	Enoyl-CoA hydratase, short chain 1	13852947	13854331	2R
FBgn0033886	Rpn13	Regulatory particle non-ATPase 13	13958545	13960404	2R
FBgn0033889	CG6701		13972984	13980165	2R
FBgn0033890	Ctf4	Chromosome transmission fidelity 4	13980362	13983317	2R
FBgn0033901	O-fut1	O-fucosyltransferase 1	14161430	14163054	2R
FBgn0033904	CG18327		14166982	14168233	2R
FBgn0033905	CG18324		14168786	14170233	2R
FBgn0033906	ReepB	Receptor expression enhancing protein B	14170462	14172998	2R
FBgn0033913	CG8468		14219898	14230620	2R
FBgn0033917	SmydA-1	SET and MYND domain containing, arthropod-specific, member 1	14243778	14246066	2R
FBgn0033918	CG8531		14256493	14258787	2R
FBgn0033919	CG8547		14261206	14267919	2R
FBgn0033926	Arc1	Activity-regulated cytoskeleton associated protein 1	14357927	14360297	2R
FBgn0033945	CG12868		14604549	14605297	2R
FBgn0033951	CG10139		14645270	14646344	2R
FBgn0033972	Ciao1	Ciao1	14853863	14855048	2R
FBgn0033978	Cyp6a23	Cyp6a23	14875829	14877654	2R
FBgn0033980	Cyp6a20	Cyp6a20	14882118	14884046	2R
FBgn0033982	Cyp317a1	Cyp317a1	14898312	14903095	2R
FBgn0033987	ckn	caskin	14963292	14980795	2R
FBgn0033988	pcs	parcas	14981263	14991336	2R
FBgn0033993	CG8089		15145825	15147824	2R
FBgn0033998	row	relative of woc	15206527	15213634	2R
FBgn0034002	CG8079		15218379	15224795	2R
FBgn0034008	CG8152		15309931	15311134	2R
FBgn0034031	CG12963		15555446	15562436	2R
FBgn0034035	CG8207		15677218	15678956	2R
FBgn0034046	tun	tungus	15794000	15855645	2R
FBgn0034049	bdg	bedraggled	15923040	15931935	2R
FBgn0034058	Pex11	Peroxin 11	15991367	15992375	2R
FBgn0034060	CG8370		16001181	16006901	2R
FBgn0034072	Dg	Dystroglycan	16081176	16098564	2R
FBgn0034075	Asph	Aspartyl beta-hydroxylase	16110331	16116996	2R
FBgn0034081	CG10731		16148812	16149795	2R
FBgn0034083	lbk	lambik	16150123	16169519	2R
FBgn0034085	Ptp52F	Protein tyrosine phosphatase 52F	16171112	16178307	2R
FBgn0034086	CG8441		16185122	16186506	2R
FBgn0034087	clu	clueless	16186584	16194277	2R
FBgn0034091	mrj	mrj	16203329	16221793	2R
FBgn0034093	CG15706		16223218	16230680	2R
FBgn0034117	CG7997		16341251	16344182	2R
FBgn0034142	CG8306		16589518	16594646	2R
FBgn0034158	CG5522		16783671	16792472	2R
FBgn0034160	CG5550		16816589	16817577	2R
FBgn0034181	CG8963		17016226	17019522	2R
FBgn0034191	CG6984		17091984	17093070	2R
FBgn0034194	CG15611		17108844	17114360	2R
FBgn0034198	CG11400		17134129	17135345	2R
FBgn0034219	mthl4	methuselah-like 4	17445185	17447483	2R
FBgn0034223	Tes	Testin	17465879	17469177	2R
FBgn0034232	CG4866		17518223	17519027	2R
FBgn0034237	eIF3b	eukaryotic translation initiation factor 3 subunit b	17536213	17539142	2R
FBgn0034243	Ns2	Nucleostemin 2	17565779	17568456	2R
FBgn0034248	CG14483		17585195	17586294	2R
FBgn0034249	RhoGAP54D	Rho GTPase activating protein at 54D	17586425	17590884	2R
FBgn0034253	CG10936		17604951	17639138	2R
FBgn0034261	HPS4	Hermansky-Pudlak Syndrome 4	17683574	17690822	2R
FBgn0034263	CG10934		17722339	17723381	2R
FBgn0034271	Vps50	Vacuolar protein sorting 50	17739901	17743969	2R
FBgn0034275	CG5002		17750293	17753214	2R
FBgn0034278	CG14488		17767165	17767786	2R
FBgn0034279	CG18635		17767808	17769989	2R
FBgn0034282	Mapmodulin	Mapmodulin	17866178	17872015	2R
FBgn0034293	CG14495		18048804	18049922	2R
FBgn0034307	CG10914		18158257	18160310	2R
FBgn0034312	CG10916		18173669	18175725	2R
FBgn0034313	CG5726		18175255	18180197	2R
FBgn0034335	GstE1	Glutathione S transferase E1	18398393	18399223	2R
FBgn0034351	rswl	roswell	18451284	18452736	2R
FBgn0034354	GstE11	Glutathione S transferase E11	18503608	18505025	2R
FBgn0034356	Pepck2	Phosphoenolpyruvate carboxykinase 2	18527430	18535749	2R
FBgn0034360	CG10927		18613090	18614255	2R
FBgn0034361	mRpS28	mitochondrial ribosomal protein S28	18614210	18615018	2R
FBgn0034362	CG5323		18615060	18615999	2R
FBgn0034366	Atg7	Autophagy-related 7	18620466	18625044	2R
FBgn0034387	Cyp12b2	Cyp12b2	18754995	18757083	2R
FBgn0034389	Mctp	Multiple C2 domain and transmembrane region protein	18761758	18774824	2R
FBgn0034392	MFS15	Major Facilitator Superfamily Transporter 15	18794618	18796678	2R
FBgn0034394	CG15096		18808356	18815019	2R
FBgn0034398	CG15098		18833372	18834775	2R
FBgn0034399	CG15083		18835263	18836842	2R
FBgn0034400	CG15099		18836821	18846619	2R
FBgn0034405	Jheh2	Juvenile hormone epoxide hydrolase 2	18855767	18858245	2R
FBgn0034417	CG15117		19122231	19129300	2R
FBgn0034418	CG15118		19133727	19137169	2R
FBgn0034419	CG15111		19137372	19141034	2R
FBgn0034420	CG10737		19164143	19178223	2R
FBgn0034430	mip40	Myb-interacting protein 40	19291105	19292196	2R
FBgn0034436	CG11961		19357532	19363124	2R
FBgn0034443	cer	crammer	19396215	19396772	2R
FBgn0034447	CG7744		19452504	19455527	2R
FBgn0034494	CG10444		20271653	20274499	2R
FBgn0034500	CG11200	Carbonyl reductase	20304517	20308671	2R
FBgn0034501	CG13868		20308777	20316917	2R
FBgn0034512	CG18067		20534245	20535835	2R
FBgn0034527	CG9945		20618503	20621081	2R
FBgn0034540	Lrt	Leucine-rich tendon-specific protein	20646360	20661070	2R
FBgn0034542	Fem-1	Fem-1	20662474	20667306	2R
FBgn0034543	galla-1	galla-1	20670636	20673495	2R
FBgn0034577	cpa	capping protein alpha	21057787	21059883	2R
FBgn0034583	CG10527		21070368	21072789	2R
FBgn0034590	Magi	Magi	21129463	21142261	2R
FBgn0034599	hng1	hinge1	21168930	21170010	2R
FBgn0034611	MFS16	Major Facilitator Superfamily Transporter 16	21282298	21285679	2R
FBgn0034618	CG9485		21312399	21319569	2R
FBgn0034628	Acox57D-p	acyl-Coenzyme A oxidase at 57D proximal	21386309	21389276	2R
FBgn0034629	Acox57D-d	acyl-Coenzyme A oxidase at 57D distal	21389405	21392439	2R
FBgn0034638	CG10433		21605676	21608125	2R
FBgn0034639	CG15673		21608393	21613071	2R
FBgn0034643	CG10321		21634679	21638399	2R
FBgn0034644	CG10082		21646177	21657935	2R
FBgn0034647	pirk	poor Imd response upon knock-in	21660967	21662995	2R
FBgn0034657	LBR	Lamin B receptor	21720495	21724055	2R
FBgn0034703	CG3045		22172803	22174691	2R
FBgn0034705	CG11170		22177419	22182879	2R
FBgn0034709	Swim	Secreted Wg-interacting molecule	22189817	22202671	2R
FBgn0034715	Oatp58Db	Organic anion transporting polypeptide 58Db	22221180	22223499	2R
FBgn0034716	Oatp58Dc	Organic anion transporting polypeptide 58Dc	22223681	22228574	2R
FBgn0034718	wdp	windpipe	22298214	22311937	2R
FBgn0034722	Rtf1	Rtf1	22375090	22378484	2R
FBgn0034723	CG13506		22383134	22394015	2R
FBgn0034724	babos	babos	22393876	22402059	2R
FBgn0034727	mRpS29	mitochondrial ribosomal protein S29	22418937	22420376	2R
FBgn0034733	CG4752		22478379	22483054	2R
FBgn0034741	CG4269		22597245	22600695	2R
FBgn0034750	CG3732		22638807	22640201	2R
FBgn0034758	CG13510		22657901	22661389	2R
FBgn0034763	RYBP	Ring and YY1 Binding Protein	22670587	22673212	2R
FBgn0034782	CG12490		22834647	22836701	2R
FBgn0034784	CG9826		22840739	22842977	2R
FBgn0034793	asrij	asrij	22886398	22887578	2R
FBgn0034800	CG3788		22932035	22934077	2R
FBgn0034802	CNBP	CCHC-type zinc finger nucleic acid binding protein	22934569	22937077	2R
FBgn0034861	CG9815		23421521	23433354	2R
FBgn0034878	pita	pita	23548967	23554712	2R
FBgn0034883	Eglp2	Entomoglyceroporin 2	23603722	23616754	2R
FBgn0034897	Sesn	Sestrin	23713900	23734846	2R
FBgn0034913	Snap29	Synaptosomal-associated protein 29kDa	23843483	23844763	2R
FBgn0034919	CG5569		23865414	23866654	2R
FBgn0034923	Upf3	Upf3	23893066	23894987	2R
FBgn0034924	CG17658		23895063	23896997	2R
FBgn0034939	thoc5	thoc5	23954091	23956406	2R
FBgn0034948	PPP1R15	Protein phosphatase 1 regulatory subunit 15	23975599	23977255	2R
FBgn0034951	CG3860		23992138	23995055	2R
FBgn0034959	CG11388		24022343	24023981	2R
FBgn0034967
FBgn0035020	CG13585		24531594	24533391	2R
FBgn0035021	CG4622		24533374	24556300	2R
FBgn0035024	CG11414		24561607	24565058	2R
FBgn0035041	CG13594		24615423	24638588	2R
FBgn0035043	CG4781		24640683	24642239	2R
FBgn0035044	CG3663		24661503	24662409	2R
FBgn0035047	Pof	Painting of fourth	24669397	24671577	2R
FBgn0035049	Mmp1	Matrix metalloproteinase 1	24671294	24688184	2R
FBgn0035059	CG3894		24763167	24766750	2R
FBgn0035060	Eps-15	Epidermal growth factor receptor pathway substrate clone 15	24768314	24775265	2R
FBgn0035070	CG3650		24848994	24850200	2R
FBgn0035083	Tina-1	Troponin C-akin-1	24940625	24942413	2R
FBgn0035084	CG15861		24943392	24945201	2R
FBgn0035085	CG3770		24945139	24946636	2R
FBgn0035087	CG2765		24959841	24965076	2R
FBgn0035091	CG3829		24986044	24990489	2R
FBgn0035094	CG9380		25183628	25255318	2R
FBgn0035097	CG13405		73945	75332	3L
FBgn0035099	CG6845		146433	149056	3L
FBgn0035101	p130CAS	p130CAS	152884	174517	3L
FBgn0035109	CG13876		206134	207527	3L
FBgn0035110	thoc7	thoc7	211636	212687	3L
FBgn0035111	Dis3l2	Dis3 like 3'-5' exoribonuclease 2	212709	216479	3L
FBgn0035113	pyx	pyrexia	217932	223069	3L
FBgn0035121	Tudor-SN	Tudor staphylococcal nuclease	259043	264380	3L
FBgn0035140	CG17180		540851	542147	3L
FBgn0035141	Cypl	Cyclophilin-like	542122	542931	3L
FBgn0035142	Hipk	Homeodomain interacting protein kinase	543060	581099	3L
FBgn0035147	Gale	UDP-galactose 4'-epimerase	648555	651311	3L
FBgn0035149	MED30	Mediator complex subunit 30	652987	654089	3L
FBgn0035152	CG3386		680436	682470	3L
FBgn0035153	ebd1	earthbound 1	682885	685549	3L
FBgn0035154	hiro	highroad	685942	687958	3L
FBgn0035155	RabX6	RabX6	690517	691951	3L
FBgn0035158	CG13895		705948	708205	3L
FBgn0035159	CG13896		710820	711850	3L
FBgn0035160	hng3	hinge3	737680	755489	3L
FBgn0035186	CG13912		1189588	1190472	3L
FBgn0035211	CG2211		1333239	1335359	3L
FBgn0035227	Iml1	Increased minichromosome loss 1	1523414	1534034	3L
FBgn0035229	pns	pinstripe	1537137	1544823	3L
FBgn0035237	CG13917		1576699	1600845	3L
FBgn0035238	CG12104		1600726	1602674	3L
FBgn0035260	CG7991		1674709	1715541	3L
FBgn0035265	PIG-Wb	Phosphatidylinositol glycan anchor biosynthesis class W b	1735853	1738106	3L
FBgn0035266	Gk2	Glycerol kinase 2	1738407	1745421	3L
FBgn0035268	CG8001		1756159	1759208	3L
FBgn0035298	SCOT	Succinyl-CoA:3-ketoacid CoA transferase	1963143	1966805	3L
FBgn0035300	CG1139		1971638	1974285	3L
FBgn0035335	mRpL23	mitochondrial ribosomal protein L23	2372844	2373704	3L
FBgn0035336	CG9004		2373728	2376488	3L
FBgn0035348	CG16758		2499372	2503606	3L
FBgn0035355	CG16985		2599297	2600242	3L
FBgn0035356	CG16986		2600331	2601536	3L
FBgn0035357	MEP-1	MEP-1	2631715	2641984	3L
FBgn0035370	Non2	Novel nucleolar protein 2	2766999	2768392	3L
FBgn0035382	Or63a	Odorant receptor 63a	2961534	2963788	3L
FBgn0035388	CG2162		3035196	3040469	3L
FBgn0035390	scramb2	scramblase 2	3044113	3046812	3L
FBgn0035392	CG1271		3052514	3054906	3L
FBgn0035397	CG11486		3071133	3090406	3L
FBgn0035400	CG11537		3128034	3143457	3L
FBgn0035407	Asciz	ASCIZ zinc finger protein	3163786	3166250	3L
FBgn0035424	Larp4B	La-related protein 4B	3224838	3236604	3L
FBgn0035431	CG14968		3299336	3303112	3L
FBgn0035432	ZnT63C	Zinc transporter 63C	3303708	3314009	3L
FBgn0035473	mge	maggie	3907852	3909931	3L
FBgn0035488	CG11593		4037523	4040482	3L
FBgn0035497	CG14995		4094343	4103256	3L
FBgn0035498	Fit1	Fermitin 1	4103564	4107116	3L
FBgn0035499	Chd64	Chd64	4114289	4122388	3L
FBgn0035515	CG14997		4240173	4242603	3L
FBgn0035519	CG1309		4259430	4261643	3L
FBgn0035533	Cip4	Cdc42-interacting protein 4	4322491	4364102	3L
FBgn0035534	mRpS6	mitochondrial ribosomal protein S6	4364550	4365243	3L
FBgn0035542	DOR	Diabetes and obesity regulated	4406943	4420648	3L
FBgn0035557	CG11353		4533170	4539270	3L
FBgn0035558	CG11357		4542051	4553457	3L
FBgn0035583	CG13704		4898900	4900869	3L
FBgn0035600	Cyt-c1	Cytochrome c1	5360211	5362798	3L
FBgn0035625	Blimp-1	Blimp-1	5630983	5652094	3L
FBgn0035626	lin-28	lin-28	5654681	5657384	3L
FBgn0035632	Ppat-Dpck	Bifunctional Phosphopantetheine adenylyltransferase - Dephospho-CoA kinase	5767017	5768794	3L
FBgn0035639	kri	krishah	5810973	5812228	3L
FBgn0035656	CG10479		5967545	5976007	3L
FBgn0035663	CG6462		6037111	6038188	3L
FBgn0035677	CG13293		6082883	6092188	3L
FBgn0035679	CG10467		6093204	6094747	3L
FBgn0035708	axed	axundead	6609325	6619113	3L
FBgn0035710	SP1173	SP1173	6689327	6703521	3L
FBgn0035713	velo	veloren	6744426	6752752	3L
FBgn0035714	CG8549		6752913	6754029	3L
FBgn0035718	CG14820		6932926	6934824	3L
FBgn0035721	CG9948		6955991	6957440	3L
FBgn0035724	CG10064		6965260	6967897	3L
FBgn0035763	CG8602		7326273	7328842	3L
FBgn0035770	pst	pastrel	7357275	7360263	3L
FBgn0035771	Sec63	Secretory 63	7360561	7364366	3L
FBgn0035772	Sh3beta	Sh3beta	7364584	7369260	3L
FBgn0035824	CG8281		7912463	7913763	3L
FBgn0035827	Srp9	Signal recognition particle protein 9	7936373	7937258	3L
FBgn0035831	CG8038		7977805	7978650	3L
FBgn0035838	ldbr	lariat debranching enzyme	8121827	8123615	3L
FBgn0035849	ERR	estrogen-related receptor	8183361	8186671	3L
FBgn0035879	GAPcenA	GTPase activating protein and centrosome-associated	8346561	8352279	3L
FBgn0035896	CG6983		8443042	8449377	3L
FBgn0035901	CG6745		8510003	8513007	3L
FBgn0035903	CG6765		8512767	8518738	3L
FBgn0035904	GstO3	Glutathione S transferase O3	8518885	8520295	3L
FBgn0035906	GstO2	Glutathione S transferase O2	8521429	8523501	3L
FBgn0035907	GstO1	Glutathione S transferase O1	8523742	8524866	3L
FBgn0035909	ergic53	ergic53	8534977	8538013	3L
FBgn0035917	Zasp66	Z band alternatively spliced PDZ-motif protein 66	8624371	8638813	3L
FBgn0035948	CG5644		8977395	8979880	3L
FBgn0035975	PGRP-LA	Peptidoglycan recognition protein LA	9334332	9338336	3L
FBgn0035976	PGRP-LC	Peptidoglycan recognition protein LC	9338810	9348336	3L
FBgn0035977	PGRP-LF	Peptidoglycan recognition protein LF	9349609	9351489	3L
FBgn0035978	UGP	UGP	9350867	9358935	3L
FBgn0035981	CG4452		9367377	9370300	3L
FBgn0035983	CG4080		9386827	9399227	3L
FBgn0035989	CG3967		9413596	9426758	3L
FBgn0035995	CG3529		9446864	9450785	3L
FBgn0035997	phol	pleiohomeotic like	9452803	9456281	3L
FBgn0035999	CG3552		9456318	9459370	3L
FBgn0036005	pall	pallbearer	9486448	9487790	3L
FBgn0036007	path	pathetic	9494555	9505328	3L
FBgn0036008	CG3408		9506818	9509583	3L
FBgn0036030	CG6767		9683579	9696700	3L
FBgn0036035	CG18178		9717786	9719144	3L
FBgn0036038	defl	deflated	9723423	9726706	3L
FBgn0036039	Naa60	N(alpha)-acetyltransferase 60	9726895	9729650	3L
FBgn0036043	CG8177		9763544	9786466	3L
FBgn0036056	CG6709		9893188	9894743	3L
FBgn0036058	CG6707		9894807	9898575	3L
FBgn0036063	CG6674		9971151	9972054	3L
FBgn0036090	CG8009		10638146	10639678	3L
FBgn0036111	Aps	Aps	10894776	10899123	3L
FBgn0036121	CG6310		11069043	11069864	3L
FBgn0036134	FoxK	Forkhead box K	11114169	11120783	3L
FBgn0036152	CG6175		11287936	11295919	3L
FBgn0036173	CG7394		11561996	11564312	3L
FBgn0036180	Duba	Deubiquitinating enzyme A	11605436	11609465	3L
FBgn0036191	Sugb	Sugar baby	11683980	11690155	3L
FBgn0036194	Dph1	Diphthamide biosynthesis 1	11693879	11696963	3L
FBgn0036196	CG11658		11699496	11708553	3L
FBgn0036204	Tim13	Tim13	11774060	11774501	3L
FBgn0036211	CG5946		11816695	11822275	3L
FBgn0036239	Pop2	Pop2	11998398	12002915	3L
FBgn0036240	CG6928		12003155	12008051	3L
FBgn0036248	ssp	sunspot	12118257	12119789	3L
FBgn0036254	CG5645		12133771	12136706	3L
FBgn0036255	Atg12	Autophagy-related 12	12136967	12137559	3L
FBgn0036258	eIF3l	eukaryotic translation initiation factor 3 subunit l	12143446	12146097	3L
FBgn0036273	INPP5E	Inositol polyphosphate 5-phosphatase E	12277655	12281476	3L
FBgn0036279	Ncc69	sodium chloride cotransporter 69	12368646	12391444	3L
FBgn0036287	CG10663		12474418	12485035	3L
FBgn0036288	CG10660		12486668	12490676	3L
FBgn0036298	nst	nesthocker	12527215	12530171	3L
FBgn0036299	Tsf2	Transferrin 2	12530436	12533724	3L
FBgn0036301	CG4069		12535426	12537315	3L
FBgn0036305	CG10984		12750119	12753402	3L
FBgn0036309	Hip1	Huntingtin interacting protein 1	12768432	12773573	3L
FBgn0036316	CG10960		12824880	12843106	3L
FBgn0036320	CG10943		12861717	12862920	3L
FBgn0036324	CG12520		12901247	12902737	3L
FBgn0036334	CG11267		13016050	13016903	3L
FBgn0036335	mRpL20	mitochondrial ribosomal protein L20	13017149	13017867	3L
FBgn0036336	ste14	isoprenylcysteine carboxylmethyltransferase	13018266	13019687	3L
FBgn0036337	AdenoK	Adenosine Kinase	13019715	13022688	3L
FBgn0036368	CG10738		13450770	13465539	3L
FBgn0036372	Abp1	Actin binding protein 1	13483533	13486280	3L
FBgn0036373	Tgi	Tondu-domain-containing Growth Inhibitor	13486797	13502492	3L
FBgn0036381	CG8745		13860027	13866905	3L
FBgn0036389	ssp2	short spindle 2	13965203	13973067	3L
FBgn0036397	Nprl3	Nitrogen permease regulator-like 3	13999380	14001880	3L
FBgn0036398	upSET	upSET	14002127	14020148	3L
FBgn0036411	Sox21a	Sox21a	14103481	14108118	3L
FBgn0036423	CG3919		14410626	14412732	3L
FBgn0036428	Gbs-70E	Glycogen binding subunit 70E	14540937	14550975	3L
FBgn0036446	CG9384		14762028	14767703	3L
FBgn0036449	bmm	brummer	14776496	14786412	3L
FBgn0036450	Tdrd3	Tudor domain containing 3	14786791	14789665	3L
FBgn0036451	CG9425		14789935	14801089	3L
FBgn0036461	Zip71B	Zinc/iron regulated transporter-related protein 71B	14992289	14997983	3L
FBgn0036484	Pex3	Peroxin 3	15144355	15146379	3L
FBgn0036485	FucTA	alpha1,3-fucosyltransferase A	15147137	15154395	3L
FBgn0036493	CG7255		15304255	15311195	3L
FBgn0036501	CG7272		15500938	15503769	3L
FBgn0036502	CG7841		15505188	15508252	3L
FBgn0036503	CG13454		15516533	15517056	3L
FBgn0036518	RhoGAP71E	Rho GTPase activating protein at 71E	15588860	15609125	3L
FBgn0036534	DCP2	Decapping protein 2	15818734	15826423	3L
FBgn0036538	CG15715		15835693	15837482	3L
FBgn0036545	GXIVsPLA2	GXIVsPLA2	15955096	15956465	3L
FBgn0036556	CG5830		15992669	16004736	3L
FBgn0036565	CG5235		16087627	16090392	3L
FBgn0036566	ClC-c	Chloride channel-c	16090454	16096151	3L
FBgn0036574	elg1	enhanced level of genomic instability 1	16132028	16136691	3L
FBgn0036576	CG5151		16137802	16164701	3L
FBgn0036614	Golgin104	Golgin 104	16348747	16351951	3L
FBgn0036621	roq	roquin	16370938	16378566	3L
FBgn0036622	CG4753		16378974	16381570	3L
FBgn0036623	CG4729		16381772	16385957	3L
FBgn0036640	nxf2	nuclear RNA export factor 2	16576859	16580306	3L
FBgn0036641	Smn	survival motor neuron	16580398	16581547	3L
FBgn0036663	CG9674		16787573	16807731	3L
FBgn0036666	TSG101	Tumor susceptibility gene 101	16842294	16844585	3L
FBgn0036667	kud	kuduk	16844568	16844991	3L
FBgn0036680	Cpr73D	Cuticular protein 73D	16939100	16957689	3L
FBgn0036684	CG3764		16994717	17012565	3L
FBgn0036697	rogdi	rogdi	17049512	17055454	3L
FBgn0036728	UQCR-Q	Ubiquinol-cytochrome c reductase ubiquinone-binding protein	17474761	17476124	3L
FBgn0036731	CG6333		17480129	17486230	3L
FBgn0036732	Oatp74D	Organic anion transporting polypeptide 74D	17487118	17511693	3L
FBgn0036733	U4-U6-60K	U4-U6 small nuclear riboprotein factor 60K	17511855	17513912	3L
FBgn0036741	CG7510		17621824	17630971	3L
FBgn0036745	CG7484		17654617	17655645	3L
FBgn0036746	Crtc	CREB-regulated transcription coactivator	17659818	17669234	3L
FBgn0036752	Adgf-A	Adenosine deaminase-related growth factor A	17751731	17764158	3L
FBgn0036756	Cln3	Cln3	17809231	17814119	3L
FBgn0036762	CG7430		17846916	17849601	3L
FBgn0036764	CG5535		17852624	17856794	3L
FBgn0036765	CG7408		17879096	17883653	3L
FBgn0036770	Prestin	Prestin	17898889	17907812	3L
FBgn0036773	CG13698		18088417	18106149	3L
FBgn0036801	MYPT-75D	MYPT-75D	18625959	18667177	3L
FBgn0036811	MED11	Mediator complex subunit 11	18745856	18746623	3L
FBgn0036813	Atg3	Autophagy-related 3	18748687	18750483	3L
FBgn0036814	CG14073		18802265	18820675	3L
FBgn0036816	Indy	I'm not dead yet	18828632	18846267	3L
FBgn0036824	CG3902		18893120	18898293	3L
FBgn0036826	arx	asterix	18900595	18901554	3L
FBgn0036837	CG18135		18990026	18998283	3L
FBgn0036838	CG3808		18997875	19000608	3L
FBgn0036843	Sfxn2	Sideroflexin 2	19063165	19066151	3L
FBgn0036844	Mkp3	Mitogen-activated protein kinase phosphatase 3	19066155	19086426	3L
FBgn0036848	CG10424		19096399	19097709	3L
FBgn0036857	CG9629		19266473	19268913	3L
FBgn0036875	CG9449		19492053	19497723	3L
FBgn0036887	CG9231		19585093	19586003	3L
FBgn0036888	CG9330		19586253	19589111	3L
FBgn0036896	wnd	wallenda	19624406	19635783	3L
FBgn0036897	CG8786		19637207	19642816	3L
FBgn0036906	CG14102		19798975	19801291	3L
FBgn0036909	Ccdc58	Coiled-coil domain-containing 58	19805181	19806932	3L
FBgn0036919	Grasp65	Grasp65	19924943	19927175	3L
FBgn0036921	RhoGDI	RhoGDI	19928743	19932930	3L
FBgn0036929	CG7668		20002736	20004834	3L
FBgn0036950	CG6996		20207534	20209600	3L
FBgn0036958	CG17233		20233173	20241903	3L
FBgn0036964	FRG1	FSHD region gene 1	20295802	20296971	3L
FBgn0036974	eRF1	eukaryotic translation release factor 1	20348355	20353873	3L
FBgn0036975	CG5618		20353449	20356632	3L
FBgn0036980	RhoBTB	Rho-related BTB domain containing	20376242	20382398	3L
FBgn0036991	CG5872		20436250	20438370	3L
FBgn0036993	CG5910		20442419	20450580	3L
FBgn0036994	CG5199		20450532	20452864	3L
FBgn0037000	ZnT77C	Zinc transporter 77C	20484293	20494921	3L
FBgn0037001	ND-39	NADH dehydrogenase (ubiquinone) 39 kDa subunit	20492082	20497084	3L
FBgn0037007	CG5059		20514598	20519393	3L
FBgn0037009	CG5104		20521009	20522434	3L
FBgn0037010	CG4825		20522440	20526174	3L
FBgn0037012	Rcd2	Reduction in Cnn dots 2	20527972	20540417	3L
FBgn0037016	CG13252		20730591	20744508	3L
FBgn0037018	CG4042		20770143	20771507	3L
FBgn0037019	Pex16	Peroxin 16	20776766	20778264	3L
FBgn0037021	CG11399		20780350	20786197	3L
FBgn0037028	CG3618		20813353	20816075	3L
FBgn0037050	ICA69	Islet cell autoantigen 69 kDa	21131446	21133310	3L
FBgn0037051	CG10565		21133250	21136353	3L
FBgn0037057	CG10512		21202920	21208092	3L
FBgn0037059	CG10510		21208148	21210084	3L
FBgn0037063	CG9391		21266680	21268335	3L
FBgn0037065	CG12974		21281752	21285962	3L
FBgn0037070	CG11309		21301785	21304658	3L
FBgn0037071	CG7632		21304697	21306197	3L
FBgn0037084	Syx6	Syntaxin 6	11219539	11222480	2R
FBgn0037085	Neu2	Neuroectoderm-expressed 2	21484891	21490586	3L
FBgn0037092	M6	M6	21507852	21512749	3L
FBgn0037093	Cdk12	Cyclin-dependent kinase 12	21516306	21522684	3L
FBgn0037098	Wnk	Wnk kinase	21543850	21554928	3L
FBgn0037120	CG11247		21724326	21728806	3L
FBgn0037121	Rpb8	Rpb8	21728932	21729694	3L
FBgn0037130	Syn1	Syntrophin-like 1	21745359	21770534	3L
FBgn0037133	CG7370		21769815	21771321	3L
FBgn0037134	CG7407		21823461	21824571	3L
FBgn0037138	P5CDh1	delta-1-Pyrroline-5-carboxylate dehydrogenase 1	21836665	21841356	3L
FBgn0037140	SLC22A	SLC22A family member	21934704	21938636	3L
FBgn0037144	CG7458		21955110	21958041	3L
FBgn0037151	CG7130		22075056	22075756	3L
FBgn0037156	CG11523		22265806	22266679	3L
FBgn0037163	laza	lazaro	22458816	22461131	3L
FBgn0037164	CG11438		22465619	22468076	3L
FBgn0037166	CG11426		22470556	22473509	3L
FBgn0037174	CG14457		22669956	22680034	3L
FBgn0037185	CG11367		22728111	22733446	3L
FBgn0037186	CG11241		22732013	22738420	3L
FBgn0037188	CG7369		22741793	22748614	3L
FBgn0037195	CG11226		22837068	22838170	3L
FBgn0037203	slif	slimfast	22881045	22893821	3L
FBgn0037207	Mes2	Mesoderm-expressed 2	22945657	22952248	3L
FBgn0037218	aux	auxilin	4211783	4227518	3R
FBgn0037231	Vps24	Vacuolar protein sorting 24	4307435	4310947	3R
FBgn0037240	Cont	Contactin	4381306	4387018	3R
FBgn0037241	CG14646		4390366	4392111	3R
FBgn0037248	srl	spargel	4422483	4429335	3R
FBgn0037250	CG1074		4433965	4436175	3R
FBgn0037279	CG1129		4811444	4816025	3R
FBgn0037282	CG14657		4817980	4821432	3R
FBgn0037292	plh	pasang lhamu	4986500	5011031	3R
FBgn0037297	CG1116		5219657	5221548	3R
FBgn0037299	Vps37B	Vacuolar protein sorting 37B	5226158	5227526	3R
FBgn0037315	Cerk	Ceramide kinase	5358873	5368306	3R
FBgn0037317	CG14667		5375022	5376460	3R
FBgn0037327	PEK	pancreatic eIF-2alpha kinase	5458563	5464753	3R
FBgn0037330	mRpL44	mitochondrial ribosomal protein L44	5469463	5470636	3R
FBgn0037336	CG2519		5539510	5547775	3R
FBgn0037338	Snm1	Snm1	5555084	5557786	3R
FBgn0037341	CG12746		5564865	5567435	3R
FBgn0037354	CG12171		5633627	5634640	3R
FBgn0037358	elm	ethanol sensitive with low memory	5652640	5654861	3R
FBgn0037360	CG2182		5656236	5659912	3R
FBgn0037363	Atg17	Autophagy-related 17	5669713	5679930	3R
FBgn0037384	dgrn	degringolade	5824615	5826576	3R
FBgn0037387	CG1213		5841170	5846568	3R
FBgn0037391	CG2017		5858083	5862405	3R
FBgn0037442	godzilla	godzilla E3 ubiquitin protein ligase	6382914	6388304	3R
FBgn0037446	Zif	Zinc-finger protein	6457088	6458822	3R
FBgn0037448	CG15186		6478311	6495025	3R
FBgn0037466	CG1965		7067401	7071624	3R
FBgn0037470	Tailor	Tailor	7083225	7086083	3R
FBgn0037472	CG10098		7124548	7126503	3R
FBgn0037485	CG14606		7214339	7217083	3R
FBgn0037491	CG1227		7248151	7249738	3R
FBgn0037517	CG10086		7790633	7793483	3R
FBgn0037518	CG2641		7794069	7796599	3R
FBgn0037531	CG10445		7916599	7920299	3R
FBgn0037533	CD98hc	CD98 heavy chain	7974409	7978428	3R
FBgn0037535	PIG-H	Phosphatidylinositol glycan anchor biosynthesis class H	7999832	8001064	3R
FBgn0037548	CG7900		8094124	8105083	3R
FBgn0037549	CG7878		8122725	8125273	3R
FBgn0037551	Gie	GTPase indispensable for equal segregation of chromosomes	8126605	8129835	3R
FBgn0037555	Ada2b	transcriptional Adaptor 2b	8236632	8240515	3R
FBgn0037578	CG9601		8341661	8343516	3R
FBgn0037592	CG11737		8517868	8521378	3R
FBgn0037603	CG11753		8652821	8653847	3R
FBgn0037607	CG8036		8667868	8673702	3R
FBgn0037624	CG8223		8747798	8754104	3R
FBgn0037634	hng2	hinge2	8806322	8807581	3R
FBgn0037635	CG9837		8807679	8813579	3R
FBgn0037636	CG9821		8813490	8820682	3R
FBgn0037637	IscU	Iron-sulfur cluster assembly enzyme	8822849	8824177	3R
FBgn0037638	CG8379		8824411	8827279	3R
FBgn0037643	ScsbetaA	Succinyl-coenzyme A synthetase beta subunit, ADP-forming	8938724	8943027	3R
FBgn0037647	RagA-B	Ras-related GTP binding A/B	8982732	8984315	3R
FBgn0037657	hyx	hyrax	9038760	9042349	3R
FBgn0037659	Kdm2	Lysine (K)-specific demethylase 2	9052495	9063245	3R
FBgn0037670	Ibf1	Insulator binding factor 1	9258964	9260400	3R
FBgn0037680	pasi2	pasiflora 2	9335170	9337459	3R
FBgn0037687	CG8132		9401495	9402618	3R
FBgn0037700	CG8149		9504656	9505865	3R
FBgn0037705	mura	murashka	9535625	9551806	3R
FBgn0037708	CG9386		9553696	9555408	3R
FBgn0037709	CG8199		9555785	9557776	3R
FBgn0037715	CG9399		9571911	9574211	3R
FBgn0037716	CG8273		9578042	9581225	3R
FBgn0037720	CG8312		9591309	9625073	3R
FBgn0037722	CG8319		9627321	9628676	3R
FBgn0037723	SpdS	Spermidine Synthase	9631641	9633673	3R
FBgn0037734	trbd	trabid	9705996	9711037	3R
FBgn0037742	Rpt3R	Regulatory particle triple-A ATPase 3-related	9754735	9756510	3R
FBgn0037744	CG8417		9759622	9761208	3R
FBgn0037750	Whamy	WHAMM and JMY related	9771795	9774419	3R
FBgn0037760	FBXO11	F-box protein 11	9803486	9809368	3R
FBgn0037792	TAF1B	TATA box-binding protein-associated factor RNA polymerase I subunit B	10140103	10144184	3R
FBgn0037802	Sirt6	Sirtuin 6	10255349	10261849	3R
FBgn0037809	CG12818		10331581	10332695	3R
FBgn0037831	Cap-H2	Chromosome associated protein H2	10761310	10766756	3R
FBgn0037843	CG4511		10854501	10856412	3R
FBgn0037853	CG14696		10882433	10885001	3R
FBgn0037856	Leash	Leash	10885540	10896418	3R
FBgn0037870	CG18577		11196092	11197285	3R
FBgn0037874	Tctp	Translationally controlled tumor protein	11210247	11211898	3R
FBgn0037875	ZnT86D	Zinc transporter 86D	11212308	11214539	3R
FBgn0037883	CG14701		11231912	11232539	3R
[truncated: 1,229 more rows]
