# Supplementary material for: Stem Cell Proliferation Is Kept in Check by the Chromatin Regulators Kismet/CHD7/CHD8 and Trr/MLL3/4
Source: Dev Cell. 2019 May 20;49(4):556–573.e6. doi: 10.1016/j.devcel.2019.04.033 (PMC6547167; doi:10.1016/j.devcel.2019.04.033)
Supplement: Table S5. kis RNAi and trr RNAi RNA-Seq Results, Related to Figure 6 — Table S5-1. Corresponds to the list of genes deregulated upon kis knockdown. Table S5-2. Corresponds to the list of genes deregulated upon trr knockdown. [file mmc6.xlsx]

## Sheet: Table S5.1 RNAseq kis RNAi
Table S5. List of genes differentially expressed upon kis RNAi in the ISC
Gene symbol	log2(FC)	P-adj	Gene ID
CG42556	-5.74499	2.86146e-172	FBgn0260758
NetA	-5.28523	5.49701e-77	FBgn0015773
ry	-4.63509	6.46784e-78	FBgn0003308
CG17580	-3.6017	3.57159e-30	FBgn0040755
CG17684	-2.86683	2.376e-19	FBgn0263780
Ada1-1	-2.68984	2.02825e-16	FBgn0051865
Tsp42Ed	-2.63662	8.32081e-77	FBgn0029507
Rgk2	-2.54824	1.19472e-18	FBgn0085419
shakB	-2.49892	6.65327e-14	FBgn0085387
ppk17	-2.47863	3.01045e-20	FBgn0032602
CG6470	-2.25779	2.08756e-11	FBgn0030933
CG31797	-2.23886	2.51854e-11	FBgn0051797
CG17571	-2.22493	9.10136e-13	FBgn0259998
Tsp	-2.19483	8.17158e-11	FBgn0031850
rst	-2.17663	2.07892e-19	FBgn0003285
CG40486	-1.98624	6.98837e-09	FBgn0263830
CG43315	-1.9759	4.42169e-09	FBgn0263020
Octbeta2R	-1.87541	5.13072e-17	FBgn0038063
CG42819	-1.87399	7.47389e-08	FBgn0262001
Ance	-1.86043	7.50888e-14	FBgn0012037
.	-1.7706	2.49304e-24	FBgn0014947_flea
mi	-1.76571	3.99037e-27	FBgn0261786
Listericin	-1.71442	1.87965e-07	FBgn0033593
Gfat1	-1.6935	6.65299e-14	FBgn0027341
mspo	-1.62879	3.68653e-07	FBgn0020269
Hsp68	-1.6284	5.82226e-20	FBgn0001230
AdamTS-A	-1.62178	1.67056e-08	FBgn0038341
.	-1.61233	1.92524e-06	FBgn0063917_McClintock
Cht2	-1.60183	1.02616e-11	FBgn0022702
FucTA	-1.57489	7.69384e-18	FBgn0036485
Spn42Dd	-1.5569	3.39201e-13	FBgn0028988
ect	-1.54178	2.05227e-05	FBgn0000451
kek5	-1.54157	1.2199e-14	FBgn0031016
CG43064	-1.53086	8.12385e-08	FBgn0262366
phr	-1.51784	4.89798e-07	FBgn0003082
CG11885	-1.49057	1.27933e-14	FBgn0031253
Cyp6g2	-1.47942	7.20824e-07	FBgn0033696
CG43647	-1.46062	3.09573e-06	FBgn0263656
CG13284	-1.45002	6.65299e-14	FBgn0032614
kirre	-1.44529	5.10922e-05	FBgn0028369
.	-1.41532	8.99785e-10	FBgn0001167_gypsy
CG30049	-1.41391	1.91159e-09	FBgn0050049
Jon99Fi	-1.4105	1.35451e-11	FBgn0039778
CG15128	-1.40946	6.59094e-08	FBgn0034467
slam	-1.40446	0.000178558	FBgn0043854
CG10962	-1.38394	1.25924e-12	FBgn0030073
CG30197	-1.38166	1.48912e-05	FBgn0050197
Tango14	-1.37145	1.2488e-17	FBgn0031312
Cyp4p1	-1.34404	0.000376519	FBgn0015037
SclA	-1.33927	0.000415792	FBgn0266491
sprt	-1.3355	4.77249e-07	FBgn0082585
CG33282	-1.33171	0.00010513	FBgn0053282
Mur29B	-1.33139	8.39664e-05	FBgn0051901
Karl	-1.3054	0.000255124	FBgn0030334
CG14218	-1.29057	0.000747378	FBgn0031031
pcl	-1.28674	7.09566e-05	FBgn0011822
CG18789	-1.28636	0.000756175	FBgn0042127
Tk	-1.27264	7.40232e-13	FBgn0037976
Ugt36Ba	-1.27105	6.2019e-09	FBgn0040262
.	-1.26196	8.12031e-06	FBgn0000005_297
CG18869	-1.22229	4.5768e-12	FBgn0042179
dar1	-1.21963	5.05096e-06	FBgn0263239
CG30281	-1.21942	9.56103e-06	FBgn0050281
CCHa1	-1.21158	9.92252e-05	FBgn0038199
CG31955	-1.19476	1.18007e-12	FBgn0051955
Cht10	-1.1939	0.00208777	FBgn0250907
CG5204	-1.19146	0.00164519	FBgn0032473
CNMaR	-1.18501	0.000294127	FBgn0053696
FASN1	-1.17251	5.82998e-17	FBgn0283427
CG10943	-1.16841	2.10547e-06	FBgn0036320
CG30456	-1.16566	9.98647e-13	FBgn0050456
CG32037	-1.16534	0.00192044	FBgn0052037
dysc	-1.16303	3.72059e-06	FBgn0264006
CDase	-1.16025	2.53045e-11	FBgn0039774
.	-1.15118	1.03495e-14	FBgn0004904_TART-B_U14101
CG43795	-1.14601	0.0029941	FBgn0264339
CG15093	-1.13577	4.07142e-10	FBgn0034390
Dscam2	-1.1305	0.0029941	FBgn0265296
Npc2b	-1.11643	0.000363276	FBgn0038198
CG2233	-1.10032	0.0074455	FBgn0029990
Kap3	-1.09664	5.56375e-08	FBgn0028421
Dgp-1	-1.0954	0.00573429	FBgn0027836
slow	-1.09467	0.00130529	FBgn0035539
CG30414	-1.0828	2.0173e-06	FBgn0050414
stan	-1.07549	0.00960852	FBgn0024836
CG9505	-1.07393	0.00393824	FBgn0031805
NtR	-1.0669	0.000573147	FBgn0029147
Crg-1	-1.06101	0.00671929	FBgn0021738
CG43244	-1.05501	0.0028485	FBgn0262889
GstE8	-1.05474	1.18498e-05	FBgn0063492
mnd	-1.0528	5.76276e-06	FBgn0002778
CG14223	-1.04705	0.0104145	FBgn0031053
Nhe2	-1.04349	5.90394e-06	FBgn0040297
CG1628	-1.04214	0.000170869	FBgn0030218
CG4250	-1.04206	4.49206e-05	FBgn0034761
CG33099	-1.03875	0.00031273	FBgn0053099
l(2)10685	-1.0358	7.51105e-05	FBgn0283525
CG6738	-1.02521	0.0114764	FBgn0039053
CG6287	-1.02199	5.57406e-06	FBgn0032350
Cbl	-1.02139	2.18505e-08	FBgn0020224
His1:CG33861	-1.01432	0.0142997	FBgn0053861
Reg-5	-1.00566	4.14797e-05	FBgn0015801
CG1648	-1.00345	9.90468e-10	FBgn0033446
rempA	-1.00231	0.000187744	FBgn0260933
CG42524	-0.997263	0.0107653	FBgn0260429
.	-0.994085	6.28992e-05	FBgn0043969_diver
CG18067	-0.990819	8.29946e-07	FBgn0034512
Jon44E	-0.983777	0.0230691	FBgn0001285
CG9447	-0.981273	0.0233458	FBgn0033110
CG9497	-0.977784	0.00843207	FBgn0031800
.	-0.977452	1.41641e-08	FBgn0004904_TART-C_AY600955
CCAP	-0.975589	0.025036	FBgn0039007
CG10444	-0.973182	1.43119e-08	FBgn0034494
CG17109	-0.972045	0.000376519	FBgn0039051
tweek	-0.963973	2.47116e-08	FBgn0261671
CG42565	-0.962937	1.4514e-06	FBgn0260767
CG31743	-0.9575	4.20564e-09	FBgn0032618
SCAP	-0.956813	5.87417e-07	FBgn0033052
HP1D3csd	-0.956249	0.000464206	FBgn0030994
Rgk1	-0.956086	0.000305446	FBgn0264753
Inos	-0.954259	4.90426e-10	FBgn0025885
Cyp6a14	-0.949881	0.000428319	FBgn0033302
smal	-0.945749	1.19706e-06	FBgn0085409
.	-0.941357	0.0349402	FBgn0003117
CG17110	-0.93345	0.00960852	FBgn0039050
fng	-0.931865	8.8123e-06	FBgn0011591
CG10175	-0.930707	0.000884896	FBgn0039084
CG34386	-0.929149	0.0233458	FBgn0085415
ms(2)34Fe	-0.922472	0.0303543	FBgn0261529
Sr-CI	-0.921861	0.039922	FBgn0033196
CG2694	-0.913698	0.00382448	FBgn0024991
CG1941	-0.912681	0.0314343	FBgn0033214
CG16947	-0.907399	0.0239273	FBgn0031816
kek5	-0.90629	0.0460746	FBgn0035776
btl	-0.905136	0.000749424	FBgn0005592
CG15771	-0.901325	4.70498e-06	FBgn0029801
Msh6	-0.90024	0.00134683	FBgn0036486
Spn42Dc	-0.899463	1.32643e-06	FBgn0033113
CG11912	-0.898632	0.0312764	FBgn0031248
Ank2	-0.892753	0.0303423	FBgn0261788
kis	-0.890134	7.76815e-06	FBgn0266557
CG8620	-0.888227	2.23402e-08	FBgn0040837
Syngr	-0.883917	0.0239492	FBgn0033876
CG5767	-0.879635	0.0312764	FBgn0034292
Swip-1	-0.878112	0.00570223	FBgn0032731
CG15423	-0.868934	0.00032161	FBgn0031580
wb	-0.86385	1.26446e-05	FBgn0261563
CG18948	-0.861685	0.0418933	FBgn0030992
Cyp6a19	-0.861142	0.00019147	FBgn0033979
CG12224	-0.858228	0.0342489	FBgn0037974
CG11453	-0.858154	0.00217971	FBgn0038734
Tsp42Eq	-0.850485	4.12024e-05	FBgn0033138
ATPCL	-0.843756	1.73203e-07	FBgn0020236
CG44014	-0.843513	5.40725e-07	FBgn0264776
CG12926	-0.842225	5.55862e-06	FBgn0033437
CG8299	-0.841419	0.028248	FBgn0034052
Acox57D-p	-0.841157	0.0324111	FBgn0034628
.	-0.835084	6.79139e-06	FBgn0063507_G2
ItgaPS4	-0.83452	0.000686664	FBgn0034005
Tango13	-0.830926	9.77511e-05	FBgn0086674
Cyp6a9	-0.828717	0.0280834	FBgn0013771
CG3640	-0.828291	4.22768e-06	FBgn0035042
Dmtn	-0.82565	0.000376519	FBgn0037443
Cubn	-0.822572	0.00564596	FBgn0052702
fu12	-0.820104	5.18556e-06	FBgn0026718
CG32549	-0.818242	1.26446e-05	FBgn0052549
sls	-0.818038	0.010389	FBgn0086906
CG12428	-0.814807	0.000911383	FBgn0039543
trbl	-0.813245	0.00166404	FBgn0028978
Cct2	-0.810233	0.00449819	FBgn0035231
blot	-0.806484	0.00236997	FBgn0027660
Hsp70Bb	-0.80036	2.99419e-06	FBgn0013278
CG12112	-0.798605	0.000524828	FBgn0030048
gukh	-0.794946	0.000663974	FBgn0026239
Hmg-2	-0.793731	0.000445872	FBgn0026582
CG10960	-0.792073	0.0226463	FBgn0036316
Sema5c	-0.791968	0.0312764	FBgn0284221
Cyp6a13	-0.791322	9.0032e-07	FBgn0033304
CG34325	-0.790703	1.30448e-05	FBgn0085354
CG14527	-0.786134	0.0400188	FBgn0030300
CG31145	-0.785493	0.000475266	FBgn0051145
CG32461	-0.784094	0.0184415	FBgn0052461
Tsp42Ed	-0.782653	0.0355417	FBgn0025625
CG12910	-0.782616	0.0149435	FBgn0033502
Rgl	-0.781744	8.33285e-05	FBgn0026376
mdy	-0.780773	0.00125075	FBgn0004797
CG3036	-0.776868	0.0010449	FBgn0031645
Tgi	-0.774598	0.000859283	FBgn0036373
CG34010	-0.771507	0.00901678	FBgn0054010
tara	-0.765828	0.00261369	FBgn0040071
jumu	-0.763418	0.00019147	FBgn0015396
LPCAT	-0.76142	0.0112975	FBgn0052699
Sclp	-0.751728	2.60536e-05	FBgn0030357
.	-0.747349	0.039973	FBgn0267046
Gr89a	-0.746036	0.00983204	FBgn0038440
CG2017	-0.745623	0.00361421	FBgn0037391
CG13659	-0.745355	0.000322979	FBgn0039319
CG6357	-0.744688	1.19706e-06	FBgn0033875
Pde11	-0.74441	4.9852e-05	FBgn0085370
CG11378	-0.740026	0.000376539	FBgn0040364
Culd	-0.739113	0.027324	FBgn0035880
CG6006	-0.736298	0.000694329	FBgn0063649
CG42342	-0.731642	0.0116642	FBgn0259244
CG45057	-0.72666	0.0186013	FBgn0266417
CG18853	-0.723603	0.000121878	FBgn0042173
Reep1	-0.723303	0.000385862	FBgn0261564
CG30291	-0.72176	0.0115219	FBgn0050291
Gel	-0.717966	0.000303036	FBgn0010225
ced-6	-0.715085	0.0225288	FBgn0029092
mi	-0.714863	0.039188	FBgn0030237
CG17765	-0.712123	3.90369e-05	FBgn0033529
.	-0.709985	3.94123e-05	FBgn0063533_Doc3-element
CG3860	-0.709899	0.00317275	FBgn0034951
CG17224	-0.701885	0.00957187	FBgn0031489
Rgk3	-0.697556	0.0411854	FBgn0085443
norpA	-0.690866	0.0020797	FBgn0262738
unc-104	-0.687646	0.0112114	FBgn0267002
GstD4	-0.68404	0.0212915	FBgn0010040
CG44358	-0.683123	0.0419302	FBgn0038260
CG14906	-0.667351	0.00312815	FBgn0015351
spt4	-0.664849	0.0228514	FBgn0028683
GlyS	-0.660042	0.0082353	FBgn0266064
Men	-0.657795	0.00885282	FBgn0002719
CG11699	-0.655794	0.000358341	FBgn0030311
dnc	-0.653849	0.000188453	FBgn0000479
Tsp42Ec	-0.652093	0.00117826	FBgn0033124
CG33785	-0.651194	0.0131284	FBgn0061362
TBCB	-0.648765	0.000279258	FBgn0034451
Cpr51A	-0.647654	0.00125955	FBgn0033942
egr	-0.645752	0.000275138	FBgn0033483
CG16975	-0.64493	0.039922	FBgn0040609
CG5118	-0.644443	0.000820705	FBgn0031317
Spn55B	-0.643009	0.000365376	FBgn0028983
CG4455	-0.642623	0.00670419	FBgn0028506
CG11739	-0.637803	0.00588263	FBgn0037239
rho	-0.635905	0.00960852	FBgn0004635
prage	-0.63313	0.00111938	FBgn0283741
CD98hc	-0.629534	0.000475266	FBgn0037533
spz	-0.627687	0.0221985	FBgn0003495
prc	-0.623546	0.0389175	FBgn0051436
CG8735	-0.622711	0.00630638	FBgn0033309
Galt	-0.621328	0.010335	FBgn0263200
CG7231	-0.619726	0.00800098	FBgn0031968
GILT2	-0.619632	0.023359	FBgn0039099
CG5953	-0.611959	0.000286793	FBgn0032587
rau	-0.610213	0.00171693	FBgn0031745
CG6330	-0.609101	0.0188977	FBgn0039464
CG17581	-0.604233	0.0463272	FBgn0040780
Tsp42Eb	-0.602875	0.00956534	FBgn0042086
CG4080	-0.599146	0.00564596	FBgn0035983
Dhit	-0.59785	0.00138253	FBgn0028743
PMP34	-0.593552	0.00219506	FBgn0052250
CG32669	-0.5847	0.0326165	FBgn0052669
CG5910	-0.583458	0.00874738	FBgn0036993
zormin	-0.58285	0.0166275	FBgn0052311
Pfrx	-0.580949	0.00141243	FBgn0027621
CG3814	-0.580325	0.00148704	FBgn0025692
MFS3	-0.577534	0.0161299	FBgn0031307
Mgstl	-0.576085	0.0151345	FBgn0025814
CG13917	-0.574644	0.0210043	FBgn0035237
B4	-0.574286	0.00148186	FBgn0023407
PGRP-SD	-0.574203	0.0209009	FBgn0035806
SP1173	-0.569954	0.027698	FBgn0035710
CG45061	-0.562715	0.0169629	FBgn0266431
CG4267	-0.562252	0.00368691	FBgn0264979
CG10937	-0.55793	0.0365945	FBgn0003175
CG4887	-0.557533	0.00257565	FBgn0031318
hdly	-0.556584	0.0315999	FBgn0038842
CG1637	-0.555734	0.00743327	FBgn0030245
CG3011	-0.553127	0.00596061	FBgn0029823
Vps29	-0.548139	0.0126816	FBgn0031310
Diap1	-0.546385	0.0183918	FBgn0260635
Efa6	-0.542474	0.00983204	FBgn0051158
CG13321	-0.542369	0.0131309	FBgn0033787
CG18635	-0.541737	0.0052665	FBgn0034279
Ir21a	-0.537558	0.0364128	FBgn0083962
CG15141	-0.533835	0.0312764	FBgn0032635
Myo28B1	-0.529872	0.0131309	FBgn0040299
rst	-0.529731	0.0402872	FBgn0029689
CG65258	-0.527522	0.048806	FBgn0025111
CG17581	-0.520131	0.0376996	FBgn0036764
Gli	-0.519881	0.0279066	FBgn0001987
DIP1	-0.516538	0.00349976	FBgn0024807
Vha100-2	-0.515584	0.0125587	FBgn0028670
Tsp42Ef	-0.515414	0.00374264	FBgn0033127
CG15611	-0.514329	0.00757676	FBgn0034194
nec	-0.511679	0.0493641	FBgn0086358
CG43693	-0.510827	0.00400918	FBgn0263776
mam	-0.510584	0.0250467	FBgn0002643
w	-0.502252	0.041978	FBgn0034417
CG4301	-0.493109	0.0497654	FBgn0030747
CG18748	-0.489391	0.0239273	FBgn0042105
sgg	-0.486185	0.0192483	FBgn0003371
Hsp69	-0.484494	0.0400188	FBgn0030350
CG9663	-0.482465	0.0201468	FBgn0031516
Snx1	-0.47518	0.0281079	FBgn0031534
CG42557	-0.471193	0.034751	FBgn0033381
Arpc3B	-0.468219	0.0161415	FBgn0065032
NetA	-0.468015	0.0355198	FBgn0023214
dl	-0.464896	0.0296962	FBgn0260632
Ir21a	-0.460432	0.0459581	FBgn0261243
CG4781	-0.454331	0.0268363	FBgn0035043
CG2956	-0.445815	0.0439866	FBgn0034400
Sirt1	-0.437387	0.033092	FBgn0024291
prc	-0.430538	0.048806	FBgn0032156
ry	-0.422812	0.0431448	FBgn0033844
Tsp42Ed	-0.419114	0.0439028	FBgn0023083
CG54238	-0.406735	0.0380827	FBgn0052056
E(spl)malpha-BFM	-0.406594	0.0272222	FBgn0002732
CG10937	0.398332	0.0460746	FBgn0050015
CG27826	0.418412	0.0403563	FBgn0264785
CG54238	0.439039	0.0466766	FBgn0010313
Trx-2	0.443922	0.0340786	FBgn0040070
Act42A	0.450205	0.0324941	FBgn0000043
MESK2	0.456605	0.0114626	FBgn0043070
Ptpmeg	0.465173	0.0233008	FBgn0261985
Scgdelta	0.465821	0.0151068	FBgn0025391
Myd88	0.466974	0.0206368	FBgn0033402
elB	0.471769	0.0311395	FBgn0004858
FucTA	0.472014	0.0419302	FBgn0014184
Dys	0.472177	0.0313115	FBgn0260003
kar	0.475584	0.0268363	FBgn0001296
CG10126	0.477696	0.0278421	FBgn0038088
CG32641	0.479905	0.0311395	FBgn0052641
CG8778	0.480478	0.0344828	FBgn0033761
unc-13-4A	0.481409	0.0142743	FBgn0035756
Fmo-2	0.490225	0.0117001	FBgn0033079
AsnS	0.503195	0.0297183	FBgn0270926
bib	0.520387	0.0230261	FBgn0000180
Miga	0.527661	0.0306407	FBgn0030037
nec	0.528016	0.0389594	FBgn0014967_hopper
Hsp70Bbb	0.529755	0.0459581	FBgn0034091
CG4645	0.539938	0.0321051	FBgn0030435
Sema2a	0.553524	0.000675438	FBgn0011260
.	0.561043	0.0430001	FBgn0034406
car	0.562349	0.00766821	FBgn0000257
CG42557	0.563334	0.0423032	FBgn0032727
KCNQ	0.570882	0.0150331	FBgn0033494
CG7627	0.577079	0.0200269	FBgn0032026
.	0.584002	0.00960852	FBgn0001283_jockey
CG9384	0.584823	0.025036	FBgn0036446
Cdk12	0.586016	0.00451145	FBgn0037093
CG11210	0.587057	0.0288453	FBgn0033259
CG9107	0.590943	0.0285179	FBgn0031764
CG3719	0.599684	0.0272481	FBgn0024986
Grip	0.600079	0.0062023	FBgn0029830
r	0.600818	0.0191951	FBgn0003189
Etf-QO	0.605767	0.0109332	FBgn0033465
CG30344	0.606047	0.00374264	FBgn0050344
kek5	0.60731	0.0368667	FBgn0040383
CG3987	0.609243	0.00261449	FBgn0038292
2004-09-01	0.615616	0.00158417	FBgn0259923
Atg101	0.619271	0.00449819	FBgn0030960
kon	0.620175	0.0280834	FBgn0032683
Tob	0.621888	0.00820305	FBgn0028397
Mur2B	0.623683	0.0113071	FBgn0025390
CG5151	0.624643	0.0136791	FBgn0036576
Cbs	0.625494	0.0264824	FBgn0031148
Dg	0.625841	0.00161656	FBgn0034072
.	0.628396	0.000783735	FBgn0004904_TART-A_AY561850
PTPMT1	0.630567	0.0285179	FBgn0039111
Myo61F	0.631736	0.000563005	FBgn0010246
CG37968	0.635985	0.0411003	FBgn0002989
Lac	0.636205	0.0411854	FBgn0038720
cdc14	0.637854	0.0163687	FBgn0031952
CG10178	0.638445	0.0233744	FBgn0032684
LBR	0.63904	0.0197435	FBgn0034657
CG34176	0.641352	0.0279066	FBgn0085205
CkIIalpha-i3	0.642867	0.00630638	FBgn0025676
NetA	0.644064	0.0431712	FBgn0013995
Lsd-2	0.645758	0.000269237	FBgn0030608
grk	0.658379	0.0262492	FBgn0001137
Ku80	0.659635	0.0324941	FBgn0041627
gol	0.659786	0.0133662	FBgn0004919
CG11880	0.667986	0.000155566	FBgn0039637
.	0.675531	1.51759e-05	FBgn0005384_3S18
Rbm13	0.681059	0.000840121	FBgn0030067
ed	0.681485	0.000284985	FBgn0000547
.	0.688362	0.000646043	FBgn0003908_R1A1-element
luna	0.688621	0.00989891	FBgn0040765
Nost	0.689286	0.0324389	FBgn0259734
CG33506	0.694667	0.0285179	FBgn0053506
Rab9	0.697317	3.39657e-05	FBgn0032782
CG7054	0.704311	0.00202437	FBgn0038972
CG33203	0.707733	0.0074455	FBgn0053203
Hydr2	0.715312	3.07046e-06	FBgn0014906
CG4570	0.71999	0.00428418	FBgn0037844
GM130	0.720464	0.00474962	FBgn0034697
CG9005	0.72055	0.00237076	FBgn0033638
CG32547	0.721069	0.00302433	FBgn0052547
CG9119	0.723266	0.000686664	FBgn0035189
rnh1	0.724821	0.000388082	FBgn0023171
CG11658	0.727642	0.000188602	FBgn0036196
Tsp39D	0.73098	0.00138253	FBgn0032943
exu	0.735721	0.00725316	FBgn0000615
CG9304	0.735851	0.00472974	FBgn0034674
CG7497	0.737301	0.028248	FBgn0036742
bab2	0.738343	0.0233458	FBgn0025525
Fas3	0.739304	0.0229777	FBgn0000636
CG10208	0.741519	0.000363276	FBgn0039118
CG12547	0.741943	0.000641099	FBgn0250830
CG1532	0.751174	0.00714035	FBgn0031143
CG2956	0.753272	0.0362056	FBgn0032478
CG43313	0.753453	0.000363276	FBgn0263005
Cyp12a4	0.754717	0.00685636	FBgn0038681
Mal-A2	0.757003	0.0170382	FBgn0002569
CG10877	0.7613	0.00951598	FBgn0038804
CG32174	0.764926	0.000354836	FBgn0052174
.	0.769452	0.00260156	FBgn0040267_Transpac
CG43324	0.773544	0.000734962	FBgn0263029
.	0.776477	1.16452e-05	FBgn0063447_accord
CG4629	0.787179	0.0023326	FBgn0031299
Zasp52	0.788602	0.00125348	FBgn0265991
CG15529	0.788916	0.000227936	FBgn0039748
CG10237	0.791516	0.0040768	FBgn0032783
Hayan	0.792785	0.00147253	FBgn0030925
Cyp6w1	0.794138	0.0114764	FBgn0033065
Atac2	0.795575	0.0272481	FBgn0032691
.	0.796014	4.90606e-06	FBgn0000155_roo
Kaz-m1	0.800604	1.16452e-05	FBgn0002578
Vha100-5	0.801809	0.0328828	FBgn0032373
botv	0.812964	0.00163367	FBgn0027535
CG1505	0.814071	0.0419302	FBgn0033297
ry	0.816126	0.0351099	FBgn0036321
sna	0.816323	0.000603303	FBgn0003448
srp	0.82635	0.000432884	FBgn0003507
CG65258	0.827072	0.038333	FBgn0037870
Slob	0.828269	0.0263282	FBgn0264087
CG6230	0.833801	1.98071e-05	FBgn0027582
stl	0.839594	0.00342271	FBgn0086408
CG13494	0.85295	0.00985985	FBgn0034671
CG5804	0.858112	3.72702e-05	FBgn0035926
CG10659	0.859551	0.0101984	FBgn0032839
acj7	0.862067	0.0380827	FBgn0262146
Hsp70Bbb	0.864889	0.0365945	FBgn0043025
Cyp12c1	0.865657	0.0332344	FBgn0036806
CG31259	0.868901	0.0179602	FBgn0051259
Meltrin	0.868938	1.97611e-07	FBgn0265140
Pepck	0.872363	0.000494257	FBgn0003067
CG32706	0.875303	0.00390687	FBgn0052706
CG15161	0.887911	0.0209928	FBgn0032692
acj7	0.888488	0.0464664	FBgn0035815
CG8768	0.893709	4.70498e-06	FBgn0033769
CG9361	0.899479	0.043005	FBgn0015575
pgant6	0.900332	1.53153e-05	FBgn0035375
CG17778	0.900827	1.70378e-07	FBgn0023534
DNaseII	0.905612	4.7771e-06	FBgn0000477
CG9361	0.905864	0.0349402	FBgn0052483
Pebp1	0.915478	0.0331105	FBgn0038973
CG30273	0.916866	0.00939894	FBgn0050273
CG15556	0.919997	0.0326165	FBgn0039821
CG34026	0.923266	0.0324073	FBgn0054026
ppk18	0.925761	0.0400188	FBgn0031554
CG6163	0.928142	0.0210043	FBgn0036155
CG16986	0.928169	0.000767705	FBgn0035356
mthl10	0.928391	1.45512e-07	FBgn0035132
spict	0.934233	1.3474e-07	FBgn0032451
Cyp4e2	0.935904	0.00623914	FBgn0014469
Ih	0.939914	2.49739e-09	FBgn0263397
CG11878	0.950158	0.0221985	FBgn0039310
Cyp6a17	0.951471	4.14743e-05	FBgn0015714
Mipp1	0.953167	0.0170158	FBgn0026061
MtnC	0.95628	0.00163367	FBgn0038790
CG7768	0.95702	0.0297183	FBgn0036415
Arf102F	0.957132	1.63241e-09	FBgn0013749
CG11275	0.957257	9.98477e-07	FBgn0034706
CG12780	0.957794	0.0303543	FBgn0033301
Jon99Ciii	0.959043	0.0279066	FBgn0003357
Ubx	0.960745	0.0278421	FBgn0003944
CG3344	0.962263	0.00533065	FBgn0035154
CG32302	0.966306	0.0263282	FBgn0052302
.	0.968979	1.3474e-07	FBgn0004141_HeT-A
Mal-A7	0.97352	0.0263033	FBgn0033296
Jon65Aiv	0.975288	0.0266056	FBgn0250815
Jon99Ci	0.980401	0.0246258	FBgn0003358
CG30287	0.986176	2.10547e-06	FBgn0050287
Mp	0.988561	0.000963238	FBgn0260660
bowl	0.989977	4.28418e-05	FBgn0004893
Prosap	1.00947	0.000878096	FBgn0040752
CG13117	1.01757	5.91746e-05	FBgn0032140
GstE2	1.02681	7.0267e-05	FBgn0063498
CG17192	1.03125	0.0151345	FBgn0039472
SWIP	1.03364	2.52384e-08	FBgn0030739
CG7470	1.04097	2.02256e-06	FBgn0037146
CG12374	1.04318	0.0135051	FBgn0033774
lectin-24Db	1.04814	0.0115287	FBgn0040102
Pmm45A	1.05094	6.36367e-10	FBgn0033377
pdm3	1.05247	0.000635711	FBgn0261588
CG8562	1.05252	0.00449819	FBgn0035779
AANATL2	1.05745	0.0117001	FBgn0031791
Sfp26Ac	1.05935	0.00361421	FBgn0259959
CG4734	1.06155	0.00342271	FBgn0033826
CG2064	1.0649	1.47794e-08	FBgn0033205
CG15605	1.07358	0.00910145	FBgn0034196
HIP	1.0752	1.16531e-08	FBgn0260484
CG8834	1.08091	3.28212e-05	FBgn0033733
CG3734	1.08396	0.00725316	FBgn0038700
CG13890	1.09547	1.53121e-05	FBgn0035169
CG31233	1.09731	0.0023653	FBgn0051233
Mal-A1	1.10305	2.35055e-05	FBgn0002570
yip7	1.10748	0.00668701	FBgn0040060
sfl	1.1075	3.82563e-12	FBgn0020251
CG32117	1.10834	0.00688234	FBgn0052117
Dh31	1.1099	1.80757e-05	FBgn0032048
CG32695	1.11148	2.43908e-05	FBgn0052695
CG3868	1.11213	0.00012489	FBgn0036422
CG17646	1.11403	1.72431e-05	FBgn0264494
ATP8B	1.1171	7.15895e-13	FBgn0037989
poe	1.11765	5.86273e-14	FBgn0011230
CG31286	1.12516	0.00336418	FBgn0051286
.	1.12825	1.42372e-10	FBgn0001210_hobo
Eglp4	1.13098	0.00366048	FBgn0034885
CG9394	1.13292	7.62594e-05	FBgn0034588
Akap200	1.13599	2.59266e-10	FBgn0027932
Jon65Aiii	1.13721	0.00321221	FBgn0035665
CG9328	1.13813	3.58566e-09	FBgn0032886
CG8952	1.14087	0.00474962	FBgn0030688
uzip	1.14153	3.90369e-05	FBgn0004055
CG10911	1.14757	0.00363552	FBgn0034295
CG1213	1.14812	0.000532372	FBgn0037387
CG9919	1.15495	0.000891071	FBgn0030742
tobi	1.15777	0.000251369	FBgn0261575
CG4377	1.15956	0.000266922	FBgn0034664
betaTry	1.16104	0.00376927	FBgn0010357
su(r)	1.16282	4.54019e-07	FBgn0086450
CG4161	1.16336	0.00194437	FBgn0028892
Diedel3	1.16814	0.00332876	FBgn0085358
CG33511	1.17196	0.00336418	FBgn0053511
CG9514	1.17488	0.00330552	FBgn0030592
yip2	1.17663	2.96597e-11	FBgn0040064
alphaTry	1.17714	0.00293541	FBgn0003863
CG15255	1.17994	6.97033e-06	FBgn0028950
CG17323	1.18035	0.00254229	FBgn0032713
ChLD3	1.19769	2.93031e-07	FBgn0032598
CG5011	1.19781	2.57586e-07	FBgn0040723
CG5399	1.19791	3.46219e-08	FBgn0038353
CG30283	1.20305	6.58242e-13	FBgn0260477
CG13315	1.21364	7.65977e-07	FBgn0040827
CG17681	1.22639	0.000482863	FBgn0032668
CG33226	1.23071	2.60536e-05	FBgn0069056
fon	1.23092	0.00155257	FBgn0032773
CG15096	1.23177	0.000445598	FBgn0034394
CG42268	1.23563	2.25022e-09	FBgn0259163
CG5506	1.24064	1.86624e-07	FBgn0036766
CG42397	1.27113	5.35031e-07	FBgn0259748
CG5171	1.27267	0.000629587	FBgn0031907
CG9336	1.27807	5.71356e-05	FBgn0032897
CG18180	1.282	0.00069543	FBgn0036024
CG12637	1.29324	0.000553821	FBgn0030224
CG8745	1.30394	1.15041e-05	FBgn0036381
LpR1	1.31564	0.000497513	FBgn0066101
CG5107	1.32445	0.000475266	FBgn0039342
CG33127	1.33323	1.22997e-06	FBgn0053127
CG44008	1.34146	1.58435e-09	FBgn0264750
SKIP	1.3418	6.04475e-11	FBgn0051163
.	1.34327	1.90722e-11	FBgn0000004_17.6
CG13325	1.34414	0.000365376	FBgn0033792
TM9SF3	1.35321	1.85728e-17	FBgn0035622
Lsp1gamma	1.36688	3.83414e-06	FBgn0002564
w	1.37784	1.12183e-17	FBgn0003996
Obp49a	1.38128	0.000244836	FBgn0050052
CG43055	1.38893	0.000197675	FBgn0262357
CG13516	1.38995	6.19273e-15	FBgn0040658
CG6067	1.40279	0.000113865	FBgn0029828
Bace	1.41705	2.07745e-10	FBgn0032049
Npc2a	1.45058	9.08361e-14	FBgn0031381
CG6403	1.4765	4.14797e-05	FBgn0039453
Phae1	1.48717	1.70936e-05	FBgn0263234
Phae2	1.5199	1.02222e-06	FBgn0263235
Mal-B1	1.52666	2.4716e-05	FBgn0032381
CG15766	1.57737	7.22958e-09	FBgn0029813
CG6296	1.57786	2.54261e-08	FBgn0039470
Jon25Bii	1.58104	8.37315e-12	FBgn0031654
Ssl	1.59952	5.79638e-06	FBgn0015300
CG33109	1.6007	3.82693e-06	FBgn0053109
ppk29	1.61192	1.02428e-06	FBgn0034965
Pp1-13C	1.61348	4.88741e-06	FBgn0003132
CG11340	1.61454	1.26061e-06	FBgn0039840
fok	1.63709	7.9531e-17	FBgn0263773
CG6839	1.66138	2.10547e-06	FBgn0036831
CG43218	1.69051	2.66394e-27	FBgn0262854
CG34212	1.7	5.14955e-07	FBgn0085241
m	1.74461	8.49807e-08	FBgn0002577
CG12512	1.75027	3.59992e-09	FBgn0031703
CG10592	1.78512	3.70306e-12	FBgn0035619
thw	1.80105	1.02052e-11	FBgn0037487
CG16974	1.81449	1.60994e-24	FBgn0032479
Cyp4ac3	1.82788	2.59561e-08	FBgn0031695
Cht9	1.84931	3.07951e-10	FBgn0034582
pyd3	1.86947	5.61172e-15	FBgn0037513
Lac	1.87043	4.79409e-19	FBgn0010238
CG7542	1.87197	2.2288e-19	FBgn0036738
Muc68E	1.88284	2.07201e-09	FBgn0053265
CG13996	1.89705	4.18035e-08	FBgn0031763
CG5150	1.95522	1.12196e-15	FBgn0035620
CG30151	1.96572	1.0799e-09	FBgn0050151
CG8785	2.00047	7.40232e-13	FBgn0033760
Mal-A5	2.00506	2.6627e-15	FBgn0050359
CG6999	2.07045	1.05524e-12	FBgn0030085
CG14526	2.09244	3.73699e-24	FBgn0027578
NetB	2.14916	2.1307e-10	FBgn0015774
CG14606	2.15057	2.821e-14	FBgn0037485
Sr-CI	2.24025	1.18126e-26	FBgn0014033
CG43402	2.33573	1.25924e-12	FBgn0263321
CG6462	2.45432	4.54166e-18	FBgn0035663
CG18284	2.55408	1.10112e-14	FBgn0043825
.	2.69474	2.02825e-16	FBgn0063467_Rt1c
CG1504	2.79475	7.69384e-18	FBgn0031100
acj6	2.80001	2.2223e-29	FBgn0000028
CG31872	2.80952	4.38254e-18	FBgn0051872
prc	2.81221	3.00461e-27	FBgn0028573
nec	2.95162	3.00461e-27	FBgn0002930
CG9360	3.0244	1.06922e-81	FBgn0030332
Hsp70Bbb	3.13258	6.17435e-45	FBgn0051354
kek4	3.20039	7.53898e-37	FBgn0032484
CG32198	3.44878	1.04979e-28	FBgn0052198
Ir21a	3.45616	4.86805e-47	FBgn0031209
CG10936	3.86391	7.08589e-38	FBgn0034253
.	4.02263	5.49965e-103	FBgn0005773_Bari1
CG2955	4.97822	9.23878e-71	FBgn0031585

## Sheet: Table 5.2 RNAseq trr RNAi
Table 5.2 List of genes differentially expressed upon trr RNAi in the ISC
Gene symbol	log2(FC)	P-adj	GeneID
.	-7.17974	1.81199e-193	FBgn0004904_TART-C_AY600955
CG42556	-7.10342	1.5061e-142	FBgn0260758
Cyp6a17	-6.09085	1.30047e-57	FBgn0015714
ry	-4.67784	6.44425e-63	FBgn0003308
CG17580	-4.60983	2.01556e-27	FBgn0040755
Tsp	-3.88408	1.59749e-18	FBgn0031850
Ada1-1	-3.71637	2.73433e-17	FBgn0051865
CG31797	-3.70337	3.51225e-16	FBgn0051797
shakB	-3.66494	5.38095e-16	FBgn0085387
CG15128	-2.99038	1.30939e-25	FBgn0034467
CG43315	-2.84979	2.8491e-09	FBgn0263020
mi	-2.79965	4.99561e-49	FBgn0261786
Rgk2	-2.74012	6.64979e-18	FBgn0085419
bdl	-2.6301	1.01142e-09	FBgn0028482
CG11453	-2.60053	3.1103e-17	FBgn0038734
Jon44E	-2.58896	6.10242e-08	FBgn0001285
CG18067	-2.58358	1.02315e-27	FBgn0034512
CG3597	-2.5447	7.54271e-22	FBgn0031417
CG9119	-2.53501	4.01297e-21	FBgn0035189
CG30049	-2.48695	4.25899e-20	FBgn0050049
Cbs	-2.46219	8.82927e-21	FBgn0031148
CG43218	-2.45323	8.2367e-35	FBgn0262854
GILT2	-2.41456	1.02716e-17	FBgn0039099
CG42819	-2.40121	6.75497e-07	FBgn0262001
CG30197	-2.38743	5.71319e-10	FBgn0050197
Jon99Fi	-2.38192	1.50758e-14	FBgn0039778
CG34010	-2.34662	6.28039e-16	FBgn0054010
CG30154	-2.30706	1.40782e-24	FBgn0050154
CG17571	-2.30515	1.21551e-09	FBgn0259998
CG12990	-2.29274	2.51503e-07	FBgn0030859
CG10126	-2.28597	8.93135e-30	FBgn0038088
CG32669	-2.27112	2.88991e-20	FBgn0052669
Obp56a	-2.26915	6.84888e-09	FBgn0034468
Sodh-1	-2.24957	1.90924e-09	FBgn0024289
CG15093	-2.24319	1.49291e-25	FBgn0034390
Ance	-2.19282	8.71516e-19	FBgn0012037
AkhR	-2.15389	1.57413e-05	FBgn0025595
CG14740	-2.07869	2.78979e-05	FBgn0037988
CG12209	-2.06202	1.67247e-06	FBgn0033498
CG3902	-2.06127	4.25899e-20	FBgn0036824
CG11498	-2.04106	1.3414e-13	FBgn0039749
CG14218	-2.0063	2.51125e-05	FBgn0031031
cry	-1.96302	3.8796e-21	FBgn0025680
NtR	-1.96289	2.31704e-08	FBgn0029147
CG10301	-1.93969	1.59544e-05	FBgn0039106
ppk17	-1.93844	5.26596e-09	FBgn0032602
kek5	-1.93722	1.38212e-28	FBgn0031016
CG5246	-1.93374	2.50273e-24	FBgn0038484
CG17684	-1.9251	1.69197e-07	FBgn0263780
rg	-1.92195	1.35377e-18	FBgn0266098
NijB	-1.91959	7.2202e-12	FBgn0036822
DNaseII	-1.91513	2.34374e-13	FBgn0000477
Dhit	-1.91274	3.3394e-19	FBgn0028743
CG11739	-1.90618	4.8736e-17	FBgn0037239
St1	-1.90559	0.000130467	FBgn0034887
NetA	-1.89555	4.058e-08	FBgn0013995
AstA	-1.89061	6.29691e-11	FBgn0015591
CG30090	-1.88185	6.84757e-12	FBgn0050090
CG15465	-1.86455	3.12424e-14	FBgn0029746
CG2556	-1.86236	2.3298e-21	FBgn0030396
CG42336	-1.85436	2.66975e-22	FBgn0259238
Gfat1	-1.82698	1.60265e-17	FBgn0027341
bt	-1.82552	8.84218e-06	FBgn0005666
Gr2a	-1.81518	0.000397165	FBgn0265139
CG14527	-1.81313	2.17619e-06	FBgn0030300
CG15531	-1.80396	1.6218e-05	FBgn0039755
CG11911	-1.79099	4.9623e-07	FBgn0031249
CG33282	-1.78741	0.000513508	FBgn0053282
dib	-1.78379	3.0673e-08	FBgn0000449
Cpr51A	-1.78131	1.8844e-17	FBgn0033942
Mct1	-1.78087	8.87065e-08	FBgn0023549
CG15529	-1.76752	8.95962e-14	FBgn0039748
Gagr	-1.76491	5.60715e-10	FBgn0036627
CG9021	-1.76069	4.73116e-20	FBgn0031747
CG32053	-1.75571	6.60895e-13	FBgn0052053
SoYb	-1.75178	0.000107569	FBgn0051755
CG4325	-1.75019	4.63464e-12	FBgn0026878
Nha2	-1.74456	7.43615e-06	FBgn0263390
CG11275	-1.74255	4.63438e-11	FBgn0034706
CG7992	-1.74181	1.06229e-14	FBgn0031004
Pde6	-1.73962	4.0454e-14	FBgn0038237
Vha36-3	-1.73542	7.26977e-05	FBgn0040377
CG11367	-1.7337	0.00020065	FBgn0037185
CG9449	-1.73039	0.000691026	FBgn0036875
CG34236	-1.72401	3.80694e-19	FBgn0085265
CG3640	-1.71554	2.73433e-17	FBgn0035042
mspo	-1.70531	1.95863e-06	FBgn0020269
su(r)	-1.6951	9.75721e-07	FBgn0086450
CG15674	-1.69473	1.64347e-10	FBgn0034642
Octbeta2R	-1.69371	1.61862e-13	FBgn0038063
CG15822	-1.69354	0.000346404	FBgn0035308
grass	-1.68556	9.59281e-05	FBgn0039494
CG43244	-1.6817	0.000875415	FBgn0262889
RhoU	-1.67812	4.10118e-06	FBgn0083940
CG6470	-1.66944	0.000473245	FBgn0030933
CG32461	-1.66301	6.43358e-07	FBgn0052461
Adk3	-1.66172	1.91737e-12	FBgn0042094
CG2233	-1.65843	0.000317662	FBgn0029990
CNMaR	-1.65789	3.77548e-05	FBgn0053696
CG9008	-1.65402	1.17728e-14	FBgn0028540
CG18747	-1.64291	1.60519e-22	FBgn0042104
CG34398	-1.63623	0.00080788	FBgn0085427
CG31809	-1.63362	1.92538e-06	FBgn0051809
otk	-1.62876	1.64045e-09	FBgn0004839
CG5204	-1.62613	0.00188475	FBgn0032473
CG31267	-1.62607	0.000459325	FBgn0051267
dnc	-1.62013	2.64278e-20	FBgn0000479
Tsp29Fa	-1.61575	4.05965e-22	FBgn0032074
.	-1.6155	5.52101e-16	FBgn0063507_G2
CG30036	-1.61408	0.00218433	FBgn0050036
Tsp42Eq	-1.6102	7.85595e-11	FBgn0033138
topi	-1.59575	2.96629e-07	FBgn0037751
FucTA	-1.58395	5.67398e-15	FBgn0036485
sut2	-1.58127	0.000315373	FBgn0028562
Ucp4B	-1.57767	7.19462e-11	FBgn0031758
Sclp	-1.57451	2.43736e-15	FBgn0030357
Sb	-1.57271	0.00279116	FBgn0003319
CG6465	-1.57241	3.62643e-07	FBgn0037818
CG3814	-1.57115	3.21925e-20	FBgn0025692
Cyp6g2	-1.56426	1.25655e-05	FBgn0033696
Ank2	-1.56415	0.000309824	FBgn0261788
btsz	-1.5551	2.1666e-09	FBgn0266756
CG7458	-1.55189	6.76238e-08	FBgn0037144
glec	-1.55142	1.28739e-13	FBgn0015229
CG8628	-1.54831	1.63169e-06	FBgn0250836
CG13511	-1.54164	7.7411e-07	FBgn0034759
CG30463	-1.53682	1.34384e-11	FBgn0050463
mi	-1.53389	3.3612e-06	FBgn0030237
gol	-1.53257	7.60166e-06	FBgn0004919
kar	-1.52901	3.48601e-12	FBgn0001296
CG31689	-1.5232	3.80782e-14	FBgn0031449
grnd	-1.52299	6.59981e-06	FBgn0032682
Tob	-1.52272	7.34013e-10	FBgn0028397
CG3264	-1.52098	0.00338678	FBgn0034712
Bx	-1.52093	0.00160953	FBgn0265598
CG12991	-1.50649	3.52212e-12	FBgn0030847
CG11885	-1.50383	9.45591e-10	FBgn0031253
futsch	-1.49671	5.03659e-11	FBgn0259108
wgn	-1.4825	0.00376398	FBgn0030941
CG9747	-1.47204	4.82922e-07	FBgn0039754
Sema5c	-1.46811	5.51296e-06	FBgn0284221
Gr89a	-1.4655	3.43034e-08	FBgn0038440
.	-1.46504	0.000832869	FBgn0063917_McClintock
svr	-1.46325	2.11399e-17	FBgn0004648
mt:ND4L	-1.46253	2.16792e-05	FBgn0013683
Hsp70Bb	-1.46134	1.22959e-13	FBgn0013278
CG42663	-1.4612	9.60626e-12	FBgn0261545
CG31030	-1.45874	0.00316974	FBgn0051030
Vha100-2	-1.45703	2.98001e-15	FBgn0028670
kirre	-1.4561	0.001519	FBgn0028369
CG8008	-1.45566	1.65098e-05	FBgn0033387
CG3036	-1.45413	8.05475e-11	FBgn0031645
et	-1.44264	0.00580219	FBgn0031055
ATP8B	-1.44023	5.67775e-14	FBgn0037989
sc	-1.43736	0.000283151	FBgn0004170
CG3544	-1.4347	0.000102902	FBgn0031279
nAChRbeta3	-1.43467	1.39746e-15	FBgn0031261
alpha-Est1	-1.43408	0.00077485	FBgn0015568
TwdlC	-1.43236	0.0025215	FBgn0039469
Dif	-1.43109	6.41924e-13	FBgn0011274
CG11912	-1.42684	0.00763339	FBgn0031248
Whamy	-1.42623	9.36477e-12	FBgn0037750
CG9447	-1.42488	0.00204734	FBgn0033110
hiw	-1.41963	0.000471332	FBgn0030600
Meltrin	-1.40988	1.22959e-13	FBgn0265140
spn-B	-1.40947	3.43821e-09	FBgn0003480
pcl	-1.40569	3.40482e-05	FBgn0011822
Nep3	-1.40035	5.69585e-05	FBgn0031081
Nep1	-1.40032	2.86618e-05	FBgn0029843
RapGAP1	-1.3976	1.77034e-07	FBgn0264895
Unc-115b	-1.39199	0.0106507	FBgn0260463
Asph	-1.39142	0.00479098	FBgn0034075
Cyp4ac1	-1.38727	0.00609521	FBgn0031693
Mal-A5	-1.387	0.00317283	FBgn0050359
E(spl)m8-HLH	-1.38654	9.17051e-05	FBgn0000591
pxb	-1.38474	0.00055136	FBgn0053207
Shal	-1.38336	5.4729e-06	FBgn0005564
mei-S332	-1.38284	8.58737e-11	FBgn0002715
blot	-1.38024	1.48106e-07	FBgn0027660
pk	-1.37848	4.06282e-09	FBgn0003090
bab2	-1.37812	0.000459325	FBgn0025525
CG7966	-1.37702	0.000501674	FBgn0038115
PKD	-1.37519	2.43356e-05	FBgn0038603
CG11317	-1.37215	0.00284739	FBgn0039816
.	-1.37065	7.81381e-15	FBgn0062343_Dm88
CG2680	-1.36991	1.05778e-06	FBgn0024995
CG6287	-1.3638	3.15348e-06	FBgn0032350
rau	-1.36141	5.72115e-12	FBgn0031745
CG12194	-1.35746	7.7285e-05	FBgn0031636
Ag5r2	-1.352	0.00374819	FBgn0020508
kon	-1.35163	4.01623e-05	FBgn0032683
pyd3	-1.34733	0.00336416	FBgn0037513
CG45057	-1.34612	2.28803e-05	FBgn0266417
CG30281	-1.34425	0.000499478	FBgn0050281
Grip	-1.34295	5.02425e-09	FBgn0029830
Kap3	-1.3429	1.2182e-08	FBgn0028421
FucTC	-1.34204	0.00647112	FBgn0044872
olf186-M	-1.34197	2.78348e-11	FBgn0015522
CG44014	-1.33436	1.98904e-10	FBgn0264776
CG12560	-1.32769	0.000200289	FBgn0031974
CG17292	-1.32696	4.3012e-08	FBgn0032029
fbp	-1.32222	4.61382e-06	FBgn0032820
fz3	-1.32078	0.00388817	FBgn0027343
Jon99Fii	-1.31956	0.0006996	FBgn0039777
ec	-1.31807	0.00778113	FBgn0000542
tna	-1.31746	2.91761e-11	FBgn0026160
Cyp6a14	-1.31727	2.93056e-08	FBgn0033302
CG5255	-1.31425	0.0175431	FBgn0038485
Ac13E	-1.31258	0.000421369	FBgn0022710
Hsp70Ab	-1.31226	6.78916e-08	FBgn0013276
tadr	-1.3072	0.000555866	FBgn0032911
slam	-1.3062	0.010964	FBgn0043854
Karl	-1.30515	0.00204577	FBgn0030334
E(spl)m4-BFM	-1.30508	0.0184801	FBgn0002629
toc	-1.3042	0.00647112	FBgn0015600
CG8086	-1.30352	0.0121265	FBgn0032010
CG2003	-1.30279	0.0167398	FBgn0039886
Gnmt	-1.30107	0.00379324	FBgn0038074
CCHa2	-1.29762	4.6977e-05	FBgn0038147
GstE11	-1.29747	9.94376e-10	FBgn0034354
Alp2	-1.29473	0.0192683	FBgn0283480
CG8299	-1.29324	0.0171368	FBgn0034052
His1:CG33861	-1.29167	0.00694728	FBgn0053861
CG9650	-1.29014	7.74899e-06	FBgn0029939
Sfp26Ac	-1.2889	0.0152004	FBgn0259959
CG15414	-1.28778	0.00174135	FBgn0031542
capu	-1.28487	7.19891e-06	FBgn0000256
IRSp53	-1.28005	0.0135578	FBgn0052082
CG14879	-1.27938	0.0105727	FBgn0038419
Nep2	-1.27903	0.020336	FBgn0027570
CDase	-1.27709	5.60463e-12	FBgn0039774
dpn	-1.27234	0.0113361	FBgn0010109
CG42807	-1.27217	0.0205094	FBgn0261989
CG4393	-1.27201	0.00170172	FBgn0039075
CG6347	-1.27195	0.0225337	FBgn0033874
Tango14	-1.27057	9.36477e-12	FBgn0031312
osp	-1.26485	1.74731e-08	FBgn0003016
Syx4	-1.26422	0.00803287	FBgn0024980
Faa	-1.26213	0.000559521	FBgn0016013
CG17778	-1.25921	1.32882e-10	FBgn0023534
CG10175	-1.25908	0.00014661	FBgn0039084
MYPT-75D	-1.25499	2.62772e-06	FBgn0036801
CG12535	-1.25241	0.00894523	FBgn0029657
hemo	-1.25058	0.0138106	FBgn0262823
CG12643	-1.24872	5.06282e-05	FBgn0040942
Rgk1	-1.24859	2.8887e-05	FBgn0264753
DAT	-1.24774	0.00277421	FBgn0034136
CG32407	-1.24451	5.22245e-05	FBgn0052407
CG15482	-1.24342	0.0216003	FBgn0032483
CG33136	-1.2364	0.0125896	FBgn0053136
CG11068	-1.23593	0.011641	FBgn0030536
CG8468	-1.2345	0.0012693	FBgn0033913
NetA	-1.23379	0.0148871	FBgn0015773
CG44296	-1.23306	0.0037974	FBgn0265342
PCB	-1.23046	2.14597e-07	FBgn0027580
RpL22	-1.23033	3.10863e-14	FBgn0015288
Cyp6a13	-1.23029	3.2773e-11	FBgn0033304
emp	-1.22228	5.74453e-08	FBgn0010435
CG2694	-1.22007	0.000280697	FBgn0024991
CG42565	-1.21946	1.23522e-07	FBgn0260767
ush	-1.21801	0.000110076	FBgn0003963
CG30377	-1.21778	0.0195968	FBgn0050377
Ect4	-1.21616	1.29749e-07	FBgn0262579
CG13135	-1.21552	0.017326	FBgn0032184
CG13436	-1.21353	0.0226138	FBgn0034532
GILT3	-1.2109	0.00704662	FBgn0039098
tow	-1.21059	0.000442341	FBgn0035719
CG2254	-1.20978	0.00764499	FBgn0029994
crb	-1.20274	2.64719e-07	FBgn0259685
CG31076	-1.20269	0.00543915	FBgn0051076
CG31145	-1.20248	5.07978e-06	FBgn0051145
bol	-1.20209	0.000643776	FBgn0011206
cpx	-1.2007	0.00227317	FBgn0041605
CG5191	-1.20042	0.0124317	FBgn0038803
inaE	-1.20038	6.4996e-05	FBgn0261244
prt	-1.19955	0.00125231	FBgn0043005
CG10877	-1.19705	0.00719267	FBgn0038804
CG10237	-1.19683	0.000982294	FBgn0032783
ADPS	-1.19624	0.0183305	FBgn0033983
CG18789	-1.19251	0.029943	FBgn0042127
w	-1.19106	3.74985e-10	FBgn0034417
CG16732	-1.18558	2.52337e-05	FBgn0039086
Npc2b	-1.18516	5.07008e-06	FBgn0038198
pnt	-1.18389	2.3543e-07	FBgn0003118
.	-1.1829	3.02821e-10	FBgn0001249_I-element
CG14968	-1.18232	0.00150463	FBgn0035431
CG7231	-1.17968	5.91272e-07	FBgn0031968
Sulf1	-1.17916	0.00019917	FBgn0040271
CG12836	-1.17829	0.0191236	FBgn0033140
CG10170	-1.17699	4.24385e-09	FBgn0039085
upd2	-1.17602	2.11255e-06	FBgn0030904
mura	-1.17598	1.40467e-07	FBgn0037705
prc	-1.17552	1.39264e-09	FBgn0032156
Galt	-1.17494	4.97342e-07	FBgn0263200
.	-1.17344	0.0318561	FBgn0063454_Stalker3T
fus	-1.17269	4.26119e-07	FBgn0023441
Cyp6t1	-1.17204	0.0218624	FBgn0031182
ktub	-1.17031	8.27079e-05	FBgn0015721
CG30456	-1.16559	8.83653e-09	FBgn0050456
Gdh	-1.16332	6.69399e-08	FBgn0001098
CG1806	-1.1631	0.000200351	FBgn0030360
ppk3	-1.1626	0.0417321	FBgn0050181
jigr1	-1.16098	1.47169e-05	FBgn0039350
sm	-1.16093	0.00103006	FBgn0003435
CG13362	-1.16022	3.3419e-06	FBgn0029531
Nhe2	-1.16005	9.01967e-06	FBgn0040297
CG4733	-1.15863	0.0112311	FBgn0038744
Spn	-1.15647	3.49594e-07	FBgn0010905
Dat	-1.15614	2.77162e-06	FBgn0019643
Shab	-1.15491	0.0280701	FBgn0262593
CG10943	-1.15343	0.000484113	FBgn0036320
CG33099	-1.15146	0.000766849	FBgn0053099
Gpdh	-1.15049	5.5935e-09	FBgn0001128
alpha-Est4	-1.15038	0.0393515	FBgn0015572
CG42342	-1.14996	9.86427e-05	FBgn0259244
Kua	-1.14961	0.0411873	FBgn0032850
Pde8	-1.14403	2.41321e-07	FBgn0266377
Pect	-1.14374	1.69951e-09	FBgn0032482
CG4666	-1.14358	0.0457353	FBgn0029838
CG31848	-1.14234	0.0434326	FBgn0051848
CG16947	-1.14204	0.0143877	FBgn0031816
CG6184	-1.13968	0.00239573	FBgn0038725
Syn	-1.13921	0.00864587	FBgn0004575
Frq1	-1.13828	0.0375526	FBgn0030897
CG32182	-1.13737	0.00351087	FBgn0052182
BubR1	-1.13632	1.23496e-05	FBgn0263855
Hr3	-1.13576	0.000107569	FBgn0000448
CG30043	-1.1353	0.00158101	FBgn0050043
E(spl)mbeta-HLH	-1.13482	1.14607e-10	FBgn0002733
CG42489	-1.13389	0.00186047	FBgn0259992
CG17834	-1.13125	5.08112e-05	FBgn0028394
Picot	-1.13052	1.01355e-06	FBgn0024315
CG31431	-1.12994	0.000342283	FBgn0051431
comm2	-1.12754	0.0251277	FBgn0041160
CG5418	-1.12666	0.0466307	FBgn0032436
CG10444	-1.12337	6.40567e-09	FBgn0034494
CG12071	-1.12286	0.000198127	FBgn0039808
.	-1.12176	2.20584e-05	FBgn0043969_diver
.	-1.11975	0.0421548	FBgn0001100_G-element
CG34198	-1.11632	5.61948e-07	FBgn0085227
CG5065	-1.1129	0.0140061	FBgn0034145
CG18765	-1.1122	0.000162157	FBgn0042110
CG6178	-1.10946	2.74414e-05	FBgn0039156
chn	-1.10796	2.00517e-06	FBgn0015371
stnA	-1.10754	0.00714367	FBgn0016976
Dl	-1.10607	3.64385e-05	FBgn0000463
Kdm2	-1.10593	3.4782e-08	FBgn0037659
Takl1	-1.1059	0.00583897	FBgn0046689
CG16959	-1.10551	0.0407998	FBgn0036481
Pka-R2	-1.10305	0.000102224	FBgn0022382
CG18746	-1.10241	2.79849e-06	FBgn0042103
mex1	-1.09747	5.26596e-09	FBgn0004228
CG4250	-1.09619	0.000235895	FBgn0034761
CG6329	-1.09453	0.0228961	FBgn0033872
CG34386	-1.09423	0.00583897	FBgn0085415
.	-1.0917	0.0368491	FBgn0003117
Cyp4aa1	-1.09162	0.00468301	FBgn0034053
CG6006	-1.09104	1.18268e-05	FBgn0063649
CG17278	-1.09002	0.038132	FBgn0046763
CG44476	-1.08757	0.0374385	FBgn0265669
E(spl)malpha-BFM	-1.08668	1.76125e-10	FBgn0002732
CG30089	-1.08661	5.58644e-05	FBgn0050089
GstS1	-1.08634	3.20043e-06	FBgn0010226
CG7149	-1.08538	0.00586623	FBgn0031948
CG13587	-1.08535	0.0337074	FBgn0035031
Tie	-1.08391	2.87565e-07	FBgn0014073
Kaz1-ORFB	-1.0828	0.00139579	FBgn0063923
CG32944	-1.08095	0.00544851	FBgn0052944
CG5399	-1.08003	6.90011e-05	FBgn0038353
CG11241	-1.07989	2.34846e-06	FBgn0037186
mthl10	-1.0774	1.40613e-07	FBgn0035132
trr	-1.07677	0.000537098	FBgn0023518
Dyrk2	-1.07272	2.88683e-06	FBgn0016930
CG9512	-1.07217	0.00417836	FBgn0030593
NPF	-1.07182	3.37298e-08	FBgn0027109
Tsp66E	-1.07061	0.0199226	FBgn0035936
kermit	-1.07051	1.52088e-05	FBgn0010504
CG12926	-1.06821	4.9623e-07	FBgn0033437
pdm3	-1.06594	0.0278937	FBgn0261588
CG18171	-1.06322	0.0296146	FBgn0035262
Spn42Dd	-1.06062	1.96823e-05	FBgn0028988
ms(2)34Fe	-1.05927	0.0223529	FBgn0261529
CG4945	-1.05911	0.0230345	FBgn0034137
CG8635	-1.05894	3.26667e-06	FBgn0033317
CG43207	-1.05799	0.00577044	FBgn0262843
pyx	-1.05735	0.0380972	FBgn0035113
CG7352	-1.05515	0.00315634	FBgn0037581
GstE12	-1.05304	8.85337e-06	FBgn0027590
.	-1.0527	6.07816e-08	FBgn0004904_TART-B_U14101
Rab32	-1.05194	7.34488e-07	FBgn0002567
CG43693	-1.05134	1.13786e-09	FBgn0263776
Aldh	-1.04776	9.40653e-07	FBgn0012036
7B2	-1.04723	2.16667e-07	FBgn0041707
Tina-1	-1.04684	8.6035e-08	FBgn0035083
.	-1.04681	0.0140061	FBgn0003519_Stalker
Msh6	-1.04472	0.000409215	FBgn0036486
CG12112	-1.04468	1.08214e-07	FBgn0030048
Cyp305a1	-1.04325	3.56959e-08	FBgn0036910
r-cup	-1.04311	0.00487958	FBgn0031142
Slob	-1.04004	0.0257964	FBgn0264087
CG17896	-1.03935	2.61518e-08	FBgn0023537
CG33510	-1.037	0.0440137	FBgn0053510
comm	-1.03652	0.0109587	FBgn0010105
Rbfox1	-1.03518	9.7874e-07	FBgn0052062
CG31955	-1.0343	3.68872e-07	FBgn0051955
egh	-1.03357	2.49546e-08	FBgn0001404
Dyb	-1.03193	0.000459325	FBgn0033739
Nrx-1	-1.03192	0.00736713	FBgn0038975
ena	-1.03101	4.48406e-08	FBgn0000578
ifc	-1.0292	1.71511e-09	FBgn0001941
CG17754	-1.02649	2.71027e-05	FBgn0030114
CG11699	-1.02248	4.59439e-07	FBgn0030311
sut1	-1.02168	7.66189e-06	FBgn0028563
CG14292	-1.02142	0.0360113	FBgn0038658
Hsp67Bc	-1.01913	2.12884e-06	FBgn0001229
CG9205	-1.01673	2.80165e-07	FBgn0035181
CG10479	-1.01639	0.000149084	FBgn0035656
CG15127	-1.01545	0.000166189	FBgn0040730
Ziz	-1.00995	0.00557985	FBgn0260486
CG11961	-1.00959	3.28498e-06	FBgn0034436
tun	-1.00912	2.95538e-06	FBgn0034046
Fim	-1.00841	2.87562e-09	FBgn0024238
CG6931	-1.00652	0.0131687	FBgn0036236
CG42540	-1.00648	0.0487143	FBgn0260657
Syn1	-1.00621	0.0068602	FBgn0037130
jumu	-1.00522	2.96595e-07	FBgn0015396
CanA-14F	-1.00433	3.87354e-07	FBgn0267912
IP3K2	-1.00426	3.48713e-05	FBgn0283680
Ac76E	-1.00395	1.99975e-07	FBgn0004852
clos	-1.0021	0.0143526	FBgn0261016
Glycogenin	-1.00019	0.00124194	FBgn0265191
bwa	-0.999933	0.000532542	FBgn0045064
CG32813	-0.998165	9.61496e-07	FBgn0052813
CG13937	-0.996408	0.0207996	FBgn0035287
CG30183	-0.99614	1.30385e-06	FBgn0050183
yellow-b	-0.990629	0.0378733	FBgn0032601
LanB2	-0.988292	8.00694e-07	FBgn0267348
CG9265	-0.987992	0.00627843	FBgn0032910
CG17270	-0.984242	7.20798e-05	FBgn0038828
CG31087	-0.983193	0.0400167	FBgn0051087
alpha-Est5	-0.982324	0.000697072	FBgn0261393
Rgk3	-0.980724	0.0214135	FBgn0085426
Ca-alpha1T	-0.979033	0.000845679	FBgn0264386
RhoGAP15B	-0.97827	5.51267e-08	FBgn0030808
CG10737	-0.976641	8.81571e-07	FBgn0034420
tap	-0.976412	0.00397541	FBgn0015550
CG2082	-0.974612	0.0326052	FBgn0027608
teq	-0.973155	0.038263	FBgn0023479
rst	-0.971331	0.000800159	FBgn0003285
AOX3	-0.971111	0.00221022	FBgn0038349
alpha-Est3	-0.97015	0.00849605	FBgn0015571
CG42566	-0.966456	0.000936733	FBgn0260768
mthl15	-0.965	2.56453e-05	FBgn0051720
btl	-0.96411	0.000499478	FBgn0005592
CG32506	-0.963343	0.0112563	FBgn0052506
CG32815	-0.960876	0.0257964	FBgn0052815
qtc	-0.959345	0.0409972	FBgn0028572
His1:CG33837	-0.958529	0.0160402	FBgn0053837
CG5335	-0.95708	9.7874e-07	FBgn0034365
CG12963	-0.953832	0.00036937	FBgn0034031
Tollo	-0.953681	0.000157447	FBgn0029114
CG32521	-0.947646	3.89835e-05	FBgn0052521
Gr43a	-0.947558	0.0135578	FBgn0041243
dpr1	-0.94616	0.0215958	FBgn0040726
Atet	-0.94592	0.0113361	FBgn0020762
Nlg4	-0.942224	0.0114229	FBgn0083975
tai	-0.941509	0.000326993	FBgn0041092
.	-0.941259	1.01324e-07	FBgn0063430_invader1
CG34194	-0.941141	4.16178e-05	FBgn0085223
CG6357	-0.934992	3.55352e-08	FBgn0033875
CG13482	-0.934645	4.83254e-07	FBgn0036419
RhoGAP71E	-0.93363	0.00018955	FBgn0036518
GstO3	-0.933472	2.34846e-06	FBgn0035904
CG7131	-0.93186	0.00817411	FBgn0038598
CG18622	-0.929551	5.72763e-05	FBgn0038460
Hdc	-0.92829	0.0437867	FBgn0005619
Tsp42Ed	-0.928094	0.0216023	FBgn0025625
CG31454	-0.927875	0.040438	FBgn0051454
beat-IIa	-0.927326	0.000100509	FBgn0038498
dome	-0.926362	4.61917e-07	FBgn0043903
CG1667	-0.92614	2.98167e-05	FBgn0033453
Hsp68	-0.92465	3.89534e-06	FBgn0001230
CG32639	-0.923657	0.0370443	FBgn0052639
Cyp317a1	-0.921173	2.69961e-05	FBgn0033982
insc	-0.920608	3.88404e-07	FBgn0011674
Psc	-0.919704	0.00103676	FBgn0005624
CG14627	-0.915838	0.00134989	FBgn0040361
dnt	-0.915806	0.033773	FBgn0024245
egr	-0.91521	1.01355e-06	FBgn0033483
GEFmeso	-0.915047	3.64e-05	FBgn0050115
Ubx	-0.914823	1.37636e-05	FBgn0003944
aurA	-0.909472	0.0351695	FBgn0000147
Vrp1	-0.909409	1.13361e-05	FBgn0243516
CG5618	-0.905657	9.19833e-05	FBgn0036975
Sod3	-0.904352	0.0107767	FBgn0033631
CycB3	-0.903371	0.0120453	FBgn0015625
dally	-0.903329	0.000164019	FBgn0263930
Hsp70Bc	-0.902106	0.000109128	FBgn0013279
CG9932	-0.899642	0.00125929	FBgn0262160
CG10639	-0.899306	3.84891e-05	FBgn0032729
Men-b	-0.898891	3.2646e-07	FBgn0029155
CAP	-0.898142	2.12884e-06	FBgn0033504
Bacc	-0.897972	1.67342e-07	FBgn0031453
CG8306	-0.897898	1.78789e-05	FBgn0034142
Dscam1	-0.897217	1.27767e-06	FBgn0033159
Gabat	-0.896701	0.014263	FBgn0036927
CG17124	-0.896697	0.000117067	FBgn0032297
CG11318	-0.893957	2.415e-05	FBgn0039818
CG3857	-0.893623	5.20666e-05	FBgn0023520
CG4267	-0.8928	7.92573e-06	FBgn0264979
CG31743	-0.891968	5.82332e-06	FBgn0032618
2004-09-01	-0.888967	1.50976e-05	FBgn0259923
RpL3	-0.888771	2.52536e-06	FBgn0020910
CG44013	-0.887121	0.00937144	FBgn0264775
drongo	-0.886728	3.05404e-05	FBgn0020304
CG33985	-0.88562	0.00812235	FBgn0053985
CG11448	-0.885183	1.66218e-05	FBgn0024985
CG11788	-0.884773	0.00168333	FBgn0034495
Esyt2	-0.884201	0.00827299	FBgn0266758
CG13654	-0.882219	0.000877338	FBgn0039290
CG18011	-0.878346	0.00536248	FBgn0033491
l(2)10685	-0.874887	0.00158101	FBgn0283525
C1GalTA	-0.87421	0.00146258	FBgn0032078
Snoo	-0.872448	7.33159e-05	FBgn0085450
CG13284	-0.872404	0.00173447	FBgn0032614
CG15141	-0.869922	0.000141594	FBgn0032635
LanA	-0.865713	5.2524e-06	FBgn0002526
CG3770	-0.864967	0.00019388	FBgn0035085
Rgl	-0.863825	0.000243474	FBgn0026376
Fmo-2	-0.861514	0.000282964	FBgn0033079
Ocrl	-0.860586	0.000176433	FBgn0023508
sog	-0.859445	0.00377253	FBgn0003463
Mkp3	-0.859057	2.34846e-06	FBgn0036844
CG10165	-0.857397	1.67302e-05	FBgn0032801
CG10431	-0.857123	0.000123177	FBgn0032730
Hsp67Ba	-0.856619	0.00227487	FBgn0001227
CG9837	-0.854543	0.012168	FBgn0037635
Myo61F	-0.854488	2.28803e-05	FBgn0010246
Naam	-0.852271	0.000225079	FBgn0051216
bdg	-0.849794	7.42613e-05	FBgn0034049
ppk19	-0.84571	0.0107767	FBgn0039679
CG33144	-0.845414	0.00072418	FBgn0053144
dl	-0.845132	1.10756e-05	FBgn0260632
fu12	-0.843167	6.63877e-05	FBgn0026718
sbb	-0.842822	2.31359e-05	FBgn0010575
E23	-0.842286	0.00469895	FBgn0020445
brp	-0.841379	0.0273486	FBgn0259246
IntS2	-0.840874	0.0107023	FBgn0030858
Gale	-0.840308	1.08456e-05	FBgn0035147
St3	-0.840202	0.000749457	FBgn0265052
CG2065	-0.838944	0.000243613	FBgn0033204
CG17230	-0.837937	0.0151514	FBgn0046225
stg	-0.837296	0.00751421	FBgn0003525
moody	-0.836826	2.3562e-05	FBgn0025631
tim	-0.835396	7.52663e-06	FBgn0014396
rap	-0.834923	0.000954317	FBgn0262699
ps	-0.833854	2.75101e-06	FBgn0261552
dar1	-0.833677	0.0151761	FBgn0263239
ade5	-0.83281	0.00915087	FBgn0020513
Hsp83	-0.831532	2.81175e-06	FBgn0001233
PMP34	-0.831	0.000101277	FBgn0052250
.	-0.826569	0.0441046	FBgn0042682_Rt1b
CG8414	-0.826453	6.7261e-05	FBgn0034073
rdgB	-0.825664	0.0472376	FBgn0003218
CG31808	-0.824885	0.00515506	FBgn0062978
Invadolysin	-0.824847	0.04522	FBgn0086359
CG12730	-0.823011	0.00561694	FBgn0029771
Inx2	-0.822175	0.00942615	FBgn0027108
Dic1	-0.821997	1.21126e-05	FBgn0027610
CG1513	-0.821566	6.64187e-06	FBgn0033463
Orcokinin	-0.821141	0.000417684	FBgn0034935
CG42806	-0.820816	0.000898262	FBgn0261975
mbl	-0.819827	2.34465e-05	FBgn0265487
DnaJ-1	-0.816295	4.8141e-05	FBgn0263106
CG42867	-0.815503	0.0029634	FBgn0262141
CG6733	-0.81492	0.0170091	FBgn0039052
kdn	-0.811685	0.000184236	FBgn0261955
robo2	-0.81068	0.00015515	FBgn0002543
Dh31	-0.810218	0.00172129	FBgn0032048
CG13025	-0.81018	0.000144249	FBgn0036660
CG31522	-0.810058	0.00057812	FBgn0051522
CG30460	-0.806121	0.00305833	FBgn0050460
shf	-0.805899	0.00498793	FBgn0003390
CCHa1	-0.805164	0.013073	FBgn0038199
CG6656	-0.804432	0.018054	FBgn0038912
Fatp	-0.803749	0.00143579	FBgn0267828
CG32264	-0.803452	0.000532205	FBgn0052264
Ssadh	-0.803219	0.000360171	FBgn0039349
mars	-0.800903	0.00583897	FBgn0033845
stops	-0.798937	0.0358915	FBgn0086704
Khc-73	-0.797817	0.000699152	FBgn0019968
CG6912	-0.797799	0.000111678	FBgn0038290
mlt	-0.795935	2.55417e-05	FBgn0265512
cu	-0.794827	0.00358694	FBgn0261808
CG11357	-0.7932	0.000996619	FBgn0035558
CG14995	-0.79229	0.000437041	FBgn0035497
ppk28	-0.79106	0.0471928	FBgn0030795
CG5804	-0.790015	0.00180268	FBgn0035926
bab1	-0.78925	0.0398631	FBgn0004870
kcc	-0.788825	0.00120401	FBgn0261794
fog	-0.786745	0.000384954	FBgn0000719
Vinc	-0.78639	7.81699e-06	FBgn0004397
Vha68-2	-0.78482	7.67872e-05	FBgn0263598
CG5608	-0.783984	0.00479098	FBgn0038058
CG11353	-0.782548	0.00522067	FBgn0035557
amon	-0.781367	0.00571704	FBgn0023179
sgl	-0.78051	7.77006e-05	FBgn0261445
CG15382	-0.779029	0.00683714	FBgn0031393
Lrch	-0.778932	0.000244982	FBgn0032633
RhoGAP18B	-0.777678	0.00313467	FBgn0261461
GlcAT-S	-0.777087	0.00193396	FBgn0032135
drpr	-0.77628	0.000164912	FBgn0027594
CG44247	-0.775889	0.00469895	FBgn0265182
Rala	-0.775099	2.15271e-05	FBgn0015286
peb	-0.775	0.000143754	FBgn0003053
Sesn	-0.774798	0.00143579	FBgn0034897
smp-30	-0.774523	0.00479098	FBgn0038257
bowl	-0.774048	0.0406963	FBgn0004893
Mgstl	-0.773461	0.00376398	FBgn0025814
mthl4	-0.772075	0.00844782	FBgn0034219
CG17265	-0.771379	0.00297233	FBgn0031488
tara	-0.769967	0.00633446	FBgn0040071
Pde11	-0.769161	9.62501e-05	FBgn0085370
Cbl	-0.768572	0.000201254	FBgn0020224
Hsp26	-0.76738	0.000213492	FBgn0001225
CG4887	-0.766708	0.000229374	FBgn0031318
CAHbeta	-0.766438	0.026225	FBgn0037646
smal	-0.765884	0.00220451	FBgn0085409
Mad	-0.765863	4.34809e-05	FBgn0011648
CG31075	-0.764129	0.0152324	FBgn0051075
Tsp29Fb	-0.763885	0.0035168	FBgn0032075
Gs1	-0.762399	0.00993734	FBgn0001142
loco	-0.761982	0.000141589	FBgn0020278
CG32425	-0.760644	0.000955217	FBgn0052425
ASPP	-0.760438	0.0340443	FBgn0034606
CG9801	-0.760203	0.00376247	FBgn0037623
puc	-0.759822	3.25416e-05	FBgn0243512
CG1143	-0.757733	0.045994	FBgn0035359
CG15547	-0.757458	0.0232386	FBgn0039809
Hsp23	-0.756832	2.38049e-05	FBgn0001224
Hip1	-0.756692	2.05899e-05	FBgn0036309
CG6967	-0.755932	0.00615967	FBgn0034187
rod	-0.754931	0.0442481	FBgn0003268
Gip	-0.753916	8.03828e-05	FBgn0011770
CG42748	-0.753154	0.000867159	FBgn0261802
CG18480	-0.752448	0.000164774	FBgn0028518
CG44358	-0.751146	0.0302849	FBgn0038260
exex	-0.749968	0.0323328	FBgn0041156
Nrt	-0.748061	0.000572546	FBgn0004108
Gdap1	-0.747715	0.0139772	FBgn0035587
CG10462	-0.746337	0.000415415	FBgn0032815
jar	-0.745453	0.000391702	FBgn0011225
CG45186	-0.745401	0.000242514	FBgn0266696
Eip75B	-0.745305	0.000164857	FBgn0000568
Smr	-0.744476	0.00053201	FBgn0265523
CRMP	-0.743919	0.0442288	FBgn0023023
Reg-5	-0.743708	0.0085616	FBgn0015801
bib	-0.743688	0.00223766	FBgn0000180
CG15673	-0.740811	0.00623118	FBgn0034639
CG17109	-0.739902	0.00487842	FBgn0039051
dtn	-0.739111	0.000173163	FBgn0262730
Myd88	-0.737701	0.000934471	FBgn0033402
CG32495	-0.737033	0.000109528	FBgn0052495
sea	-0.737007	0.000122184	FBgn0037912
wun2	-0.736783	0.000139218	FBgn0041087
CG15642	-0.736735	0.00588662	FBgn0030642
wake	-0.736706	0.00141644	FBgn0266418
CG2865	-0.735503	0.000248957	FBgn0023526
CenB1A	-0.735348	0.00026826	FBgn0039056
HmgZ	-0.733961	0.000101213	FBgn0010228
CG34394	-0.732908	0.000577895	FBgn0085423
Gmap	-0.732576	0.000109128	FBgn0027287
CG18748	-0.728989	7.38524e-05	FBgn0042105
CG4238	-0.728648	0.0401349	FBgn0031384
CG9663	-0.72834	0.000417433	FBgn0031516
CG8839	-0.727734	0.00059329	FBgn0033717
betaTub97EF	-0.724538	0.00124194	FBgn0003890
S6k	-0.723457	6.25268e-05	FBgn0283472
l(3)05822	-0.722498	0.000446641	FBgn0010877
nec	-0.719827	0.00697336	FBgn0086358
Trpm	-0.717746	0.00352445	FBgn0265194
Ir21a	-0.713979	0.000303271	FBgn0261243
Jheh2	-0.713282	0.00239985	FBgn0034405
ckn	-0.7113	0.0309678	FBgn0033987
Nplp2	-0.710306	0.0124108	FBgn0040813
Myo28B1	-0.709697	0.00158101	FBgn0040299
Trf4-1	-0.709693	0.00298434	FBgn0030049
Spn55B	-0.707053	0.000269135	FBgn0028983
CG6051	-0.704921	0.000914066	FBgn0039492
CG6966	-0.70441	0.00114206	FBgn0038286
kibra	-0.702923	0.00272259	FBgn0262127
RpLP2	-0.702156	4.79641e-05	FBgn0003274
Incenp	-0.70097	0.00700727	FBgn0260991
Crtc	-0.69974	0.000272254	FBgn0036746
RpS3	-0.699604	0.000122178	FBgn0002622
gas	-0.69883	0.00262126	FBgn0034736
.	-0.698769	0.00182624	FBgn0014947_flea
CG5001	-0.698476	0.00429041	FBgn0031322
sba	-0.697973	0.00624342	FBgn0016754
CG34232	-0.696266	0.000685904	FBgn0085261
CG9743	-0.695165	8.4612e-05	FBgn0039756
CG15739	-0.694538	0.0384244	FBgn0030347
CG9328	-0.693845	0.0325102	FBgn0032886
rgr	-0.692935	0.0053512	FBgn0267792
Ptp61F	-0.690759	0.0015403	FBgn0267487
ed	-0.690546	0.000667449	FBgn0000547
CG15312	-0.690397	0.026771	FBgn0030174
Cyp4d2	-0.689883	0.0473775	FBgn0011576
CG3184	-0.689403	0.0330541	FBgn0029892
bmm	-0.687989	0.00772922	FBgn0036449
Crag	-0.687647	0.000445121	FBgn0025864
Cyp9h1	-0.686548	0.0340778	FBgn0033775
Hsp27	-0.684962	0.000532542	FBgn0001226
CG42684	-0.683754	0.0277589	FBgn0261570
alpha-Est9	-0.683635	0.00106795	FBgn0015577
CG7900	-0.682767	0.00474951	FBgn0037548
CG17765	-0.681364	0.000562427	FBgn0033529
CG31365	-0.681346	0.000679454	FBgn0051365
nuf	-0.678525	0.00719267	FBgn0013718
CG13907	-0.678441	0.0165909	FBgn0035173
.	-0.676728	0.0335093	FBgn0002949_NOF
CG11686	-0.675162	0.0240489	FBgn0040551
RhoGAP16F	-0.674896	0.00230574	FBgn0030893
Efr	-0.672418	0.0189155	FBgn0029849
tweek	-0.669315	0.00189577	FBgn0261671
SAK	-0.664706	0.0086536	FBgn0026371
Pkc98E	-0.664554	0.00172596	FBgn0003093
CG4502	-0.663937	0.00227317	FBgn0031896
pgant5	-0.663607	0.00400374	FBgn0031681
CG6201	-0.661945	0.0042446	FBgn0032343
CG42637	-0.66077	0.0206653	FBgn0261360
CG13510	-0.660421	0.0155684	FBgn0034758
CG43658	-0.658537	0.00168762	FBgn0263706
pnut	-0.658395	0.000487355	FBgn0013726
cic	-0.656343	0.000739446	FBgn0262582
pod1	-0.65616	0.0012062	FBgn0029903
CG43427	-0.655687	0.000409802	FBgn0263346
Rpn5	-0.653924	0.0222783	FBgn0028690
CG14989	-0.652721	0.0273305	FBgn0035495
Pof	-0.652506	0.00932008	FBgn0035047
CG5346	-0.649445	0.00286614	FBgn0038981
CG5096	-0.649324	0.000716256	FBgn0032235
CG4781	-0.649305	0.00095358	FBgn0035043
WASp	-0.648727	0.00702848	FBgn0024273
CG43143	-0.648517	0.000499478	FBgn0262617
CG13506	-0.646525	0.00247702	FBgn0034723
CG11791	-0.646052	0.000572974	FBgn0039266
Chro	-0.645354	0.00148467	FBgn0044324
CG4080	-0.645108	0.00374264	FBgn0035983
lig	-0.644963	0.00194739	FBgn0020279
MFS10	-0.643602	0.0202169	FBgn0030452
for	-0.643162	0.00454354	FBgn0000721
EcR	-0.642916	0.03803	FBgn0000546
CG15861	-0.641882	0.0378101	FBgn0035084
dysc	-0.64124	0.0380683	FBgn0264006
Irp-1A	-0.640582	0.00587778	FBgn0024958
Cerk	-0.639394	0.00311764	FBgn0037315
CG18745	-0.639326	0.000401636	FBgn0042102
RhoGAP92B	-0.639001	0.00186689	FBgn0038747
KCNQ	-0.638923	0.00918296	FBgn0033494
IA-2	-0.638557	0.00182676	FBgn0031294
RpS14b	-0.637923	0.000304951	FBgn0004404
CG6299	-0.637855	0.0199357	FBgn0030641
Syt1	-0.636251	0.01419	FBgn0004242
mam	-0.634247	0.0134385	FBgn0002643
Rnp4F	-0.633099	0.0103615	FBgn0014024
CG6845	-0.633061	0.00719721	FBgn0035099
CG13766	-0.630852	0.040654	FBgn0031834
CG7556	-0.629228	0.00424221	FBgn0030990
CG1640	-0.62866	0.0205368	FBgn0030478
NetA	-0.628297	0.00286614	FBgn0023214
l(3)neo38	-0.628176	0.00218871	FBgn0265276
Arpc1	-0.627071	0.0115138	FBgn0001961
Rbcn-3A	-0.625899	0.0121291	FBgn0023458
CG3326	-0.625092	0.0452655	FBgn0031519
sktl	-0.62372	0.00377253	FBgn0016984
boi	-0.622311	0.0358864	FBgn0040388
Mvb12	-0.621422	0.036284	FBgn0030894
mbc	-0.620333	0.00581108	FBgn0015513
Fas2	-0.619745	0.00152967	FBgn0000635
dsx	-0.619625	0.0287864	FBgn0000504
mei-38	-0.616976	0.00249424	FBgn0260986
app	-0.616167	0.00714367	FBgn0260941
Pdcd4	-0.616028	0.00816399	FBgn0030520
AstC	-0.615761	0.0123799	FBgn0032336
RpS9	-0.615552	0.000869235	FBgn0010408
sty	-0.615294	0.00342242	FBgn0014388
CG3764	-0.614816	0.0101088	FBgn0036684
fliI	-0.614635	0.0362976	FBgn0000709
RpS23	-0.614544	0.00304306	FBgn0033912
CG7702	-0.614262	0.0101997	FBgn0038638
Hr39	-0.613526	0.0328945	FBgn0261239
CG10863	-0.613014	0.0101521	FBgn0027552
ZnT41F	-0.612816	0.0190982	FBgn0025693
l(3)L1231	-0.611305	0.00227317	FBgn0086686
be	-0.609828	0.0192137	FBgn0052594
CG6543	-0.609786	0.00262126	FBgn0033879
CG54238	-0.608896	0.0162655	FBgn0010313
GstO1	-0.607591	0.00712238	FBgn0035907
mmy	-0.606372	0.0347454	FBgn0259749
GAPcenA	-0.604549	0.00377253	FBgn0035879
RpS14a	-0.604336	0.00582746	FBgn0004403
Pvr	-0.601501	0.0113612	FBgn0032006
Brms1	-0.601499	0.0286047	FBgn0030434
Pih1D1	-0.601376	0.00617993	FBgn0032455
GCS2alpha	-0.601286	0.0210648	FBgn0027588
CG1910	-0.600265	0.00237442	FBgn0022349
Unc-76	-0.599668	0.00514625	FBgn0040395
RpS2	-0.598874	0.000914436	FBgn0004867
CG11753	-0.598454	0.0206286	FBgn0037603
CG13917	-0.598213	0.00933969	FBgn0035237
emc	-0.59772	0.0201228	FBgn0000575
Saf-B	-0.597649	0.0459504	FBgn0039229
Samuel	-0.597616	0.0415701	FBgn0032330
Bmcp	-0.596523	0.0188635	FBgn0036199
Ef1gamma	-0.595991	0.000897408	FBgn0029176
Tsp42Ed	-0.59447	0.00135926	FBgn0029507
RpS17	-0.591757	0.00382388	FBgn0005533
GATAe	-0.591089	0.00485264	FBgn0038391
CG10184	-0.590279	0.0201218	FBgn0039094
Mctp	-0.589937	0.0152748	FBgn0034389
sda	-0.589611	0.00703714	FBgn0015541
bif	-0.589344	0.00787722	FBgn0014133
Pa1	-0.588465	0.00871106	FBgn0030294
pgant6	-0.588333	0.0465073	FBgn0035375
CG11138	-0.588209	0.0302941	FBgn0030400
CG11658	-0.588208	0.0172029	FBgn0036196
dve	-0.587777	0.020693	FBgn0020307
RpL38	-0.586453	0.00307145	FBgn0040007
Galk	-0.585978	0.043901	FBgn0263199
CG12155	-0.584115	0.0466075	FBgn0029957
CG8078	-0.583903	0.00884175	FBgn0033375
RabX1	-0.58084	0.00207497	FBgn0015372
Sox100B	-0.579662	0.00231738	FBgn0024288
fkh	-0.579077	0.00297304	FBgn0000659
p130CAS	-0.578741	0.0321978	FBgn0035101
DAAM	-0.578321	0.0254647	FBgn0025641
CG3987	-0.578316	0.0228746	FBgn0038292
Npc1a	-0.578268	0.0080862	FBgn0024320
DIP1	-0.577475	0.00307774	FBgn0024807
Mur2B	-0.575909	0.045441	FBgn0025390
Orct2	-0.575251	0.00593713	FBgn0086365
CG42724	-0.575071	0.0374675	FBgn0261641
CG3358	-0.572313	0.0403745	FBgn0033117
Mdh2	-0.572011	0.0021174	FBgn0262559
CG1896	-0.570377	0.0112966	FBgn0039870
mthl14	-0.570265	0.00536248	FBgn0052476
Hydr2	-0.570239	0.00345378	FBgn0014906
CG10283	-0.569819	0.00342003	FBgn0032681
Ncc69	-0.569519	0.040654	FBgn0036279
CG31523	-0.567376	0.0106507	FBgn0051523
Tet	-0.566598	0.00409338	FBgn0263392
RpLP0	-0.566021	0.00200119	FBgn0000100
fz2	-0.563844	0.0318686	FBgn0016797
c12.1	-0.563748	0.0246902	FBgn0040235
CG6709	-0.561775	0.0115595	FBgn0036056
vib	-0.561027	0.00407178	FBgn0267975
E(spl)m3-HLH	-0.56021	0.00946355	FBgn0002609
PRAS40	-0.560071	0.0304556	FBgn0267824
Scp2	-0.559575	0.0194338	FBgn0020907
CG42322	-0.558746	0.0465157	FBgn0259222
Tep2	-0.558584	0.00608799	FBgn0041182
kuk	-0.557609	0.04202	FBgn0038476
sta	-0.552923	0.0086536	FBgn0003517
CG6439	-0.552798	0.0165607	FBgn0038922
RpL36	-0.551358	0.00491227	FBgn0002579
Dad	-0.550545	0.0334891	FBgn0020493
RpL5	-0.550234	0.0248678	FBgn0064225
Rack1	-0.550057	0.0232261	FBgn0020618
tum	-0.549518	0.0358864	FBgn0086356
mim	-0.548807	0.0388626	FBgn0053558
sd	-0.547934	0.0128028	FBgn0003345
Diap1	-0.547456	0.0118735	FBgn0260635
RpL13A	-0.547093	0.00275513	FBgn0037351
RpL23	-0.546921	0.00483624	FBgn0010078
CtsB1	-0.545195	0.0188635	FBgn0030521
jim	-0.544031	0.0225791	FBgn0027339
CG7920	-0.542623	0.0167398	FBgn0039737
TfIIA-L	-0.542048	0.00719267	FBgn0011289
siz	-0.541581	0.00994449	FBgn0026179
CG6084	-0.538854	0.0199357	FBgn0086254
RpS27A	-0.538776	0.00424886	FBgn0003942
CG10543	-0.53664	0.0415399	FBgn0034570
CrebA	-0.534871	0.0260765	FBgn0004396
norpA	-0.534433	0.0466345	FBgn0262738
CG6726	-0.534289	0.0494444	FBgn0039049
CG6404	-0.53363	0.0322053	FBgn0027615
Reep1	-0.533323	0.0171386	FBgn0261564
RpS18	-0.53176	0.00447195	FBgn0010411
CG10660	-0.531574	0.0222837	FBgn0036288
TyrRS-m	-0.530621	0.0481064	FBgn0035064
stv	-0.53035	0.00782381	FBgn0086708
Best1	-0.530194	0.0165807	FBgn0040238
fwd	-0.529974	0.0115511	FBgn0004373
mgl	-0.529483	0.0447621	FBgn0261260
Amun	-0.528738	0.00894528	FBgn0030328
GlcT-1	-0.528608	0.0103041	FBgn0067102
bves	-0.526514	0.0452655	FBgn0031150
upd3	-0.525149	0.0121055	FBgn0053542
Timp	-0.523014	0.0378733	FBgn0025879
CG4301	-0.521576	0.0369439	FBgn0030747
RpL10Ab	-0.519948	0.00479098	FBgn0036213
RpS24	-0.519826	0.00631967	FBgn0261596
Rab6	-0.518101	0.0130294	FBgn0015797
CG18324	-0.516389	0.0222783	FBgn0033905
Cirl	-0.516177	0.0131966	FBgn0033313
CG32428	-0.514474	0.0197569	FBgn0052428
Synd	-0.514221	0.0134466	FBgn0053094
wb	-0.513657	0.0129112	FBgn0261563
Nacalpha	-0.513475	0.010964	FBgn0086904
Pino	-0.511251	0.0420204	FBgn0016926
CG14207	-0.50939	0.028946	FBgn0031037
PGRP-LC	-0.508542	0.0103615	FBgn0035976
NaCP60E	-0.508457	0.0207521	FBgn0085434
wech	-0.507424	0.0230784	FBgn0259745
CG9815	-0.507238	0.0315921	FBgn0034861
S	-0.506476	0.0158933	FBgn0003310
tzn	-0.50486	0.0435261	FBgn0037024
spin	-0.504597	0.0151156	FBgn0086676
ash2	-0.504497	0.0145247	FBgn0000139
Ets21C	-0.504027	0.038132	FBgn0005660
CG9821	-0.502512	0.0274562	FBgn0037636
bun	-0.500299	0.0375264	FBgn0259176
Clic	-0.500185	0.0265244	FBgn0030529
CG32103	-0.499553	0.0105441	FBgn0052103
AMPdeam	-0.499386	0.0219553	FBgn0052626
Trim9	-0.499258	0.0346285	FBgn0051721
VhaSFD	-0.497891	0.0215671	FBgn0027779
Unc-115a	-0.497814	0.0190063	FBgn0051352
eIF3-S10	-0.495573	0.0181769	FBgn0037249
Inx3	-0.49508	0.0370401	FBgn0265274
RpS4	-0.495044	0.0101876	FBgn0011284
Patronin	-0.491084	0.0334188	FBgn0263197
RpS21	-0.485455	0.022285	FBgn0015521
eIF-4E	-0.482669	0.0146085	FBgn0015218
Vamp7	-0.482603	0.0262068	FBgn0266186
alphaTub84B	-0.48152	0.0209266	FBgn0003884
CG13488	-0.480813	0.0180862	FBgn0034670
lark	-0.477814	0.0448547	FBgn0011640
CG32170	-0.476838	0.0403392	FBgn0052170
CG3939	-0.476577	0.03803	FBgn0040396
RpL18A	-0.476142	0.0119032	FBgn0010409
CG3609	-0.475648	0.0214596	FBgn0031418
yuri	-0.472574	0.0385747	FBgn0045842
cdi	-0.471788	0.0424594	FBgn0004876
Fit1	-0.470491	0.024404	FBgn0035498
RpL8	-0.469387	0.0195133	FBgn0261602
Tsp42Ef	-0.469197	0.0205094	FBgn0033127
RpL23A	-0.468509	0.022285	FBgn0026372
Baldspot	-0.465528	0.0224338	FBgn0260960
chb	-0.462977	0.043901	FBgn0021760
Ptpmeg	-0.461171	0.0277926	FBgn0261985
RpL9	-0.454504	0.0177183	FBgn0015756
Pdp1	-0.454215	0.0213207	FBgn0016694
cyc	-0.453779	0.0380763	FBgn0023094
.	-0.453346	0.0384214	FBgn0063455_Stalker2
ras	-0.453114	0.0469461	FBgn0003204
CG11876	-0.452493	0.028146	FBgn0039635
B4	-0.451762	0.0228038	FBgn0023407
CG11077	-0.45133	0.0487143	FBgn0039930
CG17574	-0.450906	0.0286604	FBgn0033777
ND-19	-0.449971	0.0405225	FBgn0035046
Hop	-0.449747	0.0345748	FBgn0024352
Rac2	-0.447762	0.0304556	FBgn0014011
cindr	-0.445758	0.0447621	FBgn0027598
brat	-0.444696	0.043901	FBgn0010300
RpS20	-0.44107	0.0217712	FBgn0019936
CG31038	-0.439937	0.0402859	FBgn0051038
CG4300	-0.439607	0.0425582	FBgn0036272
CG5541	-0.438581	0.0378101	FBgn0030603
Hsp70Aa	-0.430175	0.0354227	FBgn0013275
Unr	-0.429655	0.0311399	FBgn0263352
Past1	-0.423727	0.0359267	FBgn0016693
trio	-0.423186	0.033107	FBgn0024277
Gbeta13F	-0.422915	0.0318099	FBgn0001105
Cip4	-0.421981	0.0343741	FBgn0035533
sgg	-0.421696	0.0466621	FBgn0003371
Myo31DF	-0.421375	0.0404437	FBgn0086347
SH3PX1	-0.420607	0.0427753	FBgn0040475
CG4364	-0.419371	0.0387777	FBgn0032138
cpa	-0.414116	0.0456814	FBgn0034577
RpS25	-0.411893	0.0466345	FBgn0086472
D1	-0.409567	0.0488752	FBgn0000412
RpS8	-0.409309	0.0370443	FBgn0039713
Ald	0.403127	0.0471928	FBgn0000064
ytr	0.411038	0.0474202	FBgn0021895
DppIII	0.424162	0.0451133	FBgn0037580
beta'COP	0.443088	0.033773	FBgn0025724
Nup358	0.445109	0.028946	FBgn0039302
CG42240	0.445928	0.0468081	FBgn0250869
CG7739	0.446293	0.0364942	FBgn0036509
AlaRS	0.449999	0.02586	FBgn0027094
Ost48	0.451231	0.0283302	FBgn0014868
Trn	0.457864	0.0332877	FBgn0024921
Nop17l	0.459569	0.0405468	FBgn0033224
AspRS	0.459642	0.0320288	FBgn0002069
CG43954	0.459929	0.0346285	FBgn0264605
SerRS	0.461954	0.0317532	FBgn0031497
CG9248	0.462061	0.0481042	FBgn0032923
Desat1	0.462854	0.0215671	FBgn0086687
cathD	0.462911	0.0353247	FBgn0029093
CG8507	0.463334	0.0334891	FBgn0037756
CycG	0.463556	0.0160127	FBgn0039858
NTPase	0.463717	0.0499762	FBgn0024947
Elf	0.465636	0.0321978	FBgn0020443
Fmr1	0.466323	0.0222783	FBgn0028734
ctrip	0.468982	0.0296874	FBgn0260794
wol	0.469468	0.0469957	FBgn0261020
Ubc6	0.470469	0.0349187	FBgn0004436
PGRP-LB	0.473603	0.037618	FBgn0037906
oys	0.475351	0.0239735	FBgn0033476
CG43191	0.476762	0.0474499	FBgn0262820
CG10166	0.480261	0.0370443	FBgn0032799
SRPK	0.481116	0.033773	FBgn0026370
GLS	0.481421	0.0452655	FBgn0261625
CG15561	0.483352	0.0446696	FBgn0039829
DCTN2-p50	0.48388	0.026225	FBgn0021825
Ge-1	0.487679	0.0425455	FBgn0283682
MEP-1	0.489486	0.0262602	FBgn0035357
Scgdelta	0.490038	0.0111049	FBgn0025391
CG17271	0.492195	0.0492733	FBgn0038829
Rpt5	0.494729	0.0281876	FBgn0028684
Grasp65	0.494812	0.0375192	FBgn0036919
CG11880	0.495927	0.0188162	FBgn0039637
lva	0.497099	0.0378731	FBgn0029688
prod	0.498756	0.0456314	FBgn0014269
PGRP-LE	0.499668	0.0329649	FBgn0030695
dx	0.500624	0.0461075	FBgn0000524
CkIIalpha	0.500889	0.0428721	FBgn0264492
CG8243	0.501426	0.0482	FBgn0033349
CG7655	0.502983	0.0247842	FBgn0038536
CG2970	0.5062	0.020693	FBgn0034936
Rpt2	0.506811	0.042678	FBgn0015282
CG8531	0.507341	0.0242621	FBgn0033918
cher	0.508248	0.0317758	FBgn0014141
PHGPx	0.508445	0.0121291	FBgn0035438
poe	0.509306	0.0135042	FBgn0011230
CG12343	0.509523	0.0425582	FBgn0033556
ebd1	0.509899	0.040654	FBgn0035153
Uba1	0.510575	0.0318844	FBgn0023143
path	0.510912	0.0413901	FBgn0036007
DMAP1	0.513461	0.0355632	FBgn0034537
Ubc2	0.514338	0.0232261	FBgn0015320
CG7142	0.514829	0.0292763	FBgn0038595
CG10055	0.515128	0.0492733	FBgn0037482
GstE8	0.515596	0.0399929	FBgn0063492
CG33969	0.516346	0.0417321	FBgn0053969
CG9705	0.516442	0.0085616	FBgn0036661
Rpn2	0.517609	0.0136914	FBgn0028692
EloC	0.518886	0.0191029	FBgn0266711
homer	0.519191	0.0328384	FBgn0025777
DIP-alpha	0.519328	0.0330541	FBgn0052791
CdGAPr	0.520342	0.0228038	FBgn0032821
CG7488	0.522723	0.0400102	FBgn0038106
CG14907	0.522762	0.0198832	FBgn0038455
CG9596	0.522865	0.0445385	FBgn0031832
CG7461	0.524358	0.0123799	FBgn0034432
CG31142	0.524446	0.0290473	FBgn0047114
Nxt1	0.525688	0.0431293	FBgn0028411
eIF-2beta	0.526578	0.00751085	FBgn0004926
CG16812	0.527505	0.0439736	FBgn0032488
CG9773	0.529947	0.0241966	FBgn0037609
ppl	0.53019	0.0241958	FBgn0027945
CG4848	0.530875	0.0472268	FBgn0037998
boca	0.530984	0.021385	FBgn0004132
Act42A	0.531269	0.00928005	FBgn0000043
CG32533	0.531792	0.0219706	FBgn0052533
Ote	0.532313	0.0136132	FBgn0266420
Golgin84	0.532883	0.023352	FBgn0039188
RpII140	0.532906	0.0201218	FBgn0262955
robl	0.533427	0.042678	FBgn0024196
Jabba	0.533438	0.0125457	FBgn0259682
mtd	0.533569	0.0171386	FBgn0013576
CG32549	0.534173	0.0100222	FBgn0052549
cta	0.534713	0.0321983	FBgn0000384
Rbm13	0.538905	0.0253984	FBgn0030067
MSBP	0.539175	0.0135578	FBgn0030703
CG9393	0.540523	0.0345748	FBgn0037710
Lon	0.54338	0.0183122	FBgn0036892
CG5033	0.543928	0.0197569	FBgn0028744
fra	0.544219	0.0210677	FBgn0011592
IscU	0.544913	0.00456713	FBgn0037637
RpI135	0.545117	0.0230773	FBgn0003278
meigo	0.547052	0.0197569	FBgn0250820
GstD4	0.547451	0.0327551	FBgn0010040
CG12128	0.54898	0.0173517	FBgn0033473
RanBP3	0.550675	0.0471928	FBgn0039110
GlyRS	0.550866	0.0158933	FBgn0027088
CG4662	0.551679	0.0128028	FBgn0038735
CG32202	0.551817	0.0224418	FBgn0052202
Acsl	0.551829	0.0096241	FBgn0263120
CG33158	0.553682	0.0225865	FBgn0053158
CG17333	0.554103	0.0274562	FBgn0030239
Mpc1	0.554181	0.0186627	FBgn0038662
CG12213	0.554475	0.040654	FBgn0260742
ATPCL	0.557055	0.00874085	FBgn0020236
Hsc70-3	0.558732	0.0166055	FBgn0001218
l(3)02640	0.5588	0.0434869	FBgn0010786
unc-104	0.559298	0.0285811	FBgn0267002
dsd	0.559806	0.0152748	FBgn0039528
Ccdc56	0.559942	0.00811647	FBgn0261353
CG32857	0.56102	0.0359267	FBgn0052857
I-2	0.561385	0.00748955	FBgn0028429
GatC	0.562434	0.0159777	FBgn0064115
CG6766	0.562568	0.0225865	FBgn0032398
CG43921	0.562807	0.0434861	FBgn0264542
CG13516	0.563254	0.0442124	FBgn0040658
CG16787	0.563724	0.0378101	FBgn0034940
eIF2B-delta	0.566066	0.0492733	FBgn0034858
Dg	0.566338	0.00997269	FBgn0034072
CG11210	0.56668	0.0374148	FBgn0033259
gbb	0.568118	0.0392392	FBgn0024234
mTerf5	0.569266	0.0411873	FBgn0038584
Zip48C	0.569618	0.0450396	FBgn0033665
CG6073	0.569747	0.0344478	FBgn0039417
hook	0.573796	0.0117528	FBgn0001202
CG8034	0.574004	0.00429041	FBgn0031011
CG33774	0.575792	0.0340328	FBgn0053774
CenG1A	0.576184	0.0154179	FBgn0028509
CG9135	0.576702	0.0286828	FBgn0031769
CG4338	0.577635	0.0469957	FBgn0038313
Tsp39D	0.577677	0.0278994	FBgn0032943
CaBP1	0.580287	0.00552321	FBgn0025678
CG8858	0.580679	0.0475112	FBgn0033698
Gp93	0.581264	0.0162178	FBgn0039562
CG16989	0.582127	0.01419	FBgn0025621
CG31673	0.583027	0.0177033	FBgn0051673
CG6418	0.583195	0.0391895	FBgn0036104
CG32221	0.583433	0.028946	FBgn0052221
Ubc4	0.584587	0.00783616	FBgn0015321
CG3356	0.584654	0.0226064	FBgn0034989
fws	0.584959	0.017921	FBgn0024689
RnrL	0.58524	0.0193865	FBgn0011703
Nup98-96	0.58536	0.0118201	FBgn0039120
CG7054	0.586076	0.0450396	FBgn0038972
CysRS	0.588972	0.0138134	FBgn0027091
.	0.588991	0.00609521	FBgn0004904_TART-A_AY561850
Mob2	0.589385	0.00683262	FBgn0259481
SWIP	0.589425	0.023205	FBgn0030739
CG5188	0.590306	0.0360906	FBgn0032247
Sec22	0.590707	0.0107735	FBgn0260855
mRpL28	0.592237	0.00385742	FBgn0031660
dbr	0.594421	0.0109065	FBgn0067779
scf	0.594453	0.0294055	FBgn0025682
CG16986	0.594484	0.0343969	FBgn0035356
CG13896	0.594516	0.0442124	FBgn0035159
CG6005	0.594933	0.0115213	FBgn0038672
CG6565	0.597394	0.0202169	FBgn0032513
mbf1	0.598267	0.00133469	FBgn0262732
CG31694	0.601828	0.00405102	FBgn0051694
CG9305	0.601983	0.00597537	FBgn0032512
krz	0.604083	0.0140061	FBgn0040206
wda	0.605616	0.038296	FBgn0039067
CG14626	0.606063	0.0147309	FBgn0040360
Atg4b	0.606374	0.0177285	FBgn0038325
CG3267	0.609244	0.00853515	FBgn0042083
Ide	0.609474	0.0061176	FBgn0001247
CG17192	0.610344	0.0441956	FBgn0039472
l(2)k09848	0.613564	0.00514625	FBgn0284246
Smyd4-1	0.6143	0.0461759	FBgn0033427
Brd8	0.614569	0.0215679	FBgn0039654
Atf6	0.614631	0.028946	FBgn0033010
Nipped-B	0.616974	0.00154613	FBgn0026401
RagA-B	0.618771	0.0395456	FBgn0037647
Coprox	0.61994	0.0239424	FBgn0021944
hay	0.621995	0.00776878	FBgn0001179
CG12341	0.622025	0.0434869	FBgn0033550
CG2059	0.622482	0.0340328	FBgn0029942
CG5800	0.622976	0.0128656	FBgn0030855
CG12877	0.623275	0.0107227	FBgn0039544
CG15814	0.623648	0.022993	FBgn0030873
CG2972	0.626795	0.0332036	FBgn0030177
CG46280	0.627671	0.010306	FBgn0283438
pkaap	0.628957	0.031484	FBgn0040079
CG1840	0.629294	0.0233023	FBgn0030351
RPA2	0.632783	0.0088877	FBgn0032906
PGAP3	0.632948	0.0421088	FBgn0033088
Fer1HCH	0.635761	0.000667988	FBgn0015222
CG30159	0.636135	0.00193088	FBgn0050159
Bet1	0.63668	0.00536248	FBgn0260857
Taf8	0.637403	0.0307829	FBgn0022724
CG2493	0.637528	0.0100527	FBgn0032864
CG5604	0.639428	0.00186689	FBgn0032208
Trs20	0.639687	0.0329512	FBgn0266724
JhI-21	0.639805	0.00828688	FBgn0028425
mRpL36	0.640149	0.0366203	FBgn0042112
CG15443	0.640545	0.0144639	FBgn0031609
CG11178	0.640592	0.0436953	FBgn0030499
CG31935	0.641273	0.0253326	FBgn0051935
CG5323	0.641409	0.00242963	FBgn0034362
ref(2)P	0.641704	0.00051331	FBgn0003231
PRL-1	0.64322	0.000881596	FBgn0024734
CG11377	0.644466	0.0268282	FBgn0031217
Sbp2	0.646039	0.00407655	FBgn0087039
CG8728	0.647662	0.00433511	FBgn0033235
MBD-R2	0.648942	0.00249767	FBgn0038016
vap	0.651946	0.00393399	FBgn0003969
CG13901	0.652057	0.0124715	FBgn0035164
PTPMT1	0.659634	0.0313697	FBgn0039111
shams	0.65993	0.0208008	FBgn0039273
p115	0.660066	0.00398164	FBgn0040087
l(3)72Ab	0.661368	0.00158101	FBgn0263599
CG11534	0.662895	0.0130546	FBgn0046296
Raf	0.663487	0.00404713	FBgn0003079
Yippee	0.66366	0.00634698	FBgn0026749
gammaSnap1	0.663663	0.0104009	FBgn0028552
CG11920	0.663901	0.00380383	FBgn0039274
CG32280	0.665142	0.0174245	FBgn0052280
Der-1	0.666286	0.00227317	FBgn0267972
CG13887	0.668361	0.00190741	FBgn0035165
stas	0.669502	0.00757698	FBgn0030850
Bace	0.671555	0.0072527	FBgn0032049
CycK	0.67213	0.00262126	FBgn0025674
botv	0.672513	0.0432277	FBgn0027535
Nmnat	0.674039	0.0138248	FBgn0039254
dgt2	0.674401	0.00868358	FBgn0032390
rumi	0.674609	0.00613368	FBgn0086253
CG5149	0.675148	0.0105662	FBgn0031904
Sec13	0.676015	0.00923152	FBgn0024509
CG6812	0.676571	0.0152271	FBgn0036843
DCTN5-p25	0.676649	0.00198656	FBgn0040228
CG7800	0.678148	0.0151396	FBgn0037552
SamDC	0.678407	0.0189873	FBgn0019932
cN-IIIB	0.678566	0.022285	FBgn0034988
asrij	0.679268	0.00407178	FBgn0034793
CG13928	0.679678	0.00495359	FBgn0035246
rnh1	0.681666	0.00368232	FBgn0023171
CG6295	0.682505	0.00687638	FBgn0039471
CG5805	0.68253	0.00453547	FBgn0039223
dgrn	0.683372	0.0132832	FBgn0037384
GalNAc-T2	0.686298	0.0135578	FBgn0030930
CG5830	0.686383	0.000999113	FBgn0036556
CG7272	0.686634	0.00812235	FBgn0036501
Dbp73D	0.687291	0.00258073	FBgn0004556
PlexA	0.688351	0.000505473	FBgn0025741
.	0.689492	0.00186114	FBgn0002698_mdg3
CG8412	0.689493	0.0106332	FBgn0037743
CG33785	0.689837	0.00693804	FBgn0061362
Gas41	0.690641	0.00872689	FBgn0031873
Ime4	0.691269	0.0241669	FBgn0039139
CG8191	0.691471	0.025495	FBgn0030675
Ate1	0.691496	0.00117757	FBgn0025720
CG3163	0.692031	0.0042188	FBgn0034961
Pfk	0.692811	0.00124194	FBgn0003071
CG4230	0.693097	0.0326052	FBgn0031683
CG5726	0.693398	0.0130363	FBgn0034313
mute	0.696297	0.0178719	FBgn0085444
CG1662	0.696683	0.0174308	FBgn0030481
Rev1	0.697595	0.024589	FBgn0035150
eIF2D	0.697784	0.00342242	FBgn0041588
Pi4KIIalpha	0.698458	0.00135624	FBgn0037339
CG8204	0.700635	0.018893	FBgn0034033
Letm1	0.701109	0.00015515	FBgn0284252
Ser7	0.701278	0.0381818	FBgn0019929
CG6388	0.701933	0.0285696	FBgn0032430
pic	0.701953	0.000473245	FBgn0260962
Mau2	0.701986	0.0450678	FBgn0038300
CG8461	0.702347	0.0176644	FBgn0038235
La	0.702498	6.93933e-05	FBgn0011638
CG10809	0.705139	0.00918296	FBgn0036052
CG14646	0.705339	0.0280189	FBgn0037241
CG1703	0.708191	0.000980039	FBgn0030321
InR	0.708206	0.00414869	FBgn0283499
GstT1	0.709888	0.000753709	FBgn0050000
CG15445	0.711126	0.00429841	FBgn0031161
Sgf29	0.711288	0.0397576	FBgn0050390
Dot	0.711767	0.0235196	FBgn0015663
CG6276	0.711918	0.0082308	FBgn0038316
Jon99Ci	0.713784	0.00441596	FBgn0003358
CG13016	0.715178	0.0296146	FBgn0033899
Grip84	0.716461	0.00414869	FBgn0026430
Hus1-like	0.716798	0.0096241	FBgn0026417
CG4041	0.717177	0.0124782	FBgn0029736
CG9044	0.718456	0.0218624	FBgn0031752
MME1	0.720192	0.00238237	FBgn0031881
Fdx1	0.720773	0.00323752	FBgn0011769
CG4645	0.725641	0.00554605	FBgn0030435
jing	0.725785	0.0280097	FBgn0086655
DNApol-iota	0.726012	0.000236549	FBgn0037554
Gint3	0.726729	0.0006996	FBgn0034372
CG9426	0.730062	0.001519	FBgn0032485
CG17904	0.730177	0.0006996	FBgn0032597
galectin	0.731004	0.000777496	FBgn0031213
RfC4	0.732013	0.00297235	FBgn0260985
Slh	0.73219	0.0057503	FBgn0264978
mv	0.73237	0.0155052	FBgn0265988
Herp	0.735654	0.000212044	FBgn0031950
Las	0.736079	0.00601965	FBgn0029158
CG34228	0.737556	0.00696944	FBgn0085257
CG31111	0.738565	0.0274562	FBgn0051111
CG13623	0.73997	0.00141943	FBgn0039205
CG12863	0.743932	0.0315107	FBgn0033948
CG3568	0.744111	0.0449731	FBgn0029710
Fic	0.744931	0.0434759	FBgn0263278
CG7484	0.74574	0.00907049	FBgn0036745
CG9123	0.746005	0.0472916	FBgn0030629
Jon99Cii	0.747581	0.0106018	FBgn0003356
CG13315	0.748397	0.00442635	FBgn0040827
bocks	0.750615	0.00037151	FBgn0037719
gek	0.750742	0.00186162	FBgn0023081
Gadd45	0.751311	0.00262126	FBgn0033153
GluProRS	0.751788	0.000334772	FBgn0005674
GstE3	0.754306	0.000499478	FBgn0063497
AOX1	0.754645	0.000682263	FBgn0267408
c11.1	0.755648	0.00683964	FBgn0040236
Vps13B	0.755905	0.0121291	FBgn0039727
CG33107	0.756962	0.00456609	FBgn0053107
Snp	0.758014	0.02411	FBgn0265192
MRP	0.758637	0.000102902	FBgn0032456
CG3448	0.759256	0.00131303	FBgn0035996
Ttc19	0.76018	0.0277989	FBgn0032744
CG17327	0.761165	0.000910394	FBgn0038107
fsd	0.763308	0.0157968	FBgn0033813
CalpC	0.764768	0.0276667	FBgn0260450
CG6769	0.765283	0.000571258	FBgn0030878
CG4611	0.768487	0.00345378	FBgn0035591
EloA	0.768554	0.0061176	FBgn0039066
MagR	0.77075	0.00333852	FBgn0026666
CG12007	0.770992	0.000227371	FBgn0037293
Treh	0.771518	1.67051e-05	FBgn0003748
NC2alpha	0.776618	0.00865102	FBgn0034650
Elp1	0.778662	0.000141589	FBgn0037926
CG34174	0.779452	0.00365895	FBgn0085203
Ugt	0.779923	0.000553268	FBgn0014075
Ptp4E	0.78	0.0158933	FBgn0004368
Trxr-1	0.780753	1.13361e-05	FBgn0020653
CG9646	0.781852	0.000242238	FBgn0034184
sra	0.785818	2.86646e-05	FBgn0086370
holn1	0.786345	0.00805623	FBgn0032250
CG4686	0.789146	0.0263341	FBgn0038739
Dcr-1	0.789671	0.0108572	FBgn0039016
alpha4GT1	0.789688	0.00623999	FBgn0031491
Gem2	0.791675	0.0456314	FBgn0036850
ldbr	0.79267	0.0230784	FBgn0035838
Dsp1	0.793596	4.85241e-05	FBgn0278608
Ranbp21	0.793916	0.000627645	FBgn0031051
CG43867	0.796462	0.00431823	FBgn0264449
wash	0.796501	0.00643081	FBgn0033692
CG33506	0.796506	0.00957605	FBgn0053506
CG6230	0.79704	0.00083932	FBgn0027582
CG5506	0.79705	0.0138793	FBgn0036766
Arc2	0.798496	0.000153192	FBgn0033928
Pc	0.799135	0.00188323	FBgn0003042
vih	0.799583	0.0157712	FBgn0264848
Manf	0.799607	0.00050258	FBgn0027095
Jon25Bii	0.801978	0.012056	FBgn0031654
Ugt36Ba	0.80307	0.00552321	FBgn0040262
tam	0.805148	0.0140308	FBgn0004406
gkt	0.806123	0.00244412	FBgn0260817
ImpL2	0.807481	0.000392088	FBgn0001257
CG10217	0.808179	0.0368557	FBgn0039113
exu	0.808454	0.00952939	FBgn0000615
CG6325	0.808582	0.0121068	FBgn0037814
CG37968	0.80928	0.00700223	FBgn0002989
TfIIFbeta	0.812767	0.00851758	FBgn0010421
CG8042	0.813745	0.00012412	FBgn0027554
JhI-1	0.814925	0.00024439	FBgn0028426
Atg18b	0.818507	0.000188185	FBgn0032935
CG4949	0.828042	0.0272394	FBgn0030813
GstD3	0.829093	0.00187658	FBgn0010039
FeCH	0.829612	9.3313e-05	FBgn0266268
sage	0.830021	0.00728698	FBgn0037672
Acox57D-p	0.833057	0.0193576	FBgn0034628
CG4858	0.833412	1.37311e-05	FBgn0037011
.	0.834593	0.000916218	FBgn0004082_Tirant
ERp60	0.836702	9.12896e-05	FBgn0033663
Tsp42Ee	0.83996	0.00141074	FBgn0029506
CG3045	0.840182	0.0392392	FBgn0034703
unk	0.841099	1.19901e-05	FBgn0004395
CG13430	0.84211	0.00855961	FBgn0034518
CG2061	0.842627	0.0299503	FBgn0027498
SP2637	0.84432	0.000187204	FBgn0034371
CG9641	0.84462	0.000166014	FBgn0031483
Ada1-2	0.844864	0.00218985	FBgn0051866
CG10268	0.845587	0.0113612	FBgn0032811
GXIVsPLA2	0.846182	0.00586623	FBgn0036545
CG1882	0.846607	1.57859e-05	FBgn0033226
CG5150	0.848122	0.00377253	FBgn0035620
POSH	0.848911	0.000272254	FBgn0040294
Ugt86Da	0.849207	3.30581e-06	FBgn0040259
BI-1	0.849959	7.46997e-06	FBgn0035871
CG3309	0.850827	0.0473553	FBgn0029756
CG9394	0.854429	0.00872689	FBgn0034588
CG10592	0.855325	0.0223529	FBgn0035619
CG15255	0.855962	0.000368308	FBgn0028950
CG4293	0.856551	0.00444718	FBgn0024983
Ugt36Bc	0.857437	0.00508974	FBgn0040260
lig3	0.859285	0.000176719	FBgn0038035
GstE7	0.859646	4.33566e-06	FBgn0063493
CG12179	0.860631	0.0165607	FBgn0025388
.	0.861008	0.000128082	FBgn0000004_17.6
betaTry	0.862317	0.00227039	FBgn0010357
CG13319	0.862991	0.00160953	FBgn0033781
w	0.863091	1.59766e-05	FBgn0003996
P58IPK	0.864417	0.00020386	FBgn0037718
CG17598	0.86483	0.000173163	FBgn0031194
CG5999	0.86666	0.0471928	FBgn0038083
CG1582	0.866964	1.21349e-05	FBgn0030246
Syx6	0.86866	0.000644771	FBgn0037084
pre-mod(mdg4)-AB	0.868764	0.00744447	FBgn0266171
car	0.869434	6.83953e-05	FBgn0000257
CG1142	0.86967	4.69342e-05	FBgn0037504
APP-BP1	0.87008	6.07946e-05	FBgn0261112
CG7997	0.871315	0.040654	FBgn0034117
Papst2	0.872775	0.00705049	FBgn0036695
CG11577	0.873954	4.07971e-05	FBgn0036847
Roe1	0.874162	0.00522146	FBgn0014877
.	0.874402	0.000471332	FBgn0000005_297
tyn	0.875142	0.00139564	FBgn0029128
Panx	0.875934	0.0446047	FBgn0034617
Jafrac1	0.877745	0.000154552	FBgn0040309
Vti1a	0.878653	0.0195571	FBgn0260862
CG31683	0.881262	0.00377784	FBgn0051683
Wwox	0.882585	0.000982294	FBgn0031972
CG9384	0.883621	0.000592537	FBgn0036446
CG8768	0.883991	0.000228379	FBgn0033769
Ssrp	0.886734	3.81767e-06	FBgn0010278
Pbgs	0.888824	0.00174699	FBgn0036271
Tret1-1	0.890966	3.83263e-05	FBgn0050035
CG31918	0.891378	0.000288902	FBgn0031678
Tsp3A	0.893169	0.00194846	FBgn0040334
kek2	0.896517	0.0421088	FBgn0015400
CG12885	0.898312	0.010076	FBgn0039523
Tom70	0.898767	0.000282049	FBgn0032397
CG10960	0.900256	0.0117475	FBgn0036316
GstE9	0.900604	0.00465592	FBgn0063491
Tango5	0.902754	1.02933e-05	FBgn0052675
CG6171	0.904341	2.9285e-05	FBgn0026737
sprt	0.904533	0.000199054	FBgn0082585
CG12547	0.904814	8.93965e-05	FBgn0250830
Ada2b	0.905472	2.97915e-06	FBgn0037555
CG11999	0.906465	0.00100817	FBgn0037312
Tsp26A	0.906679	0.00617109	FBgn0031760
Hsepi	0.907527	0.00058718	FBgn0033087
Hmgs	0.907529	6.2292e-07	FBgn0010611
Rcd2	0.907805	0.00522067	FBgn0037012
CG2658	0.908169	9.01967e-06	FBgn0024992
AGO2	0.908401	1.88448e-05	FBgn0087035
CG5059	0.90942	1.87724e-05	FBgn0037007
CG9945	0.909553	0.000140925	FBgn0034527
Oseg6	0.910202	0.0486068	FBgn0034452
CG2076	0.910534	2.88121e-07	FBgn0030263
CG4953	0.913983	0.00369677	FBgn0032204
Prx6005	0.917326	0.000275354	FBgn0031479
CG2453	0.917882	0.00195182	FBgn0030460
RpA-70	0.918178	6.59981e-06	FBgn0010173
Csat	0.919626	0.0102747	FBgn0024994
.	0.922652	8.82962e-05	FBgn0004141_HeT-A
CG2017	0.924185	1.44244e-05	FBgn0037391
l(2)k01209	0.925316	0.000135291	FBgn0022029
.	0.92539	3.5272e-07	FBgn0000155_roo
Jon65Aiii	0.928619	9.86566e-06	FBgn0035665
Fur1	0.929005	0.00400374	FBgn0004509
.	0.934872	0.000180151	FBgn0003490_springer
CG33655	0.93539	0.0340328	FBgn0250824
CG3408	0.936155	8.21038e-06	FBgn0036008
CG30160	0.936829	0.000202006	FBgn0050160
Men	0.938332	1.02933e-05	FBgn0002719
Adck	0.94596	0.00187729	FBgn0035039
CG42365	0.946658	0.000571825	FBgn0259711
CG8321	0.950171	3.70294e-05	FBgn0033677
CG3714	0.952569	1.0862e-05	FBgn0031589
bcn92	0.954193	9.7874e-07	FBgn0013432
CG14252	0.956798	0.00424886	FBgn0039462
CG12264	0.956941	9.06815e-07	FBgn0032393
CG43324	0.95717	0.000114713	FBgn0263029
CG7376	0.959838	0.000158057	FBgn0035689
CG1902	0.960374	5.18256e-06	FBgn0033434
CG6959	0.960459	0.0176644	FBgn0037956
CG18596	0.963421	3.03074e-06	FBgn0038953
elav	0.969091	3.89835e-05	FBgn0260400
CG1360	0.972243	0.0084603	FBgn0033195
CG5664	0.972269	0.00050059	FBgn0037082
Traf-like	0.972751	3.07574e-05	FBgn0030748
Piezo	0.973235	0.000237266	FBgn0264953
CG6512	0.975196	8.85122e-08	FBgn0036702
CG2225	0.980272	0.000255809	FBgn0032957
Ir75d	0.981085	0.00684473	FBgn0036829
kraken	0.983797	1.14534e-05	FBgn0020545
GstT4	0.989745	0.0130539	FBgn0030484
.	0.990522	0.0291586	FBgn0000006_412
CG7200	0.992574	0.00783616	FBgn0032671
CG7506	0.993143	1.88412e-05	FBgn0035805
CG65258	0.995819	0.0239219	FBgn0037870
CG42362	0.99756	9.56021e-06	FBgn0259708
Etf-QO	0.997646	1.25563e-05	FBgn0033465
CG12025	0.998171	2.10188e-05	FBgn0035285
Cnb	1.00275	0.000721405	FBgn0035295
eIF2B-gamma	1.00441	1.30783e-06	FBgn0034029
CG16865	1.00697	9.80286e-05	FBgn0028919
CG18446	1.00877	8.20431e-07	FBgn0033458
TrpRS	1.0094	0.000381914	FBgn0010803
Bin1	1.01117	5.49339e-07	FBgn0024491
cl	1.01288	3.78497e-05	FBgn0000318
CG33230	1.01505	0.000101213	FBgn0053230
Archease	1.01937	2.55293e-06	FBgn0038893
CG42340	1.01954	0.0461959	FBgn0259242
GstE1	1.01983	1.08163e-08	FBgn0034335
CG30414	1.01997	1.79748e-05	FBgn0050414
GM130	1.02207	5.49013e-06	FBgn0034697
pr	1.02284	6.19589e-06	FBgn0003141
CG9410	1.02377	0.000245239	FBgn0033086
HIP	1.02408	7.43615e-06	FBgn0260484
CG18787	1.02442	0.00014661	FBgn0042125
RPA3	1.0255	0.000222948	FBgn0266421
CG5009	1.02609	1.12186e-05	FBgn0027572
Cyp6a9	1.02684	0.000536744	FBgn0013771
CG9886	1.02714	0.0223359	FBgn0031428
Lac	1.02877	0.00138932	FBgn0010238
Gcn5	1.03292	6.85446e-05	FBgn0020388
CG9361	1.03453	0.0449859	FBgn0052483
RtcB	1.03583	3.60551e-07	FBgn0032781
Shawn	1.04306	3.40487e-05	FBgn0031039
CG4734	1.04563	0.0400751	FBgn0033826
Eaat1	1.04789	0.0481545	FBgn0026439
CG10910	1.04838	0.00215153	FBgn0034289
Cyp12a5	1.04877	0.0242383	FBgn0038680
p53	1.0521	3.81639e-05	FBgn0039044
CG9062	1.05213	0.00050258	FBgn0033607
CG30273	1.05457	0.0108572	FBgn0050273
CG7130	1.05514	0.000473245	FBgn0037151
Cyp6a20	1.05753	7.92856e-07	FBgn0033980
shv	1.06107	2.52536e-06	FBgn0031256
stl	1.06122	0.00456853	FBgn0086408
Mrp4	1.06941	6.42465e-08	FBgn0263316
Hayan	1.07229	3.73758e-05	FBgn0030925
CG14291	1.0761	0.0142667	FBgn0038660
spn-A	1.07634	0.0159405	FBgn0003479
Clbn	1.07949	5.68165e-08	FBgn0259152
CG10189	1.08002	9.01967e-06	FBgn0032793
CG12766	1.08073	0.0180574	FBgn0035476
fs(1)Yb	1.08229	0.0423498	FBgn0000928
CG7044	1.08238	5.51296e-06	FBgn0038854
CG7542	1.08398	1.33563e-05	FBgn0036738
CIAPIN1	1.08588	1.35915e-08	FBgn0001977
alphaTry	1.08663	2.16792e-05	FBgn0003863
CG15385	1.08676	0.00768548	FBgn0031397
CG10911	1.09315	5.67304e-05	FBgn0034295
dgo	1.09382	0.0420991	FBgn0086898
Gclc	1.09618	3.59158e-09	FBgn0040319
Tdc1	1.10065	0.0425582	FBgn0259977
Ski6	1.10336	1.04712e-06	FBgn0032487
nbs	1.10625	2.52097e-07	FBgn0261530
CG18547	1.10929	1.7034e-08	FBgn0037973
CG32706	1.1111	0.000170719	FBgn0052706
CG34423	1.11261	0.0494444	FBgn0085452
CG33346	1.11481	0.0473553	FBgn0053346
eIF6	1.11962	1.90924e-09	FBgn0034915
Obp49a	1.12371	0.0486974	FBgn0050052
Cyp9b2	1.12611	1.46734e-05	FBgn0015039
wfs1	1.12835	1.90267e-05	FBgn0039003
Rpt3R	1.13138	0.0341375	FBgn0037742
CG18094	1.13718	1.63169e-06	FBgn0032791
CG8800	1.14041	0.0229417	FBgn0033408
Tpc1	1.14286	4.9623e-07	FBgn0037852
sni	1.14478	3.68112e-08	FBgn0030026
CG4586	1.14483	0.0385638	FBgn0029924
CG11340	1.14549	0.00388817	FBgn0039840
Leash	1.14565	1.01107e-05	FBgn0037856
ltl	1.14626	0.0441956	FBgn0268063
CG15605	1.15561	0.0431618	FBgn0034196
GstE5	1.15808	2.40573e-05	FBgn0063495
CG4377	1.15871	0.00346468	FBgn0034664
Trx-2	1.15939	4.96881e-11	FBgn0040070
CG13659	1.15941	1.18264e-06	FBgn0039319
CG4282	1.15951	2.86618e-05	FBgn0034114
Mhcl	1.16168	9.16101e-08	FBgn0026059
CG7841	1.16498	8.48908e-10	FBgn0036502
CG6403	1.1681	0.0332877	FBgn0039453
Cyp6d4	1.17026	1.30766e-05	FBgn0039006
CG12177	1.17127	1.6649e-05	FBgn0030510
IP3K1	1.17158	2.54577e-10	FBgn0032147
bnl	1.17432	0.000137159	FBgn0014135
CG11426	1.17447	0.0334926	FBgn0037166
CG42553	1.17684	9.75721e-07	FBgn0260755
CG10916	1.17998	2.00449e-07	FBgn0034312
CG10445	1.18011	0.0130542	FBgn0037531
CG2004	1.18012	4.66574e-08	FBgn0030060
CG4783	1.18158	0.0222783	FBgn0038756
CG10463	1.1868	3.58294e-06	FBgn0032819
Irbp	1.18848	4.75348e-07	FBgn0011774
Crys	1.1887	0.0363918	FBgn0005664
CG7953	1.19172	0.034784	FBgn0028533
CG10638	1.19438	2.99765e-12	FBgn0036290
CG6272	1.19671	5.49062e-09	FBgn0036126
CG7298	1.19687	0.00456713	FBgn0036948
CG42364	1.19698	0.031219	FBgn0259710
CG10375	1.20067	0.00188475	FBgn0039116
pgant4	1.20117	0.0230773	FBgn0051956
Arf102F	1.20198	6.56801e-11	FBgn0013749
CG11878	1.20625	0.000499478	FBgn0039310
Cht8	1.20916	0.0140336	FBgn0034580
Cyp28a5	1.21147	0.0058858	FBgn0028940
kappaTry	1.21176	0.0102016	FBgn0043471
CG31098	1.21194	5.72735e-07	FBgn0051098
ppk18	1.21554	0.0273305	FBgn0031554
Cyp311a1	1.21568	0.00908718	FBgn0030367
CG10939	1.21818	2.23035e-05	FBgn0010620
CG1673	1.21891	0.00014738	FBgn0030482
CG32695	1.21927	6.62208e-05	FBgn0052695
Sp7	1.22291	0.0150231	FBgn0037515
mal	1.22351	3.27783e-08	FBgn0002641
CG12171	1.22436	1.19803e-05	FBgn0037354
CG32100	1.22527	0.00345378	FBgn0052100
Zip99C	1.22544	7.93341e-09	FBgn0039714
Pvf2	1.22758	8.95571e-10	FBgn0031888
CG3740	1.22829	1.12464e-07	FBgn0023530
CG42397	1.23243	8.57556e-07	FBgn0259748
MFS3	1.2336	4.10118e-06	FBgn0031307
CG10657	1.23921	0.0145247	FBgn0036289
Jon65Aiv	1.24193	1.21946e-06	FBgn0250815
CG7810	1.24197	9.16668e-08	FBgn0032017
CG8343	1.24672	0.024092	FBgn0040502
sel	1.25169	6.9933e-09	FBgn0263260
.	1.2554	4.38559e-12	FBgn0001207_HMS-Beagle
CG11825	1.25667	0.0109997	FBgn0033519
yip7	1.25809	4.75348e-07	FBgn0040060
cactin	1.26063	1.24447e-08	FBgn0031114
CG18213	1.26064	5.57714e-08	FBgn0038470
ImpL3	1.26237	6.43358e-07	FBgn0001258
Amy-d	1.26575	3.33564e-06	FBgn0000078
CG6830	1.2684	9.7874e-07	FBgn0037934
HBS1	1.27314	1.29579e-07	FBgn0042712
CG11893	1.27373	0.00123578	FBgn0039316
ValRS	1.27433	2.22013e-11	FBgn0027079
Sirup	1.27571	6.6868e-11	FBgn0031971
Diedel3	1.28552	9.66935e-05	FBgn0085358
Sry-alpha	1.29067	0.0152444	FBgn0003510
AGO3	1.29258	0.00554763	FBgn0250816
scpr-C	1.29432	0.0194705	FBgn0037879
CG31897	1.30238	0.0138977	FBgn0051897
CG31633	1.30257	1.51582e-07	FBgn0051633
CG12945	1.30403	7.37941e-05	FBgn0037755
CG15661	1.30841	0.010964	FBgn0034605
CG9304	1.31032	1.47072e-07	FBgn0034674
LysX	1.31054	0.00508368	FBgn0004431
LpR1	1.31144	0.0152748	FBgn0066101
CG8060	1.31185	7.87153e-07	FBgn0034113
CG42837	1.31797	2.4963e-05	FBgn0262026
Alr	1.32354	1.98117e-08	FBgn0031068
Dgp-1	1.32489	2.45288e-09	FBgn0027836
Lsp1gamma	1.32611	0.000611602	FBgn0002564
tobi	1.3289	7.81699e-06	FBgn0261575
Amy-p	1.33096	3.0673e-08	FBgn0000079
CG12379	1.33384	0.000422595	FBgn0030676
cnn	1.33411	9.36651e-14	FBgn0013765
mkg-p	1.3388	1.55959e-10	FBgn0035889
rev7	1.34493	1.52764e-07	FBgn0037345
Phae2	1.34945	0.000218454	FBgn0263235
Ptp52F	1.35523	1.82356e-06	FBgn0034085
JhI-26	1.35716	1.24057e-14	FBgn0028424
CG3819	1.36009	0.00178954	FBgn0036833
Elp2	1.36075	1.0404e-11	FBgn0033540
CG5107	1.36181	5.15845e-08	FBgn0039342
CG18179	1.36663	0.0120454	FBgn0036023
verm	1.36673	0.0109082	FBgn0261341
CG2292	1.37007	5.72384e-08	FBgn0033479
AnxB11	1.37558	2.21412e-13	FBgn0030749
CG11655	1.37582	0.00406731	FBgn0030638
.	1.37999	2.28803e-05	FBgn0063433_gypsy4
spn-E	1.38823	1.76984e-05	FBgn0003483
Phae1	1.39232	0.00112613	FBgn0263234
CG18404	1.39656	0.00915087	FBgn0039761
CG10912	1.39881	6.7261e-05	FBgn0034296
CG8549	1.40602	3.43034e-08	FBgn0035714
Ppcdc	1.40695	5.92573e-10	FBgn0050290
Lig4	1.41091	2.07945e-06	FBgn0030506
Jon25Bi	1.41637	0.00647112	FBgn0020906
CG10802	1.41696	1.91166e-12	FBgn0029664
CG3008	1.42114	1.44076e-11	FBgn0031643
cv-2	1.42569	9.73864e-14	FBgn0000395
CG31288	1.43259	9.01118e-07	FBgn0051288
CG8952	1.4337	1.65411e-07	FBgn0030688
CG5705	1.43442	1.94251e-10	FBgn0032486
toy	1.4372	3.43898e-07	FBgn0019650
wus	1.44221	7.47091e-07	FBgn0030805
CG13324	1.44579	0.000155819	FBgn0033789
CG5646	1.44871	8.08066e-11	FBgn0039525
Qtzl	1.45447	7.03584e-08	FBgn0051864
CG4983	1.45624	0.00291334	FBgn0032371
kek1	1.45909	2.53148e-06	FBgn0015399
CG31793	1.46491	2.79276e-07	FBgn0051793
GstE6	1.47639	2.9352e-18	FBgn0063494
l(2)03659	1.48874	0.000491282	FBgn0010549
TM9SF3	1.48947	2.97931e-14	FBgn0035622
Mocs1	1.49755	1.2983e-14	FBgn0263241
CG3868	1.50462	2.05245e-11	FBgn0036422
obe	1.51166	1.54794e-13	FBgn0038344
Cht9	1.51523	0.000109128	FBgn0034582
CG18190	1.53142	0.000914436	FBgn0034403
CG12224	1.53496	7.90791e-09	FBgn0037974
CG31549	1.53911	1.06343e-15	FBgn0051549
CG16974	1.54091	3.7865e-12	FBgn0032479
yip2	1.54507	1.06662e-14	FBgn0040064
CG18180	1.55046	5.76124e-13	FBgn0036024
CG13890	1.55491	7.56029e-09	FBgn0035169
Cul2	1.57347	4.99787e-19	FBgn0032956
mus201	1.5763	2.75951e-08	FBgn0002887
Muc68E	1.57695	0.000473245	FBgn0053265
XRCC1	1.57892	1.94251e-10	FBgn0026751
CG9514	1.58558	0.00209324	FBgn0030592
CG4302	1.59117	0.000263491	FBgn0027073
CG32641	1.59491	1.6652e-16	FBgn0052641
Pmm45A	1.5965	9.48723e-17	FBgn0033377
CG4210	1.60374	1.23481e-16	FBgn0038302
ver	1.60564	1.25379e-08	FBgn0262524
Ugt86Di	1.61241	9.80576e-20	FBgn0040251
Arc1	1.61333	6.46763e-15	FBgn0033926
CG34026	1.62993	1.98527e-07	FBgn0054026
CG10420	1.63439	6.75061e-09	FBgn0039296
CG17294	1.64052	8.41693e-12	FBgn0032032
CG17187	1.64608	1.07802e-06	FBgn0037882
upd1	1.65263	0.000982294	FBgn0004956
Mhc	1.65304	0.000459325	FBgn0264695
slbo	1.65783	1.05852e-05	FBgn0005638
magu	1.66556	3.35905e-08	FBgn0262169
CG43055	1.66903	0.00139579	FBgn0262357
CG46059	1.67199	0.00108281	FBgn0267726
FASN3	1.67246	9.38855e-05	FBgn0040001
trbl	1.69239	5.66352e-13	FBgn0028978
CG15766	1.69267	5.96324e-07	FBgn0029813
GstD5	1.69367	2.44118e-17	FBgn0010041
Ptr	1.7075	0.000494158	FBgn0262867
CG6296	1.70785	5.04598e-05	FBgn0039470
CG32302	1.72944	4.32698e-05	FBgn0052302
CHKov2	1.73423	1.183e-14	FBgn0039328
.	1.74266	3.56404e-23	FBgn0000349_copia
ea	1.75321	0.000629418	FBgn0000533
CG65258	1.75597	4.28441e-14	FBgn0025111
CG17739	1.77724	0.000214376	FBgn0033710
Jon74E	1.78066	0.000169274	FBgn0023197
CG12868	1.78131	3.91376e-18	FBgn0033945
CG32683	1.78942	0.000109	FBgn0052683
Spn88Ea	1.82686	5.38781e-14	FBgn0028984
CG11710	1.87065	2.49571e-16	FBgn0031115
thw	1.87084	5.98128e-09	FBgn0037487
Ku80	1.90641	3.51225e-16	FBgn0041627
CG1942	1.92118	3.05404e-05	FBgn0033215
CG34417	1.9309	6.14187e-15	FBgn0085446
Hsp70Bbb	1.94033	4.84993e-14	FBgn0051354
CG2909	1.96787	4.35066e-20	FBgn0030189
CG31705	1.97391	2.22712e-05	FBgn0028490
CG12825	1.97946	2.27463e-17	FBgn0033221
CG9919	1.99024	1.879e-08	FBgn0030742
CG31279	1.99363	7.48625e-05	FBgn0051279
Mdr49	2.00125	1.16412e-06	FBgn0004512
cbs	2.02922	8.32483e-20	FBgn0086757
esn	2.04006	5.07978e-06	FBgn0263934
CG13658	2.05282	4.85424e-09	FBgn0039315
CG9689	2.07436	3.14484e-05	FBgn0030159
Mdr50	2.07458	2.43648e-05	FBgn0010241
Cht4	2.07505	1.35392e-09	FBgn0022700
Sodh-2	2.07893	1.05131e-08	FBgn0022359
CG11897	2.08181	8.86258e-23	FBgn0039644
ppk29	2.12822	1.74681e-07	FBgn0034965
Gr94a	2.14097	1.55381e-08	FBgn0041225
CG4822	2.15421	8.91074e-07	FBgn0031220
deltaTry	2.15661	1.25148e-05	FBgn0010358
gammaTub37C	2.18554	8.59767e-06	FBgn0010097
CG30022	2.21022	1.54492e-22	FBgn0050022
Pp1-13C	2.28336	3.89959e-06	FBgn0003132
CG33468	2.3164	6.40267e-12	FBgn0053468
CG2064	2.31694	1.81852e-42	FBgn0033205
CG5390	2.32654	1.61085e-08	FBgn0032213
RpS19b	2.44069	1.43328e-10	FBgn0039129
LKRSDH	2.47515	6.82756e-09	FBgn0025687
CG6999	2.49114	1.92097e-15	FBgn0030085
CG12637	2.55376	9.26407e-08	FBgn0030224
daw	2.5713	7.1081e-23	FBgn0031461
Ac3	2.59051	5.86738e-19	FBgn0023416
CG14545	2.63188	5.30697e-16	FBgn0040602
CG7632	2.69529	1.15318e-41	FBgn0037071
CG3777	2.72468	1.7034e-08	FBgn0024989
CG6839	2.8036	1.9763e-15	FBgn0036831
acj6	2.85555	3.96978e-19	FBgn0000028
CG9360	2.86055	1.3823e-65	FBgn0030332
.	2.86517	1.90924e-09	FBgn0063467_Rt1c
NetB	3.24556	8.95962e-14	FBgn0015774
.	3.56286	6.79978e-99	FBgn0063447_accord
nsr	3.77227	1.36986e-69	FBgn0034740
Spn47C	3.96582	9.80576e-20	FBgn0033574
.	4.01413	2.76159e-64	FBgn0005773_Bari1
CG14695	4.02501	2.41806e-40	FBgn0037850
CG43923	4.13879	2.94999e-21	FBgn0264544
.	4.27674	9.13787e-71	FBgn0063427_invader4
CG12934	4.47737	2.66174e-69	FBgn0033541
CG17350	4.54184	1.23546e-27	FBgn0032772
CG17669	4.56101	3.8693e-27	FBgn0034352
Cyp6d2	5.18062	2.86475e-88	FBgn0034756
